# Supplementary material for: Analysis of mRNA Expression and DNA Methylation Datasets According to the Genomic Distribution of CpG Sites in Osteoarthritis
Source: Front Genet. 2021 Apr 15;12:618803. doi: 10.3389/fgene.2021.618803 (PMC8082497; doi:10.3389/fgene.2021.618803)
Supplement: Supplementary file 1 [file Table_1.XLSX]

## Sheet: Sheet1
	NumericVariable.logFC	NumericVariable.AveExpr	NumericVariable.t	NumericVariable.P.Value	NumericVariable.adj.P.Val	NumericVariable.B	NumericVariable.CHR	NumericVariable.MAPINFO	NumericVariable.Strand	NumericVariable.Type	NumericVariable.gene	NumericVariable.feature	NumericVariable.cgi	NumericVariable.feat.cgi	NumericVariable.UCSC_CpG_Islands_Name	NumericVariable.DHS	NumericVariable.Enhancer	NumericVariable.Phantom	NumericVariable.Probe_SNPs	NumericVariable.Probe_SNPs_10
cg18220920	0.271636	0.402213	4.59387	5.94e-05	0.0146295	0.647668	12	115126061	R	II		IGR	shore	IGR-shore	chr12:115124729-115125152	NA	NA
cg25498731	0.268506	0.455019	5.28857	7.63e-06	0.00950018	2.68127	2	138045743	F	II	THSD7B	Body	opensea	Body-opensea		NA	TRUE		rs77917781
cg15539318	0.266197	0.709077	3.91813	0.000418438	0.0285542	-1.2648	5	87345279	F	II		IGR	opensea	IGR-opensea		NA	TRUE
cg26411222	0.265222	0.604283	4.20222	0.000185708	0.0207092	-0.471883	12	115104352	F	II		IGR	shore	IGR-shore	chr12:115104848-115105548	NA	TRUE		rs76122485
cg17987112	0.259383	0.453542	4.66848	4.77e-05	0.013859	0.863689	5	174158654	R	II		IGR	shore	IGR-shore	chr5:174158680-174159729	NA	NA
cg04903623	0.257252	0.473002	5.27426	7.96e-06	0.00979225	2.639	6	137795451	F	II		IGR	opensea	IGR-opensea		NA	TRUE
cg26343001	0.24759	0.653027	4.36909	0.000114557	0.0175203	0.0018665	12	115104274	F	I		IGR	shore	IGR-shore	chr12:115104848-115105548	NA	TRUE
cg09952002	0.246041	0.607866	4.83075	2.96e-05	0.01248	1.33589	17	46640774	F	II	HOXB3	5'UTR	shore	5'UTR-shore	chr17:46641534-46642110	TRUE	NA
cg21834684	0.241665	0.543616	4.12445	0.000232277	0.0227156	-0.690776	14	81797427	R	II	STON2	Body	opensea	Body-opensea		NA	TRUE
cg23495453	0.238674	0.393574	5.52929	3.73e-06	0.00853644	3.39341	5	38135185	R	I		IGR	opensea	IGR-opensea		NA	NA
cg23424407	0.23498	0.654579	3.86454	0.000486918	0.0303832	-1.41215	12	115131846	R	II		IGR	shore	IGR-shore	chr12:115130008-115130242	NA	TRUE
cg16278604	0.232042	0.602501	5.07551	1.44e-05	0.0104778	2.05322	5	11512237	F	II	CTNND2	Body	opensea	Body-opensea		NA	TRUE
cg00507008	0.227847	0.661966	3.98251	0.000348525	0.0264273	-1.0868	12	115131421	F	II		IGR	shore	IGR-shore	chr12:115130008-115130242	NA	TRUE
cg04153838	0.226607	0.680294	3.91002	0.000428164	0.0288119	-1.28715	12	115132015	R	II		IGR	shore	IGR-shore	chr12:115130008-115130242	NA	NA
cg06254440	0.224514	0.60724	3.99438	0.000336937	0.0259949	-1.05385	9	126779285	R	II	LHX2	Body	island	Body-island	chr9:126773246-126780953	NA	NA
cg01950524	0.224182	0.560884	5.07455	1.44e-05	0.0104778	2.05039	5	38135043	F	II		IGR	opensea	IGR-opensea		NA	NA
cg18760534	0.223629	0.71818	4.8617	2.7e-05	0.0121743	1.42628	2	2964910	R	I		IGR	opensea	IGR-opensea		NA	NA
cg21229570	0.221133	0.275597	4.88421	2.53e-05	0.0117969	1.49209	12	115124768	F	I		IGR	island	IGR-island	chr12:115124729-115125152	NA	TRUE
cg18949192	0.217618	0.540824	4.04186	0.000294259	0.0247868	-0.921769	12	115134280	R	II		IGR	shore	IGR-shore	chr12:115135925-115136350	NA	NA
cg14705155	0.217398	0.634535	5.2047	9.79e-06	0.0101292	2.43372	6	167490980	R	II		IGR	opensea	IGR-opensea		NA	NA
cg25961952	0.215584	0.435116	4.54996	6.76e-05	0.0151733	0.520887	5	134523470	F	II		IGR	shelf	IGR-shelf	chr5:134526927-134527419	NA	NA
cg15691862	0.214821	0.656155	3.89853	0.000442325	0.029143	-1.31879	1	47905438	F	I	FOXD2	3'UTR	island	3'UTR-island	chr1:47902793-47905518	NA	NA
cg02143743	0.213754	0.558578	4.00676	0.000325261	0.025715	-1.01947	15	87070843	F	II	AGBL1	Body	opensea	Body-opensea		NA	TRUE
cg26036018	0.210429	0.428203	4.14149	0.000221181	0.022163	-0.642922	1	65641680	R	II	AK3L1	Body	opensea	Body-opensea		NA	TRUE
cg11551216	0.210374	0.54293	4.51794	7.42e-05	0.0154679	0.428632	12	115125619	R	I		IGR	shore	IGR-shore	chr12:115124729-115125152	NA	TRUE
cg11836372	0.208696	0.355432	4.11386	0.000239449	0.0229909	-0.720496	10	123353822	F	II	FGFR2	TSS200	shelf	TSS200-shelf	chr10:123356616-123358285	NA	NA		rs3135719
cg15754752	0.207206	0.472056	5.44941	4.73e-06	0.0089064	3.15689	13	36944433	R	II	SPG20	TSS200	opensea	TSS200-opensea		NA	TRUE
cg05635923	0.205833	0.508922	4.50216	7.77e-05	0.0156273	0.383216	13	36944451	F	II	SPG20	TSS200	opensea	TSS200-opensea		NA	NA
cg25616547	0.204869	0.431382	3.79197	0.000597289	0.0330427	-1.61047	12	115134344	R	II		IGR	shore	IGR-shore	chr12:115135925-115136350	NA	NA
cg16787431	0.203747	0.631353	4.91526	2.31e-05	0.0114299	1.58296	17	46629350	R	II	HOXB3	Body	shore	Body-shore	chr17:46629553-46629816	NA	TRUE
cg25255850	0.20309	0.433029	4.3745	0.000112768	0.0174067	0.0173245	17	46625332	R	II		IGR	shelf	IGR-shelf	chr17:46627787-46628444	NA	NA
cg25923609	0.20306	0.310132	3.48472	0.00139944	0.0487561	-2.43254	5	3607092	R	I		IGR	island	IGR-island	chr5:3606488-3607135	NA	NA
cg13237021	0.201904	0.385131	4.3705	0.00011409	0.0175059	0.00587954	11	69949774	R	II	ANO1	Body	opensea	Body-opensea		NA	NA
cg22635491	0.201596	0.700487	3.65868	0.000866613	0.0392113	-1.97075	12	115109934	R	I	TBX3	Body	island	Body-island	chr12:115109503-115110061	NA	NA
cg08548659	0.200323	0.408731	3.86027	0.000492823	0.0305095	-1.42387	4	32149506	F	II		IGR	opensea	IGR-opensea		NA	TRUE
cg20988291	0.199519	0.359055	4.43905	9.35e-05	0.0165827	0.201985	6	19180731	F	I		IGR	opensea	IGR-opensea		NA	NA
cg19241927	0.197974	0.433332	3.95974	0.000371834	0.0270609	-1.14986	1	56333494	F	II		IGR	opensea	IGR-opensea		NA	TRUE
cg13777984	0.19696	0.301449	4.65108	5.02e-05	0.0140183	0.813232	13	43931730	F	II	ENOX1	Body	opensea	Body-opensea		NA	NA
cg10160614	0.196856	0.718945	5.53957	3.62e-06	0.00853644	3.42385	2	239544973	F	I		IGR	shelf	IGR-shelf	chr2:239542238-239542553	NA	TRUE		rs73104898
cg24461304	0.196633	0.377697	4.03787	0.000297635	0.0249058	-0.932901	12	115104460	R	II		IGR	shore	IGR-shore	chr12:115104848-115105548	NA	TRUE
cg02458062	0.196283	0.501071	4.55146	6.73e-05	0.0151335	0.525215	17	46629678	R	II	HOXB3	Body	island	Body-island	chr17:46629553-46629816	NA	NA
cg01071185	0.195686	0.327028	4.75544	3.7e-05	0.0132119	1.11634	1	209629286	R	II		IGR	opensea	IGR-opensea		NA	TRUE
cg10731848	0.19503	0.320887	4.53197	7.12e-05	0.0153385	0.469041	7	47814633	R	II	PKD1L1	3'UTR	opensea	3'UTR-opensea		NA	NA
cg09731996	0.19471	0.56496	3.93657	0.000397119	0.0278612	-1.21391	5	3599090	R	II	IRX1	Body	island	Body-island	chr5:3594467-3603054	NA	NA
cg05574357	0.194105	0.522753	3.80117	0.000582053	0.03273	-1.58541	12	115134362	R	II		IGR	shore	IGR-shore	chr12:115135925-115136350	NA	NA
cg14196395	0.192073	0.450953	3.89568	0.000445903	0.0292488	-1.32663	2	71823517	R	I	DYSF	Body	opensea	Body-opensea		NA	NA
cg25718766	0.191948	0.619381	3.79687	0.000589134	0.0329333	-1.59714	12	115104864	F	II		IGR	island	IGR-island	chr12:115104848-115105548	NA	TRUE
cg14987787	0.191346	0.584793	3.49149	0.00137377	0.0483586	-2.41475	12	115105220	F	I		IGR	island	IGR-island	chr12:115104848-115105548	NA	NA
cg19175386	0.190956	0.40787	3.65377	0.000878525	0.0394696	-1.98394	12	115134496	F	II		IGR	shore	IGR-shore	chr12:115135925-115136350	NA	NA		rs2279801
cg14166485	0.189631	0.507286	4.03282	0.000301956	0.0250175	-0.946961	9	126779370	F	II	LHX2	Body	island	Body-island	chr9:126773246-126780953	NA	NA
cg03281981	0.189505	0.704647	3.69757	0.000777778	0.0373982	-1.8662	12	115123757	F	II		IGR	shore	IGR-shore	chr12:115124729-115125152	NA	TRUE
cg15895886	0.188959	0.699871	5.14691	1.16e-05	0.0101292	2.26337	5	164633441	F	II		IGR	opensea	IGR-opensea		NA	TRUE		rs77335027
cg08746900	0.18804	0.484002	3.98916	0.000341982	0.0261992	-1.06833	5	3598967	R	II	IRX1	Body	island	Body-island	chr5:3594467-3603054	NA	NA
cg09190748	0.187654	0.435813	4.77038	3.54e-05	0.0130798	1.15987	13	36944294	R	II	SPG20	1stExon	opensea	1stExon-opensea		NA	TRUE
cg04658679	0.187287	0.403794	4.95403	2.06e-05	0.0112305	1.69653	12	125185923	R	II		IGR	opensea	IGR-opensea		TRUE	TRUE
cg03172765	0.18604	0.500897	4.71057	4.22e-05	0.0136559	0.985871	2	232034629	R	II	PSMD1	Body	opensea	Body-opensea		NA	TRUE
cg02494582	0.185425	0.31447	4.76027	3.64e-05	0.0132119	1.13041	10	128061835	R	II	ADAM12	Body	opensea	Body-opensea		NA	TRUE
cg02965931	0.185318	0.520145	5.87364	1.34e-06	0.00731529	4.41402	6	133672385	F	II	EYA4	Body	opensea	Body-opensea		NA	TRUE
cg09413529	0.184005	0.672659	4.17398	0.000201447	0.0214124	-0.551509	12	115112225	R	I	TBX3	Body	island	Body-island	chr12:115112014-115112627	NA	NA
cg15055165	0.183669	0.527096	5.17627	1.06e-05	0.0101292	2.34989	2	2964849	R	II		IGR	opensea	IGR-opensea		NA	NA
cg13894813	0.183564	0.357486	4.50188	7.78e-05	0.0156273	0.382414	11	68181087	R	II	LRP5	Body	island	Body-island	chr11:68181086-68181289	TRUE	NA
cg12245706	0.182429	0.415262	4.08726	0.000258417	0.0235877	-0.794976	2	71823484	R	I	DYSF	Body	opensea	Body-opensea		NA	NA
cg11412853	0.182275	0.754315	3.86738	0.000483033	0.0303224	-1.40437	12	115129801	R	II		IGR	shore	IGR-shore	chr12:115130008-115130242	NA	TRUE
cg16945186	0.181579	0.352109	3.5235	0.00125849	0.0464406	-2.33047	12	115103960	F	II		IGR	island	IGR-island	chr12:115102687-115103982	NA	TRUE
cg14513071	0.181543	0.824096	3.58551	0.00106117	0.0430248	-2.16622	1	47905517	F	II	FOXD2	3'UTR	island	3'UTR-island	chr1:47902793-47905518	NA	NA		rs3834075
cg18161327	0.180994	0.491502	3.82816	0.000539506	0.0317531	-1.51175	13	100627703	R	I		IGR	shelf	IGR-shelf	chr13:100620241-100624348	NA	NA
cg08667600	0.180544	0.598907	4.5865	6.07e-05	0.0146978	0.62638	3	29623882	R	II	RBMS3	Body	opensea	Body-opensea		NA	TRUE
cg04152616	0.179813	0.328249	4.60172	5.81e-05	0.0145841	0.67035	16	88479315	R	II		IGR	opensea	IGR-opensea		NA	NA
cg26621770	0.179231	0.757775	3.97036	0.000360781	0.0267414	-1.12047	12	115131447	F	II		IGR	shore	IGR-shore	chr12:115130008-115130242	NA	TRUE
cg02334722	0.179181	0.259062	5.07594	1.43e-05	0.0104778	2.05446	11	44342177	R	II		IGR	shore	IGR-shore	chr11:44341265-44341757	NA	TRUE
cg20125920	0.179068	0.726755	4.34079	0.000124371	0.0180273	-0.0788473	10	21804624	R	II	C10orf140	Body	shore	Body-shore	chr10:21805197-21805459	NA	NA			rs35145063
cg01294808	0.177585	0.476007	4.00126	0.000330398	0.0257996	-1.03474	5	3599686	R	I	IRX1	Body	island	Body-island	chr5:3594467-3603054	TRUE	NA			rs61745751
cg20277356	0.176527	0.486287	3.63595	0.000923027	0.0403505	-2.03166	10	123353800	F	II	FGFR2	TSS200	shelf	TSS200-shelf	chr10:123356616-123358285	NA	NA		rs3135719	rs3135720
cg02394746	0.17628	0.432559	4.05726	0.000281592	0.024403	-0.87883	5	174161985	R	II		IGR	shore	IGR-shore	chr5:174162366-174162843	NA	NA
cg05222995	0.17621	0.468248	4.20169	0.000185995	0.0207182	-0.473396	12	115124973	F	I		IGR	island	IGR-island	chr12:115124729-115125152	NA	TRUE
cg11246938	0.176025	0.814623	3.73222	0.000706098	0.0356696	-1.77263	12	115112433	R	I	TBX3	Body	island	Body-island	chr12:115112014-115112627	NA	TRUE
cg04589649	0.175463	0.385428	3.92811	0.000406763	0.0281838	-1.23726	2	31526419	R	II		IGR	opensea	IGR-opensea		NA	TRUE
cg13549497	0.175291	0.44784	5.34895	6.38e-06	0.00930808	2.8597	6	1621093	F	II		IGR	island	IGR-island	chr6:1619093-1621094	NA	NA
cg03252313	0.174117	0.338666	4.27782	0.000149276	0.0191992	-0.257922	7	148117075	F	II	CNTNAP2	3'UTR	opensea	3'UTR-opensea		NA	NA		rs74370909
cg04222917	0.173983	0.545422	4.05893	0.000280245	0.0243689	-0.87415	6	112021676	F	II	FYN	Body	opensea	Body-opensea		NA	NA
cg02030410	0.173098	0.607381	4.34406	0.000123197	0.0179585	-0.069539	1	245646925	R	II	KIF26B	Body	opensea	Body-opensea		NA	TRUE
cg13175830	0.172896	0.333867	3.94139	0.000391726	0.0277228	-1.2006	10	123353956	R	II	FGFR2	TSS200	shelf	TSS200-shelf	chr10:123356616-123358285	NA	NA
cg05891572	0.172742	0.468957	4.17442	0.000201197	0.0214124	-0.550293	7	33462512	F	II	BBS9	Body	opensea	Body-opensea		NA	TRUE
cg05387167	0.172425	0.485158	4.71873	4.12e-05	0.0135367	1.00958	17	46629804	R	II	HOXB3	Body	island	Body-island	chr17:46629553-46629816	TRUE	NA
cg07280807	0.171655	0.606634	3.5399	0.00120312	0.0453899	-2.28716	14	70317239	F	II		IGR	island	IGR-island	chr14:70316847-70317240	NA	NA
cg15106744	0.17133	0.441084	4.49213	8e-05	0.0157774	0.354391	3	156395883	F	II	TIPARP	Body	shelf	Body-shelf	chr3:156391811-156393607	NA	NA
cg21872782	0.17111	0.672306	4.61544	5.58e-05	0.0144209	0.710055	17	46630630	R	II	HOXB3	5'UTR	shore	5'UTR-shore	chr17:46631800-46632212	TRUE	NA
cg22053945	0.170556	0.50724	4.13211	0.000227225	0.0224602	-0.669281	17	46651360	F	II	HOXB3	5'UTR	shelf	5'UTR-shelf	chr17:46654053-46654369	NA	NA
cg05259508	0.170381	0.343894	3.86683	0.000483784	0.0303341	-1.40588	12	115124838	R	II		IGR	island	IGR-island	chr12:115124729-115125152	NA	TRUE
cg20436086	0.170236	0.450858	4.29484	0.000142099	0.0188874	-0.209599	10	71615835	F	II	COL13A1	Body	opensea	Body-opensea		NA	TRUE
cg19117047	0.170208	0.417558	4.2982	0.000140721	0.0188253	-0.200043	5	173828840	R	II		IGR	opensea	IGR-opensea		NA	TRUE
cg20806676	0.170082	0.562017	4.08096	0.000263125	0.0236718	-0.812608	6	29579306	R	II	GABBR1	Body	opensea	Body-opensea		NA	NA
cg13022534	0.170075	0.272842	4.0729	0.00026927	0.023922	-0.835151	5	171831028	R	II	SH3PXD2B	Body	opensea	Body-opensea		NA	TRUE
cg03656099	0.16986	0.459496	3.6867	0.000801669	0.0379032	-1.89546	17	59481954	F	I	TBX2	Body	island	Body-island	chr17:59473060-59483266	NA	TRUE
cg01070197	0.16946	0.625414	4.08744	0.000258283	0.0235877	-0.794471	8	13296060	R	II	DLC1	Body	opensea	Body-opensea		NA	NA
cg02531479	0.169213	0.540971	3.82317	0.000547136	0.031931	-1.52538	5	2748066	F	II	IRX2	Body	shore	Body-shore	chr5:2748368-2757024	NA	NA
cg21265072	0.168444	0.231052	4.74485	3.81e-05	0.0133095	1.08554	17	74184866	F	II	RNF157	Body	opensea	Body-opensea		NA	TRUE
cg10280007	0.168255	0.508333	4.27661	0.0001498	0.0192368	-0.261357	10	123313831	R	II	FGFR2	Body	opensea	Body-opensea		NA	TRUE
cg12205669	0.168086	0.728187	3.57007	0.0011073	0.0438394	-2.20723	14	82086140	F	II		IGR	opensea	IGR-opensea		NA	TRUE
cg23014425	0.168077	0.429884	4.2414	0.000165855	0.0198676	-0.36115	17	46648525	F	I	HOXB3	5'UTR	opensea	5'UTR-opensea		NA	NA
cg25058261	0.167801	0.597533	3.55921	0.00114092	0.0444851	-2.23604	12	115109452	F	II	TBX3	3'UTR	shore	3'UTR-shore	chr12:115109503-115110061	NA	NA
cg02081305	0.166695	0.503985	3.87396	0.000474141	0.030024	-1.38632	2	37408885	R	II	SULT6B1	Body	opensea	Body-opensea		NA	TRUE
cg09417809	0.166603	0.426995	3.67169	0.000835855	0.038597	-1.93583	12	115131223	F	II		IGR	shore	IGR-shore	chr12:115130008-115130242	TRUE	TRUE
cg13031611	0.166194	0.629815	3.91769	0.000418958	0.028559	-1.266	12	115132761	F	II		IGR	shelf	IGR-shelf	chr12:115135925-115136350	NA	NA
cg16522412	0.166152	0.294916	4.26813	0.00015352	0.0193833	-0.285406	13	33926811	F	II		IGR	shelf	IGR-shelf	chr13:33923930-33924781	NA	NA		rs80175469
cg00084432	0.165988	0.346006	4.55959	6.57e-05	0.0150512	0.548687	13	36944471	F	II	SPG20	TSS200	opensea	TSS200-opensea		NA	NA
cg20161275	0.16598	0.437579	4.44756	9.12e-05	0.0164269	0.226401	10	131648297	R	II	EBF3	Body	opensea	Body-opensea		NA	NA
cg14834653	0.165953	0.500753	3.70148	0.000769342	0.0372133	-1.85565	10	123353791	R	II	FGFR2	TSS200	shelf	TSS200-shelf	chr10:123356616-123358285	NA	NA
cg14856220	0.165747	0.508433	3.54415	0.00118915	0.0451554	-2.27591	10	123353500	F	II	FGFR2	TSS200	shelf	TSS200-shelf	chr10:123356616-123358285	NA	NA
cg14774995	0.165245	0.52499	4.28319	0.000146971	0.019117	-0.242661	8	128841050	R	II	PVT1	Body	opensea	Body-opensea		NA	TRUE
cg18573327	0.164671	0.785996	3.98165	0.000349379	0.0264367	-1.08918	12	115123875	R	II		IGR	shore	IGR-shore	chr12:115124729-115125152	NA	TRUE
cg12509733	0.16435	0.641179	3.74702	0.000677486	0.0349805	-1.73257	10	131647800	F	II	EBF3	Body	opensea	Body-opensea		NA	NA
cg00836101	0.163624	0.421844	3.66838	0.000843581	0.0387632	-1.94472	15	39876248	F	II	THBS1	Body	shelf	Body-shelf	chr15:39872527-39873567	NA	NA
cg10452667	0.163319	0.301307	4.25959	0.00015736	0.0195367	-0.309623	5	1767994	R	II		IGR	shore	IGR-shore	chr5:1769314-1769695	NA	NA
cg26646207	0.162452	0.747087	3.47323	0.00144402	0.0495369	-2.46267	13	112610299	F	I		IGR	shore	IGR-shore	chr13:112610658-112611433	NA	TRUE
cg19263228	0.162061	0.419563	5.1039	1.32e-05	0.0102832	2.13673	1	3191660	R	II	PRDM16	Body	shelf	Body-shelf	chr1:3195376-3196052	NA	NA
cg04757901	0.161979	0.55504	3.97109	0.000360034	0.0267365	-1.11845	6	32060794	F	II	TNXB	Body	shelf	Body-shelf	chr6:32063533-32065044	TRUE	NA		rs4711285
cg25723217	0.161693	0.318613	3.68487	0.000805766	0.0379754	-1.90038	11	69949751	R	II	ANO1	Body	opensea	Body-opensea		NA	NA
cg10426234	0.161573	0.610861	3.72835	0.000713778	0.0358451	-1.7831	12	132939776	R	I		IGR	shore	IGR-shore	chr12:132938326-132939235	NA	NA
cg16551520	0.161516	0.47077	3.89319	0.00044905	0.0293432	-1.33347	13	112610015	R	II		IGR	shore	IGR-shore	chr13:112610658-112611433	NA	TRUE		rs7325999
cg02873421	0.16144	0.547733	4.87216	2.62e-05	0.011981	1.45685	17	46629306	F	II	HOXB3	Body	shore	Body-shore	chr17:46629553-46629816	NA	TRUE			rs62066694
cg26867545	0.161117	0.583518	3.73126	0.00070799	0.0357038	-1.77522	10	21803830	R	II	C10orf140	3'UTR	shore	3'UTR-shore	chr10:21805197-21805459	NA	NA
cg25885042	0.161016	0.454319	5.03256	1.63e-05	0.0108103	1.92698	2	59477248	R	II		IGR	opensea	IGR-opensea		NA	TRUE
cg18161956	0.160947	0.776702	3.83088	0.000535395	0.031653	-1.50433	12	115112626	F	II	TBX3	Body	island	Body-island	chr12:115112014-115112627	NA	TRUE
cg23030676	0.160783	0.783468	3.96872	0.000362464	0.0267415	-1.125	10	131648308	F	II	EBF3	Body	opensea	Body-opensea		NA	NA
cg09368188	0.160045	0.255857	4.9112	2.33e-05	0.0114324	1.57106	1	245330018	R	II	KIF26B	Body	opensea	Body-opensea		NA	TRUE
cg00807684	0.159802	0.432949	4.27332	0.000151232	0.019316	-0.270685	3	29967204	R	II	RBMS3	Body	opensea	Body-opensea		NA	TRUE
cg18197377	0.159664	0.327807	3.53778	0.00121013	0.0455114	-2.29275	12	115134688	F	II		IGR	shore	IGR-shore	chr12:115135925-115136350	NA	NA		rs73196932
cg09168808	0.159658	0.48181	4.24834	0.00016256	0.0197898	-0.341489	12	115124584	R	I		IGR	shore	IGR-shore	chr12:115124729-115125152	NA	NA
cg01295782	0.159573	0.406655	4.05476	0.000283607	0.0244854	-0.885789	3	71739283	R	I	EIF4E3	Body	opensea	Body-opensea		NA	TRUE
cg11433866	0.159408	0.72839	3.51834	0.00127645	0.04679	-2.3441	12	115126908	R	II		IGR	shore	IGR-shore	chr12:115124729-115125152	NA	TRUE
cg24444839	0.159345	0.528097	5.71694	2.14e-06	0.00768545	3.94951	21	34350730	R	II		IGR	island	IGR-island	chr21:34350726-34350961	NA	TRUE
cg03807298	0.159082	0.206487	3.9625	0.000368929	0.0269748	-1.14222	5	174159039	F	II		IGR	island	IGR-island	chr5:174158680-174159729	NA	NA
cg25017223	0.159081	0.736875	4.34853	0.000121608	0.0178324	-0.0567899	17	75238703	R	I		IGR	opensea	IGR-opensea		NA	NA
cg02263444	0.158648	0.670273	4.26667	0.00015417	0.0194383	-0.289551	5	2207121	F	II		IGR	opensea	IGR-opensea		NA	TRUE		rs10060730
cg02004048	0.158468	0.684944	4.6636	4.84e-05	0.0138651	0.849529	6	109868066	F	II	AKD1	Body	opensea	Body-opensea		NA	NA
cg09199014	0.158397	0.294657	5.11466	1.28e-05	0.0102832	2.16839	4	6052533	F	I	JAKMIP1	Body	opensea	Body-opensea		NA	NA
cg13934308	0.158254	0.685016	3.69468	0.000784059	0.0375387	-1.87398	12	115134148	R	II		IGR	shore	IGR-shore	chr12:115135925-115136350	NA	NA
cg16293892	0.158044	0.538779	4.23695	0.000167998	0.0200066	-0.37373	5	77142620	R	I		IGR	shore	IGR-shore	chr5:77140542-77140914	NA	TRUE
cg16246242	0.157998	0.788769	3.91752	0.000419165	0.028559	-1.26648	7	124092424	R	II		IGR	opensea	IGR-opensea		NA	TRUE
cg16990945	0.157712	0.801515	5.8346	1.51e-06	0.00733449	4.29829	18	74832261	R	I	MBP	5'UTR	island	5'UTR-island	chr18:74832039-74832282	NA	NA
cg12226006	0.157624	0.40631	3.73386	0.000702869	0.0355975	-1.76819	10	123350909	F	II	FGFR2	Body	opensea	Body-opensea		NA	TRUE
cg26597485	0.157239	0.274081	4.23033	0.00017124	0.020144	-0.392456	11	36244771	R	II	LDLRAD3	Body	opensea	Body-opensea		NA	TRUE
cg19094333	0.157236	0.707323	3.87359	0.000474641	0.0300419	-1.38734	7	93697091	R	II		IGR	opensea	IGR-opensea		NA	TRUE
cg01637789	0.157194	0.481535	3.91054	0.000427532	0.0288065	-1.28571	15	39875777	F	II	THBS1	Body	shelf	Body-shelf	chr15:39872527-39873567	NA	NA
cg15936861	0.157122	0.605257	3.85401	0.000501611	0.0307214	-1.44103	12	130276151	R	II	TMEM132D	Body	opensea	Body-opensea		NA	TRUE
cg07132086	0.156891	0.40327	3.76775	0.000639281	0.0340994	-1.67634	8	38825908	F	II	PLEKHA2	Body	opensea	Body-opensea		NA	TRUE
cg16940012	0.156781	0.443295	4.52849	7.2e-05	0.0153595	0.459015	5	174159564	R	II		IGR	island	IGR-island	chr5:174158680-174159729	NA	NA
cg01722868	0.156419	0.528803	4.81144	3.13e-05	0.0125677	1.27952	1	116655078	F	II	C1orf161	5'UTR	opensea	5'UTR-opensea		NA	NA
cg26915558	0.156105	0.379063	4.43504	9.45e-05	0.0165892	0.190502	11	68181218	F	II	LRP5	Body	island	Body-island	chr11:68181086-68181289	NA	NA
cg17601209	0.156027	0.6142	5.06832	1.47e-05	0.0105243	2.03208	1	3191678	R	II	PRDM16	Body	shelf	Body-shelf	chr1:3195376-3196052	NA	NA			rs75375178
cg20839205	0.156008	0.408519	4.94775	2.1e-05	0.0112544	1.6781	2	86007629	R	II	ATOH8	Body	opensea	Body-opensea		NA	TRUE
cg27349540	0.155991	0.413208	6.22188	4.8e-07	0.00694498	5.44496	17	46580381	F	II		IGR	opensea	IGR-opensea		NA	TRUE
cg01959421	0.155983	0.432224	4.5478	6.8e-05	0.0151821	0.514657	2	72368797	F	II	CYP26B1	Body	shore	Body-shore	chr2:72370296-72370682	NA	NA			rs35097477
cg16099871	0.1558	0.508681	3.76774	0.000639302	0.0340994	-1.67637	8	13296183	R	II	DLC1	Body	opensea	Body-opensea		NA	NA			rs289623
cg22660933	0.155758	0.437118	4.67813	4.64e-05	0.0138435	0.891661	17	46608355	F	I	HOXB1	TSS200	island	TSS200-island	chr17:46607804-46608390	NA	TRUE
cg22231101	0.155706	0.289633	5.01717	1.71e-05	0.0108103	1.88177	4	6052554	F	I	JAKMIP1	Body	opensea	Body-opensea		NA	NA		rs77331658
cg19537243	0.155695	0.804839	4.36373	0.000116354	0.0176029	-0.0134264	8	119500053	R	II	SAMD12	Body	opensea	Body-opensea		NA	TRUE
cg07992500	0.155408	0.661247	3.51886	0.00127461	0.0467389	-2.3427	2	37896583	R	II	CDC42EP3	5'UTR	shore	5'UTR-shore	chr2:37898142-37899830	NA	NA
cg18607411	0.155299	0.304825	4.59225	5.97e-05	0.0146295	0.642991	13	80911808	F	II	SPRY2	Body	shore	Body-shore	chr13:80913157-80913461	NA	NA		rs9574632
cg17878320	0.155219	0.539836	4.53272	7.11e-05	0.015321	0.471208	5	142922506	F	II		IGR	opensea	IGR-opensea		NA	TRUE
cg16056164	0.154899	0.264886	4.1719	0.000202658	0.0214276	-0.557372	1	233211572	R	II	PCNXL2	Body	opensea	Body-opensea		NA	TRUE
cg02037307	0.154269	0.487514	4.38387	0.000109739	0.0172245	0.0440723	5	134363562	R	I	PITX1	3'UTR	island	3'UTR-island	chr5:134363092-134365146	NA	TRUE
cg11310863	0.153912	0.575261	4.30025	0.000139886	0.0187999	-0.194204	2	144303521	F	II	ARHGAP15	Body	opensea	Body-opensea		NA	TRUE
cg14011845	0.153887	0.44878	3.68375	0.000808292	0.0379948	-1.90341	17	59533635	R	II	TBX4	TSS200	island	TSS200-island	chr17:59531723-59535254	NA	NA
cg03510186	0.153859	0.382847	4.48473	8.18e-05	0.0158883	0.333103	7	155580742	F	I		IGR	shore	IGR-shore	chr7:155579868-155580392	TRUE	NA
cg27613998	0.153142	0.587115	3.85883	0.000494829	0.0305538	-1.42781	2	37887034	R	II	CDC42EP3	5'UTR	opensea	5'UTR-opensea		NA	TRUE
cg26511507	0.15295	0.340046	4.46581	8.64e-05	0.0161337	0.278763	10	556548	F	II	DIP2C	Body	opensea	Body-opensea		NA	TRUE
cg25332502	0.152868	0.607316	5.54466	3.57e-06	0.00853644	3.43893	18	74832372	R	II	MBP	5'UTR	shore	5'UTR-shore	chr18:74832039-74832282	NA	NA
cg22110896	0.15277	0.274456	3.6632	0.000855806	0.0390094	-1.95862	17	59533081	R	II	TBX4	TSS1500	island	TSS1500-island	chr17:59531723-59535254	NA	NA
cg26471674	0.152315	0.631738	3.94542	0.00038727	0.0275869	-1.18946	12	115132905	F	II		IGR	shelf	IGR-shelf	chr12:115135925-115136350	NA	NA		rs2384474
cg14921903	0.152225	0.249611	4.27188	0.000151861	0.019316	-0.274756	21	40031353	R	II	ERG	5'UTR	shore	5'UTR-shore	chr21:40032243-40033665	NA	NA
cg00711291	0.152204	0.431957	4.42104	9.85e-05	0.0167338	0.150404	17	71345538	R	II	SDK2	Body	opensea	Body-opensea		NA	TRUE
cg03753942	0.152165	0.651897	4.97909	1.91e-05	0.011006	1.76999	8	61926269	R	II		IGR	opensea	IGR-opensea		NA	TRUE
cg18707191	0.152165	0.298526	4.41739	9.95e-05	0.0167651	0.139954	3	139253838	F	II	RBP1	Body	shelf	Body-shelf	chr3:139257712-139257949	NA	TRUE		rs12485273
cg12002589	0.152151	0.511294	4.14402	0.000219581	0.0220902	-0.63582	9	126785097	R	II	LHX2	Body	island	Body-island	chr9:126785021-126785225	NA	NA
cg01468579	0.152053	0.428539	4.64124	5.17e-05	0.014152	0.784738	10	122102016	R	II		IGR	opensea	IGR-opensea		NA	TRUE
cg20784391	0.151921	0.575461	4.85538	2.75e-05	0.012248	1.40781	17	12376175	R	II		IGR	opensea	IGR-opensea		NA	TRUE
cg03613003	0.151909	0.585067	4.86653	2.66e-05	0.0120748	1.44041	11	69949263	F	II	ANO1	Body	opensea	Body-opensea		NA	NA			rs61887670
cg06186155	0.151835	0.420632	3.9531	0.000378917	0.0272926	-1.16823	17	46648582	F	II	HOXB3	5'UTR	opensea	5'UTR-opensea		NA	NA
cg19341309	0.151749	0.440469	4.67951	4.62e-05	0.0138411	0.895686	12	124948140	R	II	NCOR2	Body	shelf	Body-shelf	chr12:124950705-124950939	NA	TRUE
cg02154345	0.151699	0.671506	3.74625	0.000678947	0.0349992	-1.73466	12	115104983	F	II		IGR	island	IGR-island	chr12:115104848-115105548	NA	NA
cg25750363	0.151599	0.25982	3.52373	0.0012577	0.0464321	-2.32986	12	133156565	R	II	FBRSL1	Body	shelf	Body-shelf	chr12:133159225-133160576	NA	NA
cg15765353	0.151189	0.469503	4.27871	0.000148891	0.0191949	-0.255391	3	45601455	R	II		IGR	opensea	IGR-opensea		NA	TRUE
cg19536929	0.151186	0.517417	3.50342	0.00132966	0.0476468	-2.38338	12	115134594	R	II		IGR	shore	IGR-shore	chr12:115135925-115136350	NA	NA
cg22840650	0.151094	0.22936	3.97083	0.000360299	0.0267365	-1.11917	10	99271879	R	II	UBTD1	Body	opensea	Body-opensea		NA	TRUE
cg00741954	0.150914	0.604485	4.28336	0.000146902	0.019114	-0.242203	6	1766046	R	I	GMDS	Body	opensea	Body-opensea		NA	NA
cg25878131	0.150846	0.277433	4.15169	0.000214789	0.0218875	-0.614246	13	41594509	R	II	ELF1	TSS1500	opensea	TSS1500-opensea		NA	TRUE
cg00551679	0.150664	0.610083	3.68504	0.000805393	0.0379621	-1.89994	16	86547530	R	II	FOXF1	3'UTR	shore	3'UTR-shore	chr16:86549069-86550512	NA	NA
cg06653292	0.15041	0.722053	4.99864	1.8e-05	0.0108985	1.82736	2	208286307	R	I		IGR	opensea	IGR-opensea		NA	TRUE
cg25032089	0.150384	0.573877	3.90219	0.000437768	0.0290515	-1.30872	17	46643351	F	II	HOXB3	5'UTR	shore	5'UTR-shore	chr17:46641534-46642110	NA	TRUE		rs6504389
cg07370274	0.150233	0.308172	5.38301	5.76e-06	0.00930725	2.96042	9	29825210	R	II		IGR	shore	IGR-shore	chr9:29826526-29826736	NA	NA			rs79724299
cg19592898	0.149851	0.393515	4.73791	3.89e-05	0.0133505	1.06534	6	1620889	R	II		IGR	island	IGR-island	chr6:1619093-1621094	NA	NA
cg11682697	0.149575	0.199495	5.14969	1.15e-05	0.0101292	2.27156	1	56992372	F	II	PPAP2B	Body	opensea	Body-opensea		NA	TRUE		rs74502281
cg02337614	0.149563	0.672578	4.50548	7.7e-05	0.0156273	0.392771	13	112609986	F	I		IGR	shore	IGR-shore	chr13:112610658-112611433	NA	TRUE		rs7325999
cg23020514	0.149362	0.404268	3.79407	0.000593773	0.0329944	-1.60474	14	103360112	F	II	TRAF3	Body	opensea	Body-opensea		TRUE	TRUE		rs74082956
cg21056788	0.149346	0.357288	4.23477	0.000169058	0.0200758	-0.379888	13	36944443	R	II	SPG20	TSS200	opensea	TSS200-opensea		NA	TRUE
cg22799110	0.149182	0.475504	4.82185	3.04e-05	0.0125439	1.30992	11	68181288	F	II	LRP5	Body	island	Body-island	chr11:68181086-68181289	NA	NA
cg14021550	0.149047	0.591796	4.20988	0.00018165	0.0205555	-0.450254	2	469727	R	II		IGR	shore	IGR-shore	chr2:467849-468659	NA	NA
cg13544294	0.148957	0.481672	5.3581	6.21e-06	0.00930808	2.88676	17	70188923	R	II		IGR	opensea	IGR-opensea		TRUE	TRUE
cg08130814	0.148684	0.693736	4.67445	4.69e-05	0.0138475	0.880998	8	6456465	F	II	MCPH1	Body	opensea	Body-opensea		NA	TRUE
cg23908638	0.148578	0.255155	3.82525	0.000543948	0.0318534	-1.51971	6	29579475	F	II	GABBR1	Body	opensea	Body-opensea		NA	NA
cg00396667	0.14836	0.212412	3.87476	0.000473075	0.0299884	-1.38413	5	134364387	R	I	PITX1	3'UTR	island	3'UTR-island	chr5:134363092-134365146	NA	NA
cg26597734	0.148177	0.279504	3.97858	0.000352438	0.0265263	-1.09767	16	11150952	F	II	CLEC16A	Body	opensea	Body-opensea		NA	TRUE		rs34422536
cg13971030	0.147467	0.308741	3.85532	0.00049975	0.0306744	-1.43742	11	35366721	R	II	SLC1A2	Body	opensea	Body-opensea		NA	TRUE
cg00830492	0.147052	0.287616	3.74867	0.000674367	0.0349023	-1.7281	7	47432311	F	II	TNS3	Body	opensea	Body-opensea		TRUE	TRUE
cg25984458	0.146996	0.36014	4.91894	2.28e-05	0.0114299	1.59372	22	49800171	R	II		IGR	shore	IGR-shore	chr22:49798570-49798784	NA	NA
cg02151997	0.146845	0.525328	3.97311	0.000357964	0.0267147	-1.11283	6	32060791	F	II	TNXB	Body	shelf	Body-shelf	chr6:32063533-32065044	TRUE	NA		rs4711285
cg02497558	0.146838	0.388664	5.16254	1.11e-05	0.0101292	2.30944	17	46608570	R	I	HOXB1	TSS1500	shore	TSS1500-shore	chr17:46607804-46608390	NA	TRUE
cg06395298	0.146719	0.359629	3.65231	0.000882074	0.0395601	-1.98783	17	46651225	F	II	HOXB3	5'UTR	shelf	5'UTR-shelf	chr17:46654053-46654369	NA	NA
cg11198596	0.14657	0.255559	4.4725	8.48e-05	0.0160508	0.297971	3	66548117	R	II	LRIG1	Body	shelf	Body-shelf	chr3:66550318-66551848	NA	NA
cg26373051	0.146427	0.651614	4.25502	0.000159452	0.0196278	-0.322566	2	121492364	R	II		IGR	shore	IGR-shore	chr2:121492857-121495234	NA	NA			rs74535126
cg02543268	0.146386	0.651713	6.37032	3.1e-07	0.00694498	5.8832	5	160201261	F	II	ATP10B	5'UTR	opensea	5'UTR-opensea		NA	TRUE		rs74635447
cg21116087	0.146325	0.759641	6.19761	5.15e-07	0.00694498	5.3732	18	74832171	R	II	MBP	5'UTR	island	5'UTR-island	chr18:74832039-74832282	NA	NA
cg19987354	0.146278	0.450797	3.6198	0.000965253	0.0412968	-2.07484	14	64357795	F	II	SYNE2	5'UTR	opensea	5'UTR-opensea		NA	TRUE
cg20648229	0.146042	0.435834	5.06115	1.5e-05	0.010603	2.011	2	10111071	R	II	GRHL1	Body	opensea	Body-opensea		NA	TRUE
cg11912202	0.146037	0.394351	4.72372	4.06e-05	0.0134931	1.02409	21	34350875	R	II		IGR	island	IGR-island	chr21:34350726-34350961	NA	TRUE
cg23877017	0.145783	0.421827	4.5131	7.53e-05	0.0154721	0.414696	4	40969729	R	II	APBB2	Body	opensea	Body-opensea		NA	TRUE			rs62410356
cg22123885	0.145697	0.777433	4.40159	0.000104225	0.0169967	0.0947309	2	236721253	R	II	AGAP1	Body	opensea	Body-opensea		NA	NA
cg02882004	0.145445	0.251296	4.25787	0.000158145	0.0195706	-0.314503	2	201334663	R	II	SPATS2L	Body	opensea	Body-opensea		NA	TRUE
cg09941713	0.14525	0.388969	3.79035	0.000600009	0.0331116	-1.61488	8	61705332	R	II	CHD7	Body	opensea	Body-opensea		NA	TRUE
cg02184008	0.145143	0.441211	4.70324	4.31e-05	0.013694	0.964568	11	44333072	F	II	ALX4	TSS1500	shore	TSS1500-shore	chr11:44330542-44331761	TRUE	NA
cg16672922	0.144906	0.460787	4.61788	5.54e-05	0.0144209	0.717091	16	20780646	R	II	ACSM3	5'UTR	opensea	5'UTR-opensea		NA	NA
cg04915044	0.144819	0.420576	3.49935	0.00134459	0.0478573	-2.39411	2	86263895	F	II	POLR1A	Body	opensea	Body-opensea		TRUE	TRUE		rs3770088
cg13738327	0.14428	0.374755	3.65329	0.000879698	0.0395022	-1.98522	11	68139233	R	I	LRP5	Body	opensea	Body-opensea		NA	NA
cg21945949	0.144158	0.456563	3.75314	0.000665968	0.0347417	-1.71596	2	64683610	F	II	HSPC159	Body	shore	Body-shore	chr2:64681011-64682237	NA	NA
cg04191427	0.144014	0.321043	4.17662	0.000199926	0.021344	-0.544093	17	78833259	R	II	RPTOR	Body	shore	Body-shore	chr17:78831505-78831864	TRUE	NA
cg02522485	0.143689	0.308401	4.40089	0.000104437	0.0169967	0.0927269	3	49531973	F	II	DAG1	5'UTR	opensea	5'UTR-opensea		NA	TRUE
cg06855182	0.14341	0.415412	3.84429	0.000515543	0.0311321	-1.46764	2	240228189	F	II	HDAC4	Body	opensea	Body-opensea		NA	TRUE		rs6543522
cg01291474	0.143282	0.260151	3.62168	0.00096023	0.0411884	-2.0698	15	65393339	R	II	LOC390595	Body	shore	Body-shore	chr15:65394413-65395041	NA	NA
cg02294302	0.142658	0.467491	3.92397	0.000411569	0.0283175	-1.24869	1	47906276	F	II	FOXD2	3'UTR	shore	3'UTR-shore	chr1:47902793-47905518	NA	NA
cg08149193	0.142481	0.268253	4.59364	5.95e-05	0.0146295	0.647001	11	44333067	F	I	ALX4	TSS1500	shore	TSS1500-shore	chr11:44330542-44331761	TRUE	NA
cg13365436	0.142451	0.492965	3.76437	0.000645367	0.034269	-1.68552	11	968650	R	II	AP2A2	Body	opensea	Body-opensea		NA	NA
cg09243909	0.142372	0.274892	4.45317	8.97e-05	0.01632	0.24248	16	53871485	R	II	FTO	Body	opensea	Body-opensea		NA	TRUE
cg22288309	0.142208	0.681698	3.89516	0.000446562	0.0292662	-1.32806	15	50287417	R	II	ATP8B4	Body	opensea	Body-opensea		NA	TRUE
cg15302350	0.142178	0.321299	3.81354	0.000562165	0.0322873	-1.55168	11	68180760	R	II	LRP5	Body	shore	Body-shore	chr11:68181086-68181289	TRUE	NA
cg25695992	0.142089	0.709718	4.9434	2.12e-05	0.0112639	1.66538	2	38057966	F	II		IGR	opensea	IGR-opensea		NA	TRUE
cg06014057	0.141904	0.334498	3.47402	0.00144091	0.0495083	-2.4606	16	12226852	R	II	SNX29	Body	opensea	Body-opensea		NA	TRUE
cg18595137	0.141771	0.413474	3.73603	0.000698629	0.0354784	-1.76233	13	39458059	R	II	FREM2	3'UTR	opensea	3'UTR-opensea		NA	NA
cg23145336	0.141176	0.199082	4.34555	0.000122665	0.0179193	-0.0652896	6	32060816	R	II	TNXB	Body	shelf	Body-shelf	chr6:32063533-32065044	TRUE	NA			rs4711285
cg27639897	0.140983	0.238957	3.57224	0.00110071	0.0437326	-2.20147	2	3464111	R	II	TTC15	Body	shelf	Body-shelf	chr2:3461654-3461863	NA	NA
cg16248287	0.14079	0.468378	4.24287	0.000165152	0.0198603	-0.356985	10	21804965	F	II	C10orf140	Body	shore	Body-shore	chr10:21805197-21805459	NA	NA
cg14244013	0.140658	0.355001	3.54226	0.00119534	0.0452948	-2.28091	17	59473124	F	I		IGR	island	IGR-island	chr17:59473060-59483266	NA	NA
cg23551720	0.140607	0.795174	4.59837	5.87e-05	0.0146195	0.660688	17	46633726	F	II	HOXB3	5'UTR	shore	5'UTR-shore	chr17:46631800-46632212	NA	TRUE
cg21470704	0.140531	0.58374	4.44389	9.21e-05	0.016496	0.215863	2	72076889	F	II		IGR	shelf	IGR-shelf	chr2:72079362-72079610	NA	NA
cg11147251	0.140336	0.635746	5.01573	1.71e-05	0.0108112	1.87753	8	132870146	R	II		IGR	opensea	IGR-opensea		NA	TRUE
cg10893908	0.140268	0.283142	4.0808	0.000263245	0.0236718	-0.813053	11	68180584	F	II	LRP5	Body	shore	Body-shore	chr11:68181086-68181289	TRUE	NA
cg22854448	0.14012	0.651697	4.94296	2.13e-05	0.0112639	1.66409	2	65617203	F	II	SPRED2	Body	opensea	Body-opensea		NA	TRUE		rs11683330
cg12417775	0.140112	0.600453	4.02629	0.000307639	0.0252421	-0.965148	1	212463238	F	II	PPP2R5A	Body	shelf	Body-shelf	chr1:212457967-212459694	NA	NA
cg15374435	0.1401	0.463603	4.79615	3.28e-05	0.0126911	1.23493	13	80911692	R	II	SPRY2	Body	shore	Body-shore	chr13:80913157-80913461	NA	NA
cg10064029	0.139948	0.274395	3.54105	0.00119931	0.0453548	-2.28411	1	161808327	R	II	ATF6	Body	opensea	Body-opensea		NA	NA
cg13533456	0.139943	0.640612	4.64006	5.19e-05	0.0141614	0.781299	6	116818106	R	II	BET3L	3'UTR	opensea	3'UTR-opensea		NA	NA
cg07165120	0.13977	0.433213	3.74045	0.000690051	0.0352335	-1.75037	15	101517215	R	II	LRRK1	Body	shelf	Body-shelf	chr15:101513245-101514323	NA	NA
cg04483460	0.139721	0.449024	4.06251	0.000277391	0.0242865	-0.864157	1	53789964	F	II	LRP8	Body	shore	Body-shore	chr1:53791687-53793496	NA	NA		rs58316183
cg06436504	0.139692	0.724472	4.89867	2.42e-05	0.0116455	1.53439	3	99833735	R	II	C3orf26	TSS200	opensea	TSS200-opensea		NA	NA		rs76745895
cg27543214	0.139669	0.396837	3.58467	0.00106363	0.043087	-2.16845	6	30761828	F	II		IGR	opensea	IGR-opensea		NA	TRUE
cg13088432	0.139559	0.397619	3.99506	0.000336285	0.0259878	-1.05196	8	9522664	R	II	TNKS	Body	opensea	Body-opensea		NA	TRUE
cg12438547	0.139161	0.377228	4.52392	7.29e-05	0.0154158	0.445862	13	100642971	R	II		IGR	island	IGR-island	chr13:100642774-100643094	NA	TRUE
cg16409259	0.139047	0.615432	3.70657	0.000758509	0.0369664	-1.84193	11	68117110	R	II	LRP5	Body	shore	Body-shore	chr11:68115317-68115726	NA	NA
cg04920385	0.138941	0.276358	4.87305	2.61e-05	0.0119627	1.45946	10	81171149	R	II	ZCCHC24	Body	opensea	Body-opensea		NA	TRUE
cg23340777	0.138907	0.671121	4.60086	5.82e-05	0.0145962	0.667877	12	120532852	F	II		IGR	shore	IGR-shore	chr12:120534552-120535017	NA	NA
cg01894366	0.138845	0.261642	4.50593	7.69e-05	0.0156273	0.394062	3	107700616	R	II		IGR	opensea	IGR-opensea		NA	TRUE
cg13394216	0.138817	0.343746	3.76462	0.000644908	0.0342657	-1.68483	6	1635808	R	I	GMDS	Body	opensea	Body-opensea		NA	NA
cg23457506	0.138772	0.308402	3.80697	0.000572643	0.0325381	-1.5696	2	30687453	F	II	LCLAT1	5'UTR	opensea	5'UTR-opensea		NA	TRUE
cg04800503	0.138754	0.330354	3.92927	0.000405429	0.028129	-1.23407	17	46648533	F	I	HOXB3	5'UTR	opensea	5'UTR-opensea		NA	NA
cg26207245	0.138745	0.620195	5.03585	1.61e-05	0.0107801	1.93664	2	153347526	R	II	FMNL2	Body	opensea	Body-opensea		NA	TRUE			rs72864935
cg06478085	0.138518	0.387774	3.85278	0.000503348	0.0307507	-1.44439	19	33876779	R	II		IGR	shelf	IGR-shelf	chr19:33878782-33878985	NA	NA
cg20632224	0.138513	0.28688	4.30285	0.000138839	0.0187693	-0.186837	1	117214228	R	II	MIR320B1	TSS200	shelf	TSS200-shelf	chr1:117209824-117210621	NA	NA
cg20781847	0.138303	0.309747	4.0379	0.000297604	0.0249058	-0.932798	8	27510172	F	II	SCARA3	Body	opensea	Body-opensea		NA	TRUE		rs34071468
cg27141751	0.13819	0.278505	4.53722	7.02e-05	0.0152937	0.484182	10	50231850	F	II	C10orf72	Body	opensea	Body-opensea		NA	TRUE		rs74471192
cg26520908	0.138151	0.427374	4.85143	2.79e-05	0.0122625	1.39626	1	3191876	R	II	PRDM16	Body	shelf	Body-shelf	chr1:3195376-3196052	TRUE	NA
cg09936919	0.138084	0.333935	3.49739	0.00135179	0.0480114	-2.39924	2	19249137	F	II		IGR	opensea	IGR-opensea		NA	TRUE
cg15553612	0.138028	0.271904	4.10207	0.000247681	0.0232624	-0.753527	1	119520934	R	II	TBX15	5'UTR	shore	5'UTR-shore	chr1:119522385-119522638	NA	NA
cg21311834	0.137984	0.584982	4.16688	0.00020561	0.0214902	-0.571523	4	1810332	F	II	FGFR3	3'UTR	shelf	3'UTR-shelf	chr4:1806488-1806696	NA	NA		rs2121456
cg21985691	0.137945	0.39356	3.95134	0.000380816	0.0273487	-1.1731	11	17849903	R	II	SERGEF	Body	opensea	Body-opensea		NA	TRUE
cg03763796	0.137944	0.508206	3.80096	0.000582405	0.0327373	-1.58599	22	22599128	R	I	VPREB1	TSS200	opensea	TSS200-opensea		NA	NA
cg09963814	0.137844	0.484799	4.01301	0.000319519	0.0256197	-1.0021	16	81685124	R	II	CMIP	Body	opensea	Body-opensea		NA	TRUE
cg14121740	0.13783	0.625356	5.21727	9.43e-06	0.0100815	2.47081	2	134391847	R	II		IGR	opensea	IGR-opensea		NA	TRUE
cg20442536	0.137741	0.544505	4.99808	1.81e-05	0.0108985	1.82571	3	111312037	F	II	CD96	Body	opensea	Body-opensea		NA	NA
cg06807928	0.137593	0.787322	3.95246	0.000379611	0.0273239	-1.17002	13	112610059	R	I		IGR	shore	IGR-shore	chr13:112610658-112611433	NA	TRUE
cg02089916	0.137569	0.339423	4.05039	0.000287177	0.0246238	-0.897999	3	120558040	R	II		IGR	opensea	IGR-opensea		NA	TRUE
cg16065899	0.137563	0.53525	4.93068	2.2e-05	0.0113461	1.62809	11	44332958	F	II	ALX4	TSS1500	shore	TSS1500-shore	chr11:44330542-44331761	TRUE	NA		rs2054030
cg07714812	0.137413	0.332024	4.24555	0.000163876	0.0198321	-0.349388	6	1635611	F	I	GMDS	Body	opensea	Body-opensea		NA	NA
cg13061469	0.137263	0.320875	3.94329	0.000389624	0.0276451	-1.19536	3	43927675	R	II		IGR	opensea	IGR-opensea		NA	TRUE
cg08528604	0.137249	0.76353	3.98018	0.000350838	0.0264943	-1.09324	13	112610282	R	II		IGR	shore	IGR-shore	chr13:112610658-112611433	NA	TRUE
cg27653103	0.136996	0.232108	3.79194	0.00059735	0.0330427	-1.61057	8	38286874	F	II	FGFR1	Body	opensea	Body-opensea		NA	NA		rs67307535
cg07109745	0.136987	0.432587	4.62063	5.49e-05	0.0144209	0.72507	11	3901552	R	II	STIM1	Body	opensea	Body-opensea		NA	TRUE
cg11543592	0.136977	0.534546	3.5263	0.00124888	0.0462382	-2.32309	12	115124067	F	I		IGR	shore	IGR-shore	chr12:115124729-115125152	NA	TRUE		rs7958742
cg26583078	0.136935	0.272835	4.3927	0.000106956	0.0170492	0.0693115	4	186877778	F	II	SORBS2	5'UTR	opensea	5'UTR-opensea		NA	NA
cg03406367	0.136634	0.284426	4.25897	0.000157641	0.0195396	-0.311372	12	124948068	F	II	NCOR2	Body	shelf	Body-shelf	chr12:124950705-124950939	NA	TRUE
cg19822309	0.136591	0.460629	4.04685	0.000290091	0.0247045	-0.90785	19	46181546	F	II	GIPR	Body	shore	Body-shore	chr19:46180162-46180769	TRUE	NA
cg20374595	0.136587	0.548825	3.79339	0.000594918	0.0330276	-1.60661	13	100627956	R	II		IGR	shelf	IGR-shelf	chr13:100631752-100635526	NA	NA
cg11546777	0.13652	0.552196	4.54611	6.84e-05	0.0152089	0.509788	10	20537004	R	II	PLXDC2	Body	opensea	Body-opensea		NA	TRUE			rs80319003
cg03583746	0.136517	0.285738	3.57852	0.00108181	0.0434144	-2.18479	6	1604013	R	II		IGR	shore	IGR-shore	chr6:1604606-1615866	NA	NA			rs75627150
cg11411509	0.136249	0.303475	4.28466	0.000146349	0.019108	-0.238508	6	33157746	F	II	COL11A2	Body	shelf	Body-shelf	chr6:33159991-33160263	NA	NA
cg13761419	0.135787	0.233836	3.73695	0.000696831	0.035414	-1.75984	9	116914074	R	II		IGR	shelf	IGR-shelf	chr9:116916275-116917022	NA	NA
cg26938599	0.135701	0.389783	4.04955	0.000287868	0.024642	-0.900344	10	25303159	F	II	ENKUR	Body	shelf	Body-shelf	chr10:25305318-25306024	NA	NA		rs74774619
cg14806083	0.135595	0.42742	3.71705	0.000736656	0.0364338	-1.81364	6	169002120	R	II	SMOC2	Body	opensea	Body-opensea		NA	NA
cg11569159	0.135444	0.714745	3.91026	0.000427875	0.0288065	-1.28649	12	115172959	R	II		IGR	shore	IGR-shore	chr12:115173614-115174822	NA	TRUE
cg04904318	0.135393	0.236334	4.40799	0.0001023	0.0169085	0.113048	17	46607828	R	I	HOXB1	1stExon	island	1stExon-island	chr17:46607804-46608390	NA	NA		rs7207109
cg19848140	0.13535	0.21513	4.30377	0.000138469	0.0187571	-0.184219	2	168822706	R	II	STK39	Body	opensea	Body-opensea		NA	TRUE
cg01081168	0.135343	0.35841	3.67778	0.000821827	0.0382914	-1.91947	1	212278486	R	II		IGR	opensea	IGR-opensea		NA	TRUE
cg11325273	0.135188	0.297268	4.68454	4.55e-05	0.0138056	0.910273	13	36642977	R	II	DCLK1	Body	opensea	Body-opensea		NA	TRUE
cg20739726	0.135185	0.30293	3.81135	0.000565639	0.0323716	-1.55766	1	50907107	R	II	FAF1	3'UTR	opensea	3'UTR-opensea		NA	NA
cg19854698	0.13512	0.544272	3.5715	0.00110295	0.0437594	-2.20343	1	230502617	F	I	PGBD5	Body	opensea	Body-opensea		NA	TRUE		rs55756832	rs76730222
cg12109883	0.135007	0.356058	3.67174	0.000835736	0.0385967	-1.93569	15	70489053	F	II		IGR	opensea	IGR-opensea		TRUE	TRUE
cg27182133	0.134925	0.602449	4.73742	3.9e-05	0.0133505	1.06392	1	10658147	R	II	PEX14	Body	opensea	Body-opensea		NA	TRUE
cg14218542	0.134764	0.680878	4.35274	0.000120129	0.0177974	-0.0447771	10	134853281	R	II		IGR	island	IGR-island	chr10:134853083-134853304	TRUE	NA
cg04541670	0.134644	0.777211	4.47789	8.34e-05	0.0160128	0.313466	5	174150286	F	II	MSX2	TSS1500	shore	TSS1500-shore	chr5:174151478-174152364	NA	NA
cg20085953	0.134582	0.333085	3.7491	0.000673553	0.0348846	-1.72693	3	170073454	F	II		IGR	shore	IGR-shore	chr3:170074786-170076070	NA	NA
cg00875849	0.134515	0.647089	4.39728	0.000105539	0.0170474	0.0824121	10	118569527	F	II		IGR	opensea	IGR-opensea		NA	TRUE
cg12744859	0.134508	0.292519	4.15064	0.000215443	0.0219031	-0.617216	17	46669492	R	I	LOC404266	TSS200	island	TSS200-island	chr17:46669434-46669811	NA	NA
cg00711072	0.134449	0.482638	4.33941	0.00012487	0.0180419	-0.0827793	17	46669489	R	I	LOC404266	TSS200	island	TSS200-island	chr17:46669434-46669811	NA	NA
cg12349676	0.134431	0.53291	5.0644	1.48e-05	0.0105557	2.02055	21	34350934	F	I		IGR	island	IGR-island	chr21:34350726-34350961	NA	TRUE
cg18892424	0.134414	0.747078	3.95185	0.000380268	0.0273487	-1.1717	10	131034796	R	I		IGR	opensea	IGR-opensea		NA	NA
cg05027533	0.134338	0.200512	4.10255	0.000247342	0.0232624	-0.752188	2	153290479	F	II	FMNL2	Body	opensea	Body-opensea		NA	TRUE		rs12693362
cg21484515	0.134148	0.292284	4.28368	0.000146765	0.019114	-0.241286	13	36944469	F	II	SPG20	TSS200	opensea	TSS200-opensea		NA	NA
cg13628057	0.134107	0.327139	3.63488	0.000925761	0.0404263	-2.03451	9	140651049	R	II	EHMT1	Body	opensea	Body-opensea		NA	TRUE
cg05580512	0.134037	0.637619	4.45019	9.05e-05	0.0163926	0.233943	5	1463045	R	II	LPCAT1	3'UTR	shore	3'UTR-shore	chr5:1463343-1463851	NA	NA
cg02705910	0.134035	0.242689	4.37806	0.000111608	0.0173496	0.0274774	16	87574693	F	II		IGR	opensea	IGR-opensea		TRUE	TRUE
cg04003264	0.133983	0.640962	5.85316	1.43e-06	0.00731529	4.35331	12	98517260	F	II		IGR	opensea	IGR-opensea		NA	TRUE
cg24990255	0.133965	0.563478	5.42518	5.09e-06	0.00900889	3.08519	2	181156429	F	II		IGR	opensea	IGR-opensea		NA	TRUE
cg12968041	0.133771	0.617246	4.22723	0.000172779	0.0202108	-0.40122	22	29280932	R	II	ZNRF3	5'UTR	shore	5'UTR-shore	chr22:29279412-29280287	NA	NA
cg20475486	0.133653	0.506807	4.04479	0.00029181	0.0247321	-0.913615	14	70317075	F	I		IGR	island	IGR-island	chr14:70316847-70317240	NA	NA		rs10145533
cg20988960	0.133518	0.234938	4.1706	0.000203419	0.0214276	-0.56104	1	3191815	R	II	PRDM16	Body	shelf	Body-shelf	chr1:3195376-3196052	NA	NA
cg12884551	0.133387	0.267366	5.15383	1.14e-05	0.0101292	2.28375	5	1673208	R	II		IGR	opensea	IGR-opensea		NA	NA
cg21545862	0.133384	0.201939	4.27401	0.000150932	0.0192982	-0.268739	5	174159294	R	I		IGR	island	IGR-island	chr5:174158680-174159729	NA	NA
cg12141052	0.133208	0.442253	3.4916	0.00137337	0.0483568	-2.41447	12	66349603	R	II	HMGA2	Body	opensea	Body-opensea		NA	TRUE
cg05754939	0.133111	0.340533	4.99175	1.84e-05	0.0109979	1.80714	11	68181383	R	I	LRP5	Body	shore	Body-shore	chr11:68181086-68181289	NA	NA
cg01099150	0.133105	0.326351	3.93534	0.000398509	0.0279019	-1.21731	2	8746519	F	II		IGR	opensea	IGR-opensea		NA	TRUE
cg25461801	0.133073	0.60206	4.22487	0.000173963	0.0202516	-0.407906	13	100630316	F	I		IGR	shore	IGR-shore	chr13:100631752-100635526	NA	NA
cg26457248	0.133012	0.367024	3.54953	0.00117169	0.0448922	-2.26167	18	74840216	R	II	MBP	5'UTR	shelf	5'UTR-shelf	chr18:74843360-74845426	TRUE	NA
cg23471798	0.132563	0.296473	4.15076	0.000215365	0.0219031	-0.616863	3	110110880	R	II		IGR	opensea	IGR-opensea		NA	TRUE			rs75376612
cg20783806	0.132493	0.667232	4.76381	3.61e-05	0.0131982	1.14071	2	419684	R	II		IGR	shore	IGR-shore	chr2:420051-421142	NA	NA			rs78058083
cg23548627	0.132483	0.371147	3.85866	0.000495072	0.0305538	-1.42829	12	115138618	F	II		IGR	shore	IGR-shore	chr12:115137774-115138475	NA	NA		rs6489968
cg17725019	0.132464	0.484039	4.96037	2.02e-05	0.0111879	1.7151	22	31677931	F	II	PIK3IP1	3'UTR	opensea	3'UTR-opensea		NA	NA
cg00425885	0.132457	0.404353	4.97879	1.91e-05	0.011006	1.76913	1	7792442	R	I	CAMTA1	Body	opensea	Body-opensea		NA	NA
cg06033579	0.132308	0.427531	4.90194	2.4e-05	0.0115871	1.54397	1	12662841	F	I	DHRS3	Body	opensea	Body-opensea		NA	TRUE
cg00101940	0.132217	0.586383	4.48219	8.24e-05	0.0159326	0.325797	16	85479301	R	II		IGR	opensea	IGR-opensea		TRUE	TRUE
cg12392225	0.132195	0.224864	3.8892	0.000454157	0.0295308	-1.34446	2	3464066	R	II	TTC15	Body	shelf	Body-shelf	chr2:3461654-3461863	NA	NA
cg19975849	0.132109	0.48965	3.79546	0.000591459	0.0329684	-1.60096	12	116310045	R	II		IGR	opensea	IGR-opensea		NA	TRUE
cg13071869	0.132035	0.600274	4.60256	5.79e-05	0.0145765	0.6728	3	112948716	F	II	BOC	5'UTR	opensea	5'UTR-opensea		NA	TRUE
cg01448881	0.131911	0.60908	5.31745	7e-06	0.00930808	2.7666	1	160084263	R	II	ATP1A2	TSS1500	opensea	TSS1500-opensea		NA	NA
cg08041408	0.131825	0.611541	4.69494	4.42e-05	0.0137807	0.940467	7	157690609	F	I	PTPRN2	Body	island	Body-island	chr7:157690559-157690770	NA	NA
cg27287456	0.131824	0.416788	4.59866	5.86e-05	0.0146195	0.661509	16	73369306	R	II		IGR	opensea	IGR-opensea		NA	TRUE
cg23371436	0.131546	0.561585	4.27987	0.00014839	0.0191949	-0.252085	11	20111534	R	II	NAV2	Body	opensea	Body-opensea		NA	TRUE
cg10462597	0.131512	0.236218	4.04421	0.000292287	0.0247387	-0.91521	3	116996975	R	II		IGR	opensea	IGR-opensea		NA	TRUE
cg04365721	0.131223	0.35373	3.56209	0.00113189	0.0443409	-2.22839	5	3600391	F	II	IRX1	Body	island	Body-island	chr5:3594467-3603054	NA	NA
cg10628201	0.131136	0.268097	3.85742	0.000496802	0.0305891	-1.43168	22	21977597	R	I	UBE2L3	Body	opensea	Body-opensea		NA	TRUE
cg14099845	0.131131	0.286726	4.24816	0.000162647	0.0197898	-0.342011	19	3464314	F	I		IGR	island	IGR-island	chr19:3463231-3464358	NA	NA	high-CpG:3415049-3416116	rs7258954	rs3746298
cg16536399	0.130865	0.32707	4.51458	7.5e-05	0.0154679	0.418976	18	77230665	F	I	NFATC1	Body	island	Body-island	chr18:77230597-77230803	NA	NA		rs9955220
cg12673103	0.130813	0.270499	4.09037	0.000256124	0.0235382	-0.78627	5	134364717	R	II	PITX1	Body	island	Body-island	chr5:134363092-134365146	NA	NA
cg01385708	0.130807	0.241767	3.7946	0.000592903	0.0329944	-1.60332	16	4373570	R	II		IGR	shelf	IGR-shelf	chr16:4377508-4378162	NA	TRUE
cg04302194	0.130786	0.554936	3.7073	0.000756968	0.0369172	-1.83996	5	3599012	F	II	IRX1	Body	island	Body-island	chr5:3594467-3603054	NA	NA
cg05478392	0.130757	0.274724	4.29044	0.000143918	0.0189731	-0.222075	5	34510767	F	II		IGR	opensea	IGR-opensea		NA	TRUE
cg22014491	0.130222	0.338759	4.67003	4.75e-05	0.0138475	0.868167	4	160777888	F	II		IGR	opensea	IGR-opensea		NA	TRUE
cg00175735	0.130196	0.308974	3.68754	0.000799811	0.0378756	-1.89321	3	99903386	R	II	TMEM30C	TSS1500	opensea	TSS1500-opensea		NA	TRUE
cg08550517	0.13016	0.56322	4.0544	0.000283904	0.0244956	-0.886812	16	85414644	R	II		IGR	opensea	IGR-opensea		NA	NA
cg24380053	0.13013	0.327954	3.53532	0.00121833	0.0456887	-2.29926	3	13028632	F	II	IQSEC1	Body	opensea	Body-opensea		NA	TRUE
cg22912095	0.130106	0.710083	4.20652	0.000183421	0.0205981	-0.459755	22	29281173	R	II	ZNRF3	5'UTR	shore	5'UTR-shore	chr22:29279412-29280287	NA	NA
cg04011940	0.130101	0.338785	4.54818	6.79e-05	0.0151733	0.515766	4	110098978	F	II	COL25A1	Body	opensea	Body-opensea		NA	TRUE
cg21322120	0.130002	0.702523	4.49512	7.93e-05	0.0157774	0.362986	17	9150052	R	II		IGR	opensea	IGR-opensea		NA	TRUE
cg13651876	0.129993	0.321635	3.57835	0.00108233	0.0434248	-2.18525	9	37434131	F	II	GRHPR	Body	opensea	Body-opensea		NA	TRUE		rs73646385
cg01243773	0.129984	0.28153	3.5203	0.00126959	0.0466355	-2.33891	11	125050012	F	II	PKNOX2	5'UTR	opensea	5'UTR-opensea		NA	TRUE
cg23610154	0.129974	0.553986	3.63985	0.000913104	0.0401332	-2.02122	10	10995060	R	II	LOC254312	TSS1500	opensea	TSS1500-opensea		NA	NA
cg20301678	0.1299	0.80591	4.9761	1.93e-05	0.0110295	1.76124	6	167313267	F	II		IGR	island	IGR-island	chr6:167312252-167316030	NA	NA
cg18747742	0.129855	0.726011	3.84426	0.000515591	0.0311321	-1.46773	6	19180751	F	I		IGR	opensea	IGR-opensea		NA	NA
cg12205429	0.129773	0.17824	3.72965	0.000711194	0.0357868	-1.77959	7	2328896	F	II	SNX8	Body	opensea	Body-opensea		NA	NA
cg12858864	0.129739	0.518051	4.34333	0.000123456	0.0179736	-0.0715958	15	78623765	R	I		IGR	opensea	IGR-opensea		NA	TRUE			rs62010361
cg23716866	0.129702	0.449703	4.03247	0.000302254	0.0250238	-0.947924	6	46048847	F	II	CLIC5	TSS1500	opensea	TSS1500-opensea		NA	NA
cg14523804	0.129673	0.802068	4.91206	2.33e-05	0.0114324	1.57358	17	75995968	F	II		IGR	opensea	IGR-opensea		NA	TRUE
cg23300486	0.129621	0.464118	4.06045	0.000279034	0.0243601	-0.869924	14	103294375	F	I	TRAF3	5'UTR	opensea	5'UTR-opensea		NA	NA
cg24979167	0.129591	0.189813	4.53804	7e-05	0.0152937	0.486538	7	1420943	R	II		IGR	shelf	IGR-shelf	chr7:1423824-1424053	NA	NA
cg15393903	0.12949	0.619547	4.6506	5.03e-05	0.0140183	0.81185	10	87909211	R	II	GRID1	Body	opensea	Body-opensea		NA	TRUE
cg22968789	0.129353	0.415368	3.98473	0.000346325	0.0263644	-1.08063	15	61946284	F	II		IGR	opensea	IGR-opensea		NA	TRUE
cg26495357	0.129331	0.410863	4.27683	0.000149705	0.0192306	-0.260736	2	1287978	R	II	SNTG2	Body	shore	Body-shore	chr2:1286393-1286642	NA	NA
cg13492692	0.129282	0.45354	4.48629	8.14e-05	0.0158384	0.337583	9	126777673	F	I	LHX2	Body	island	Body-island	chr9:126773246-126780953	NA	NA
cg11779440	0.12922	0.464065	3.65462	0.000876435	0.0394273	-1.98163	13	100639515	F	II		IGR	shore	IGR-shore	chr13:100641334-100642188	NA	NA
cg00328597	0.129076	0.495644	3.84867	0.000509224	0.0309513	-1.45567	1	236915027	F	II	ACTN2	Body	opensea	Body-opensea		NA	NA
cg25226711	0.128847	0.233685	3.64308	0.000904961	0.03996	-2.01257	11	1297385	F	II	TOLLIP	3'UTR	shore	3'UTR-shore	chr11:1298009-1298476	NA	NA
cg12462247	0.1287	0.64181	4.59039	6e-05	0.0146611	0.637608	2	145385132	F	II		IGR	opensea	IGR-opensea		NA	TRUE			rs77749534
cg12397564	0.128685	0.217533	3.55434	0.00115631	0.0446779	-2.24894	1	26321277	F	II	PAFAH2	5'UTR	shelf	5'UTR-shelf	chr1:26324549-26324934	NA	NA
cg09648467	0.128535	0.21742	4.60279	5.79e-05	0.0145756	0.673464	5	156955280	F	II	ADAM19	Body	opensea	Body-opensea		NA	NA
cg06645120	0.128496	0.62339	4.08063	0.000263371	0.0236718	-0.813522	16	89888817	F	I		IGR	opensea	IGR-opensea		NA	TRUE		rs2293585
cg22369786	0.128365	0.260818	4.53632	7.03e-05	0.0152937	0.481579	13	80911626	R	I	SPRY2	Body	shore	Body-shore	chr13:80913157-80913461	NA	NA
cg03510605	0.12833	0.764034	3.50948	0.00130778	0.0473008	-2.36742	12	115104734	R	II		IGR	shore	IGR-shore	chr12:115104848-115105548	NA	TRUE
cg22108469	0.128296	0.215996	3.87521	0.000472468	0.029964	-1.38288	5	174158984	F	II		IGR	island	IGR-island	chr5:174158680-174159729	NA	NA
cg20748242	0.128209	0.31498	4.1945	0.000189887	0.0208844	-0.493673	5	175955925	R	II	RNF44	3'UTR	opensea	3'UTR-opensea		TRUE	NA
cg13562122	0.128057	0.613088	3.47075	0.00145386	0.0497357	-2.46919	1	21587009	R	II	ECE1	Body	opensea	Body-opensea		NA	NA
cg06803420	0.127888	0.259948	3.61779	0.000970636	0.041404	-2.0802	5	97971808	F	II		IGR	opensea	IGR-opensea		NA	TRUE
cg12522311	0.127868	0.208687	3.79413	0.000593686	0.0329944	-1.6046	19	13113893	R	II	NFIX	Body	shore	Body-shore	chr19:13112170-13112809	TRUE	NA
cg21002223	0.12785	0.325548	4.15855	0.000210594	0.0217244	-0.59495	8	8747452	F	II	MFHAS1	Body	shore	Body-shore	chr8:8748652-8751478	NA	NA
cg18094907	0.127848	0.501091	4.36184	0.000116996	0.0176244	-0.0188233	9	126778017	F	II	LHX2	Body	island	Body-island	chr9:126773246-126780953	NA	TRUE
cg25546405	0.127779	0.328776	3.73205	0.000706443	0.0356743	-1.7731	18	77205869	F	II	NFATC1	Body	shore	Body-shore	chr18:77206921-77207546	NA	NA		rs8082906
cg20946943	0.127742	0.403846	3.77349	0.000629073	0.033842	-1.66074	8	141249727	F	II	TRAPPC9	Body	opensea	Body-opensea		NA	NA		rs74698511
cg11605835	0.127493	0.493573	3.82969	0.000537185	0.0316968	-1.50757	5	3597695	R	II	IRX1	Body	island	Body-island	chr5:3594467-3603054	NA	NA
cg23895495	0.127371	0.302993	4.65871	4.91e-05	0.0139017	0.835363	7	47539837	F	II	TNS3	5'UTR	opensea	5'UTR-opensea		NA	NA
cg12130672	0.127318	0.478556	4.16343	0.000207661	0.021582	-0.58123	17	9151012	F	II		IGR	opensea	IGR-opensea		NA	NA			rs75458365
cg05116002	0.127277	0.280834	4.03357	0.000301314	0.0250091	-0.944884	3	58151255	R	I	FLNB	Body	opensea	Body-opensea		NA	TRUE
cg07912689	0.127168	0.293006	4.94333	2.12e-05	0.0112639	1.66518	20	56195458	F	II	ZBP1	1stExon	opensea	1stExon-opensea		NA	NA
cg14093715	0.127145	0.616299	3.59351	0.00103799	0.0426687	-2.14492	9	126776180	R	I	LHX2	Body	island	Body-island	chr9:126773246-126780953	NA	NA
cg00376979	0.126908	0.30826	4.3949	0.000106274	0.0170474	0.075594	21	34350727	R	II		IGR	island	IGR-island	chr21:34350726-34350961	NA	TRUE
cg04615460	0.126861	0.556834	3.64902	0.000890168	0.0396841	-1.99665	12	115125098	R	I		IGR	island	IGR-island	chr12:115124729-115125152	NA	TRUE
cg20489228	0.126791	0.350852	3.85885	0.000494805	0.0305538	-1.42777	12	115125549	F	II		IGR	shore	IGR-shore	chr12:115124729-115125152	NA	TRUE
cg06554036	0.126671	0.669738	4.03092	0.000303595	0.0250645	-0.95224	8	61834534	R	I		IGR	shore	IGR-shore	chr8:61834699-61835871	NA	NA
cg25877512	0.126559	0.534845	4.46232	8.73e-05	0.0161927	0.268739	11	1365753	F	II		IGR	opensea	IGR-opensea		NA	NA
cg12869334	0.126533	0.257733	3.52999	0.0012363	0.0460159	-2.31334	8	37699360	F	I	GPR124	Body	island	Body-island	chr8:37698846-37699931	NA	NA
cg24221559	0.12634	0.681716	4.41371	0.00010061	0.0168283	0.129417	2	3888435	F	II		IGR	opensea	IGR-opensea		NA	NA
cg24047187	0.126317	0.320398	3.71231	0.000746451	0.0366741	-1.82642	2	99410740	R	II	C2orf55	3'UTR	opensea	3'UTR-opensea		NA	NA
cg00327947	0.126245	0.339036	4.37783	0.000111685	0.0173496	0.026808	16	85482849	R	II		IGR	opensea	IGR-opensea		NA	TRUE
cg03124510	0.12618	0.30438	3.57459	0.00109359	0.043614	-2.19522	10	6216434	R	II	PFKFB3	Body	opensea	Body-opensea		NA	NA			rs75783600
cg17535314	0.126149	0.334104	3.82987	0.000536916	0.0316968	-1.50708	10	48435475	F	II	GDF10	Body	shelf	Body-shelf	chr10:48438411-48439320	NA	NA
cg22005990	0.126128	0.267759	3.87933	0.000467002	0.0298767	-1.37157	17	46659939	R	I		IGR	island	IGR-island	chr17:46658948-46660003	NA	NA
cg10658307	0.126085	0.375267	4.27229	0.000151683	0.019316	-0.273605	11	95071108	F	II		IGR	opensea	IGR-opensea		NA	TRUE
cg13689073	0.126071	0.283813	3.82699	0.000541294	0.0317998	-1.51496	5	154093260	F	II	LARP1	Body	opensea	Body-opensea		NA	TRUE
cg01257309	0.125826	0.748228	3.67015	0.000839444	0.0386973	-1.93997	13	51418614	F	II	DLEU7	TSS1500	shore	TSS1500-shore	chr13:51417371-51418149	NA	NA
cg23966017	0.125796	0.369979	4.03818	0.000297367	0.024901	-0.932022	10	78283676	R	II	C10orf11	Body	opensea	Body-opensea		NA	TRUE
cg26406924	0.125774	0.200433	4.16915	0.000204269	0.0214519	-0.565118	1	176811378	F	II	PAPPA2	Body	opensea	Body-opensea		NA	NA
cg07050692	0.125738	0.733201	4.61464	5.59e-05	0.0144209	0.707712	8	61664695	F	II	CHD7	Body	opensea	Body-opensea		NA	TRUE
cg25006077	0.125721	0.188555	4.03145	0.000303137	0.0250511	-0.950769	3	152176018	F	II	MBNL1	Body	opensea	Body-opensea		NA	TRUE
cg22251148	0.125653	0.314539	3.60084	0.0010172	0.042281	-2.12541	11	16631866	F	I		IGR	shore	IGR-shore	chr11:16632508-16632725	NA	NA
cg01296705	0.125263	0.260027	4.69156	4.46e-05	0.0137934	0.930657	5	175108269	R	II	HRH2	5'UTR	opensea	5'UTR-opensea		NA	NA
cg22396959	0.125118	0.463314	3.84692	0.000511731	0.0309897	-1.46043	1	57013771	R	II	PPAP2B	Body	opensea	Body-opensea		NA	TRUE
cg07467854	0.125067	0.298478	3.95231	0.000379768	0.0273304	-1.17042	3	184310511	R	II		IGR	opensea	IGR-opensea		NA	TRUE
cg01651250	0.125057	0.169019	3.48656	0.00139242	0.048655	-2.42771	6	32060681	F	II	TNXB	Body	shelf	Body-shelf	chr6:32063533-32065044	TRUE	NA
cg25449513	0.12504	0.184382	4.6714	4.73e-05	0.0138475	0.87215	2	139457370	R	II	NXPH2	Body	opensea	Body-opensea		NA	TRUE
cg09187505	0.124893	0.259222	4.43543	9.44e-05	0.0165827	0.191615	6	106434429	R	I		IGR	island	IGR-island	chr6:106433984-106434459	NA	TRUE
cg06089606	0.124857	0.391106	3.97985	0.000351165	0.0264943	-1.09415	3	89909180	F	II		IGR	opensea	IGR-opensea		NA	TRUE
cg26220985	0.124763	0.293108	4.41747	9.95e-05	0.0167651	0.140187	1	168698349	R	II	DPT	1stExon	opensea	1stExon-opensea		NA	NA
cg10560393	0.124384	0.561514	4.94715	2.1e-05	0.0112544	1.67635	11	44327015	F	II	ALX4	Body	shore	Body-shore	chr11:44327240-44327932	NA	NA
cg00683329	0.124318	0.34284	4.3353	0.000126367	0.0181293	-0.0944768	18	77545136	R	I		IGR	island	IGR-island	chr18:77545027-77545257	NA	NA
cg27219972	0.124231	0.456305	4.21352	0.000179754	0.0204879	-0.439979	16	85479264	R	II		IGR	opensea	IGR-opensea		TRUE	TRUE
cg15554023	0.123859	0.347032	5.90118	1.24e-06	0.00731529	4.49564	1	144008937	F	II		IGR	opensea	IGR-opensea		NA	TRUE
cg24652205	0.123731	0.350761	3.69479	0.000783813	0.0375356	-1.87367	5	88841819	F	II		IGR	opensea	IGR-opensea		NA	TRUE
cg26010655	0.12365	0.459002	3.98228	0.000348747	0.0264325	-1.08742	3	181911749	R	II		IGR	opensea	IGR-opensea		NA	TRUE
cg13798746	0.123545	0.239452	4.07558	0.000267206	0.0238102	-0.827636	6	32038887	F	II	TNXB	Body	opensea	Body-opensea		NA	NA
cg23704195	0.123533	0.246338	3.49073	0.00137663	0.0484021	-2.41675	17	59531104	F	II		IGR	shore	IGR-shore	chr17:59531723-59535254	NA	NA
cg04332442	0.123518	0.576198	4.24443	0.000164406	0.0198542	-0.352551	22	46770063	F	II	CELSR1	Body	shore	Body-shore	chr22:46770433-46770871	NA	NA
cg08010619	0.123464	0.471722	4.63221	5.31e-05	0.0143643	0.758578	11	9769192	F	II	SWAP70	Body	opensea	Body-opensea		NA	TRUE
cg21550372	0.123381	0.31131	3.75532	0.000661931	0.0346906	-1.71007	14	100908908	R	II	WDR25	Body	opensea	Body-opensea		NA	TRUE
cg10529613	0.123343	0.315869	3.65912	0.000865554	0.0391977	-1.96957	14	25287305	F	II	STXBP6	Body	opensea	Body-opensea		NA	TRUE
cg06442199	0.123121	0.367237	4.43532	9.45e-05	0.0165827	0.191305	1	92414344	F	II	BRDT	TSS1500	shore	TSS1500-shore	chr1:92414718-92414986	NA	NA
cg06139749	0.122878	0.383421	3.99196	0.000339265	0.0261007	-1.06056	7	135480516	R	II		IGR	opensea	IGR-opensea		NA	TRUE
cg12999453	0.122851	0.575826	3.57475	0.00109312	0.0436017	-2.19481	17	59482319	F	I	TBX2	Body	island	Body-island	chr17:59473060-59483266	NA	TRUE
cg00530015	0.122826	0.733646	4.15218	0.000214489	0.0218854	-0.612876	6	14755359	F	II		IGR	opensea	IGR-opensea		NA	NA		rs16875665
cg26155697	0.122791	0.241629	3.48216	0.00140925	0.048957	-2.43925	5	52150386	F	II	ITGA1	Body	opensea	Body-opensea		NA	TRUE		rs61126266
cg22992279	0.122682	0.552968	4.10958	0.000242406	0.0231418	-0.73249	4	26414901	R	II	RBPJ	Body	opensea	Body-opensea		NA	TRUE
cg11772527	0.122625	0.502889	3.87994	0.000466195	0.0298594	-1.36989	13	94161642	F	II	GPC6	Body	opensea	Body-opensea		NA	TRUE
cg19667811	0.122513	0.159174	3.87874	0.000467785	0.0298862	-1.3732	10	30405328	F	II		IGR	opensea	IGR-opensea		NA	NA
cg24217948	0.122508	0.209117	5.18176	1.05e-05	0.0101292	2.36607	18	42261980	R	II	SETBP1	5'UTR	shore	5'UTR-shore	chr18:42258983-42260795	NA	TRUE
cg14269109	0.122501	0.333111	4.1425	0.000220542	0.0221385	-0.640094	17	78513167	F	II		IGR	opensea	IGR-opensea		NA	NA		rs4890037
cg18234606	0.1225	0.447232	3.57799	0.0010834	0.0434468	-2.1862	15	39882655	R	II	THBS1	Body	opensea	Body-opensea		NA	TRUE
cg22681186	0.122488	0.538105	3.54817	0.00117607	0.0449527	-2.26526	7	28713246	R	II	CREB5	Body	opensea	Body-opensea		NA	TRUE		rs16874649
cg17487741	0.122434	0.331021	3.67713	0.00082331	0.0383087	-1.92121	13	50107026	R	II	RCBTB1	3'UTR	opensea	3'UTR-opensea		NA	NA
cg23856536	0.122369	0.432118	3.86968	0.000479902	0.0302239	-1.39805	7	101384349	F	II		IGR	shelf	IGR-shelf	chr7:101386554-101387122	NA	NA		rs17135758
cg19881557	0.122362	0.278119	5.26185	8.26e-06	0.00991571	2.60238	14	20967426	F	I		IGR	opensea	IGR-opensea		NA	TRUE
cg11935523	0.122318	0.544396	4.01835	0.000314687	0.0254603	-0.987238	11	65064907	R	II	POLA2	3'UTR	opensea	3'UTR-opensea		NA	NA
cg03708012	0.122275	0.520821	3.49189	0.00137229	0.0483462	-2.41371	10	123318666	F	II	FGFR2	Body	opensea	Body-opensea		NA	TRUE
cg04962479	0.122189	0.264768	4.07187	0.000270062	0.0239804	-0.838017	16	87575344	R	II		IGR	opensea	IGR-opensea		TRUE	TRUE		rs12445022
cg18573251	0.121946	0.420427	5.06922	1.46e-05	0.0105145	2.03473	11	61685748	F	II	RAB3IL1	TSS1500	shore	TSS1500-shore	chr11:61684591-61685216	NA	NA		rs35194345
cg08373323	0.121853	0.30883	3.6391	0.000915	0.040184	-2.02322	11	100624415	R	II	FLJ32810	Body	opensea	Body-opensea		NA	TRUE
cg07574216	0.121772	0.21632	3.59769	0.00102609	0.0424214	-2.1338	3	156394398	R	II	TIPARP	5'UTR	shore	5'UTR-shore	chr3:156391811-156393607	NA	NA
cg05575213	0.121697	0.510332	4.4914	8.02e-05	0.0157774	0.352292	6	1621807	F	I		IGR	shore	IGR-shore	chr6:1619093-1621094	NA	NA
cg19986012	0.1216	0.288036	5.27329	7.98e-06	0.00979225	2.63615	17	46627848	R	I	HOXB3	Body	island	Body-island	chr17:46627787-46628444	NA	TRUE
cg13474848	0.121512	0.17953	4.30016	0.000139925	0.0187999	-0.194477	9	14350791	R	II		IGR	shore	IGR-shore	chr9:14348684-14349074	NA	TRUE
cg06439547	0.121349	0.799682	3.88479	0.000459846	0.0296866	-1.35656	1	230779251	F	II	COG2	Body	shore	Body-shore	chr1:230778077-230778593	NA	NA		rs11122565
cg24948406	0.121325	0.390005	5.20057	9.91e-06	0.0101292	2.42153	17	46608268	R	II	HOXB1	5'UTR	island	5'UTR-island	chr17:46607804-46608390	NA	TRUE
cg13520736	0.121124	0.196484	4.09716	0.000251189	0.0234073	-0.767266	6	125543048	R	II	TPD52L1	Body	opensea	Body-opensea		NA	TRUE
cg05543520	0.121122	0.308442	3.64554	0.0008988	0.0398562	-2.00597	3	66500703	R	II	LRIG1	Body	opensea	Body-opensea		NA	TRUE
cg22897715	0.120979	0.37369	3.66459	0.000852506	0.038949	-1.95489	11	57192251	R	II	SLC43A3	Body	shelf	Body-shelf	chr11:57194340-57194650	TRUE	NA
cg18833559	0.120775	0.42901	4.05341	0.000284708	0.0245103	-0.889571	7	98199413	R	II		IGR	opensea	IGR-opensea		NA	NA			rs75387040
cg01874562	0.120597	0.437507	3.59745	0.00102677	0.0424242	-2.13444	19	18873037	F	II	CRTC1	Body	island	Body-island	chr19:18873019-18873349	NA	NA
cg17667035	0.120496	0.666812	4.15152	0.000214897	0.0218875	-0.614734	10	118569608	R	II		IGR	opensea	IGR-opensea		NA	NA
cg09767588	0.12047	0.58075	4.23367	0.000169597	0.0201007	-0.383007	1	59644647	R	II		IGR	opensea	IGR-opensea		NA	TRUE
cg00234321	0.120382	0.351184	3.57287	0.00109878	0.0436972	-2.19979	3	126061332	R	II		IGR	shore	IGR-shore	chr3:126062535-126062823	NA	TRUE
cg00401471	0.12026	0.48637	3.65899	0.000865881	0.0392009	-1.96993	19	38782834	R	II	SPINT2	3'UTR	opensea	3'UTR-opensea		NA	NA
cg02807882	0.120156	0.471785	3.6898	0.000794776	0.0377485	-1.88711	6	125534847	F	II	TPD52L1	5'UTR	opensea	5'UTR-opensea		NA	NA
cg10165801	0.120146	0.261082	4.00225	0.00032947	0.0257996	-1.032	17	46651186	R	I	HOXB3	5'UTR	shelf	5'UTR-shelf	chr17:46654053-46654369	NA	NA
cg06870266	0.12014	0.476231	4.23851	0.000167244	0.0199694	-0.369322	13	43192608	R	II		IGR	opensea	IGR-opensea		NA	TRUE
cg05548393	0.119971	0.355555	3.81716	0.000556472	0.0321811	-1.5418	8	118186764	R	II	SLC30A8	3'UTR	opensea	3'UTR-opensea		NA	NA
cg07274716	0.11973	0.335498	3.77241	0.000630987	0.0338964	-1.66368	5	134363973	F	I	PITX1	3'UTR	island	3'UTR-island	chr5:134363092-134365146	NA	TRUE
cg18739887	0.119728	0.409207	4.20885	0.000182192	0.0205622	-0.45317	10	109675284	R	II		IGR	shore	IGR-shore	chr10:109674196-109674964	NA	NA
cg00922200	0.119679	0.34105	3.79563	0.000591182	0.0329602	-1.6005	7	83742233	F	II	SEMA3A	Body	opensea	Body-opensea		NA	TRUE		rs2372031	rs13223603
cg07904568	0.119673	0.639045	5.14268	1.18e-05	0.0101292	2.25091	7	98199464	R	II		IGR	opensea	IGR-opensea		NA	NA
cg14836522	0.119511	0.286444	4.00333	0.000328457	0.0257882	-1.029	1	31375133	F	I	SDC3	Body	opensea	Body-opensea		NA	TRUE
cg23035024	0.119508	0.611628	4.82499	3.01e-05	0.0125259	1.31908	2	221701682	F	II		IGR	opensea	IGR-opensea		NA	TRUE
cg18421360	0.119478	0.545006	3.71773	0.000735264	0.0363867	-1.81181	5	90415181	F	II	GPR98	Body	opensea	Body-opensea		NA	TRUE
cg06519061	0.119352	0.475142	3.51511	0.00128777	0.0469551	-2.35259	1	214588993	F	II	PTPN14	Body	opensea	Body-opensea		NA	TRUE		rs35860752
cg14425564	0.119282	0.370089	4.68749	4.51e-05	0.0138056	0.918847	9	126794772	R	I	LHX2	Body	opensea	Body-opensea		NA	NA
cg17410431	0.119251	0.191177	3.55882	0.00114214	0.0444952	-2.23707	2	240012681	R	II	HDAC4	Body	opensea	Body-opensea		NA	NA			rs71426565
cg22161893	0.119248	0.658818	4.3616	0.000117077	0.0176244	-0.0195075	6	33147499	F	I	COL11A2	Body	opensea	Body-opensea		NA	NA
cg03059126	0.119186	0.650642	3.55433	0.00115632	0.0446779	-2.24896	1	238025587	F	II	LOC100130331	Body	opensea	Body-opensea		NA	NA
cg18466162	0.119139	0.522541	4.34805	0.000121778	0.0178368	-0.0581608	5	114792873	R	II		IGR	opensea	IGR-opensea		NA	TRUE
cg09244707	0.119075	0.265848	3.68417	0.000807348	0.0379936	-1.90228	7	2756996	R	II		IGR	shore	IGR-shore	chr7:2758004-2758257	NA	TRUE
cg12059540	0.118951	0.459525	4.93623	2.17e-05	0.0113259	1.64436	8	19444419	R	II	CSGALNACT1	5'UTR	opensea	5'UTR-opensea		NA	TRUE
cg18275316	0.118763	0.312232	3.71787	0.000734972	0.0363766	-1.81143	5	3607063	F	I		IGR	island	IGR-island	chr5:3606488-3607135	NA	NA
cg17235897	0.118724	0.602861	3.53419	0.00122214	0.0457591	-2.30226	10	123286444	F	II	FGFR2	Body	opensea	Body-opensea		NA	TRUE
cg23673974	0.11868	0.304367	3.79713	0.000588706	0.0329327	-1.59643	17	45785206	R	II	TBKBP1	Body	shore	Body-shore	chr17:45786403-45786922	TRUE	TRUE
cg22800743	0.118663	0.379987	3.97188	0.000359228	0.0267365	-1.11626	6	21954586	F	II	FLJ22536	Body	opensea	Body-opensea		NA	TRUE		rs75103995
cg05768047	0.118614	0.508492	3.63367	0.000928884	0.0404863	-2.03777	11	1007021	F	II	AP2A2	Body	shore	Body-shore	chr11:1007921-1008343	NA	NA			rs11826916
cg02853154	0.118613	0.498637	3.89197	0.000450605	0.0293983	-1.33683	13	74831888	R	II		IGR	opensea	IGR-opensea		NA	TRUE
cg13527735	0.118593	0.802053	5.00804	1.75e-05	0.0108305	1.85495	3	99833723	R	II	C3orf26	TSS200	opensea	TSS200-opensea		NA	NA			rs76745895
cg22330749	0.118564	0.425661	3.98181	0.000349218	0.0264367	-1.08873	2	10123764	F	II	GRHL1	Body	opensea	Body-opensea		NA	TRUE
cg06964541	0.118466	0.621459	3.68391	0.000807935	0.0379948	-1.90298	10	131647853	R	II	EBF3	Body	opensea	Body-opensea		NA	NA
cg03893872	0.11843	0.387313	4.36786	0.000114967	0.0175301	-0.00164257	1	210501634	R	II	HHAT	TSS1500	shore	TSS1500-shore	chr1:210502133-210502793	NA	NA
cg03598457	0.118402	0.334293	4.36452	0.000116087	0.0175855	-0.0111676	16	27473344	F	II	GTF3C1	Body	opensea	Body-opensea		TRUE	TRUE
cg27371456	0.118364	0.23965	3.54472	0.0011873	0.04513	-2.27442	10	103406305	R	II	FBXW4	Body	opensea	Body-opensea		NA	TRUE
cg21283066	0.118361	0.536766	3.58672	0.00105762	0.0429544	-2.16298	6	100615670	F	II		IGR	opensea	IGR-opensea		NA	TRUE
cg14773365	0.118278	0.456699	4.56185	6.53e-05	0.0150248	0.555195	5	175108285	F	II	HRH2	5'UTR	opensea	5'UTR-opensea		NA	NA
cg21597811	0.118253	0.233811	3.95111	0.000381062	0.0273568	-1.17373	8	123687197	R	II		IGR	opensea	IGR-opensea		NA	TRUE
cg19990373	0.118193	0.520972	4.4732	8.46e-05	0.0160508	0.299985	2	206508292	F	II		IGR	opensea	IGR-opensea		NA	TRUE
cg10062874	0.118168	0.525425	3.53519	0.00121877	0.0456923	-2.2996	14	91171058	F	II	TTC7B	Body	opensea	Body-opensea		NA	TRUE
cg17588038	0.11808	0.267885	3.64316	0.00090476	0.03996	-2.01236	7	28474589	F	I	CREB5	TSS1500	opensea	TSS1500-opensea		NA	NA		rs58370929
cg14312661	0.118071	0.1941	3.74122	0.00068855	0.0352175	-1.74826	11	3064385	F	II	CARS	Body	opensea	Body-opensea		NA	TRUE
cg04616566	0.117946	0.537879	3.86605	0.000484856	0.0303492	-1.40803	15	72020560	R	II	THSD4	Body	opensea	Body-opensea		NA	NA
cg03283421	0.117927	0.346088	4.58402	6.12e-05	0.0147103	0.619214	10	124610984	R	II	FAM24B	5'UTR	opensea	5'UTR-opensea		NA	NA
cg23463794	0.117805	0.731998	3.91041	0.000427689	0.0288065	-1.28607	7	3967516	R	II	SDK1	Body	opensea	Body-opensea		NA	TRUE			rs75041041
cg18405299	0.117606	0.688009	3.49263	0.0013695	0.0482826	-2.41175	7	78948064	R	II	MAGI2	Body	opensea	Body-opensea		NA	TRUE
cg01281175	0.117591	0.284699	3.56707	0.00111648	0.0440078	-2.21518	5	175109114	R	II	HRH2	5'UTR	opensea	5'UTR-opensea		NA	NA
cg16698913	0.117572	0.497479	3.7479	0.000675807	0.0349332	-1.73017	5	174543104	F	II		IGR	opensea	IGR-opensea		NA	TRUE		rs6866683
cg16595750	0.117524	0.202799	3.88252	0.000462816	0.0297721	-1.36282	10	123338597	F	II	FGFR2	Body	opensea	Body-opensea		NA	TRUE
cg21821308	0.117517	0.451946	3.85482	0.000500456	0.0306927	-1.4388	2	9533606	F	I	ASAP2	Body	island	Body-island	chr2:9533572-9533807	NA	TRUE
cg02067239	0.117509	0.336334	3.90904	0.000429357	0.0288405	-1.28985	16	22776055	R	II		IGR	opensea	IGR-opensea		NA	TRUE
cg01348970	0.117491	0.276471	3.68621	0.000802758	0.0379147	-1.89677	17	42581598	R	II	GPATCH8	TSS1500	shore	TSS1500-shore	chr17:42580377-42581046	NA	NA
cg09296742	0.117368	0.306171	4.26147	0.000156505	0.0195217	-0.304285	14	85779929	R	II		IGR	opensea	IGR-opensea		NA	TRUE
cg01160855	0.117362	0.308933	3.98014	0.000350878	0.0264943	-1.09335	2	56227870	F	II	MIR216B	Body	opensea	Body-opensea		NA	NA
cg05687227	0.117342	0.469459	4.42348	9.78e-05	0.0167317	0.157392	13	114803626	R	II	RASA3	Body	island	Body-island	chr13:114803616-114803852	NA	NA			rs56326839
cg01851968	0.117335	0.347074	4.01237	0.000320102	0.0256258	-1.00388	16	4431502	R	I	VASN	Body	opensea	Body-opensea		NA	NA
cg08206318	0.117112	0.339402	4.27238	0.000151645	0.019316	-0.273361	5	134363637	F	II	PITX1	3'UTR	island	3'UTR-island	chr5:134363092-134365146	NA	TRUE		rs1051294
cg25114611	0.117108	0.233661	3.96839	0.000362802	0.0267473	-1.12591	6	35696870	R	II	FKBP5	TSS1500	shore	TSS1500-shore	chr6:35695725-35696156	NA	NA
cg00290303	0.117048	0.548152	4.49463	7.95e-05	0.0157774	0.361556	7	105946464	R	II		IGR	opensea	IGR-opensea		NA	TRUE
cg09605634	0.116951	0.342593	4.84321	2.85e-05	0.0123343	1.37227	13	36521538	R	II	DCLK1	Body	opensea	Body-opensea		NA	TRUE
cg22286764	0.116946	0.386026	4.71167	4.21e-05	0.0136559	0.989068	3	37428639	F	II		IGR	opensea	IGR-opensea		NA	TRUE
cg19226017	0.116945	0.697261	3.67903	0.000818967	0.0382443	-1.9161	6	35697185	F	II	FKBP5	TSS1500	shore	TSS1500-shore	chr6:35699166-35699953	NA	NA
cg05804846	0.116866	0.284669	3.46833	0.00146347	0.0498718	-2.47552	11	9775858	F	II		IGR	shelf	IGR-shelf	chr11:9779592-9780470	NA	NA
cg01882880	0.116688	0.852112	4.45468	8.93e-05	0.01632	0.246827	17	46623819	R	II	HOXB2	TSS1500	shelf	TSS1500-shelf	chr17:46627787-46628444	TRUE	NA
cg12703825	0.116591	0.537338	4.56988	6.38e-05	0.0148955	0.578367	1	16074114	F	II	TMEM82	Body	shore	Body-shore	chr1:16073318-16073521	NA	NA
cg04223420	0.116549	0.266288	4.08109	0.000263027	0.0236718	-0.812246	5	134363877	R	I	PITX1	3'UTR	island	3'UTR-island	chr5:134363092-134365146	NA	TRUE
cg20240791	0.116515	0.35015	4.0966	0.000251598	0.0234138	-0.768856	1	226068334	F	II	TMEM63A	5'UTR	shore	5'UTR-shore	chr1:226069605-226070898	NA	TRUE
cg17337672	0.116488	0.439162	3.598	0.0010252	0.0424156	-2.13296	10	123354171	R	I	FGFR2	5'UTR	shelf	5'UTR-shelf	chr10:123356616-123358285	NA	NA		rs76367373
cg12486498	0.116208	0.429782	4.39497	0.000106252	0.0170474	0.0757995	1	230975106	R	I	C1orf198	3'UTR	opensea	3'UTR-opensea		NA	NA
cg23825522	0.116137	0.209229	3.52672	0.00124742	0.0462177	-2.32196	3	45646427	F	II	LIMD1	Body	opensea	Body-opensea		NA	NA		rs3774681
cg09034795	0.116027	0.227366	3.58274	0.0010693	0.0431955	-2.17357	11	63676760	R	I	MARK2	3'UTR	shore	3'UTR-shore	chr11:63676319-63676649	NA	NA
cg16288630	0.116026	0.616794	3.76036	0.000652657	0.0344913	-1.6964	5	17925497	R	II		IGR	opensea	IGR-opensea		NA	NA
cg15416279	0.11588	0.184277	3.51079	0.00130311	0.0472476	-2.36398	5	3606795	R	I		IGR	island	IGR-island	chr5:3606488-3607135	NA	NA
cg18185554	0.115676	0.499013	3.75766	0.000657606	0.0346112	-1.70372	14	103294574	F	II	TRAF3	5'UTR	opensea	5'UTR-opensea		NA	NA
cg02587606	0.115579	0.5904	3.92692	0.000408146	0.0282229	-1.24056	10	77352231	R	II		IGR	opensea	IGR-opensea		NA	NA
cg02870011	0.11552	0.36277	4.14496	0.000218988	0.0220732	-0.633178	12	128366140	R	II		IGR	opensea	IGR-opensea		NA	NA
cg26228280	0.11551	0.409145	4.56693	6.43e-05	0.0149421	0.569859	1	12514410	R	II	VPS13D	Body	opensea	Body-opensea		NA	TRUE
cg07671622	0.115472	0.29113	4.26088	0.000156774	0.019531	-0.30597	16	70759994	F	II	VAC14	Body	opensea	Body-opensea		NA	TRUE
cg25089357	0.115372	0.788081	3.66429	0.000853232	0.0389598	-1.95571	10	131649255	F	II	EBF3	Body	opensea	Body-opensea		NA	NA
cg15011026	0.115267	0.18957	3.66433	0.000853123	0.0389591	-1.95559	1	217604611	R	II	GPATCH2	Body	opensea	Body-opensea		NA	TRUE
cg24689264	0.11519	0.285354	3.55018	0.00116961	0.0448872	-2.25996	15	83255558	R	II	CPEB1	Body	opensea	Body-opensea		NA	TRUE
cg26455386	0.115171	0.280375	4.55848	6.59e-05	0.0150512	0.545474	17	16999983	R	II	MPRIP	Body	opensea	Body-opensea		NA	TRUE
cg16738453	0.11507	0.557892	4.08298	0.000261611	0.0236718	-0.806972	1	57029014	R	II	PPAP2B	Body	opensea	Body-opensea		NA	TRUE
cg06395028	0.114909	0.372321	4.30905	0.000136367	0.0186489	-0.16921	2	65633100	R	II	SPRED2	Body	opensea	Body-opensea		NA	TRUE
cg07571379	0.1149	0.590983	4.30702	0.000137168	0.0186669	-0.17496	11	134631427	F	II		IGR	shore	IGR-shore	chr11:134632045-134632987	NA	NA
cg07507493	0.1148	0.242943	3.70641	0.00075885	0.0369741	-1.84236	20	62574095	F	II	UCKL1	Body	shore	Body-shore	chr20:62575724-62576052	TRUE	NA
cg12804063	0.114726	0.400996	4.32783	0.000129137	0.0182749	-0.115756	1	221592776	F	II		IGR	opensea	IGR-opensea		NA	TRUE
cg20991819	0.114715	0.186323	3.94251	0.000390486	0.0276811	-1.19751	1	218617769	R	II	TGFB2	3'UTR	opensea	3'UTR-opensea		NA	NA
cg22248750	0.114702	0.190652	3.66632	0.000848426	0.0388604	-1.95025	2	38294160	F	II	FAM82A1	3'UTR	opensea	3'UTR-opensea		NA	NA
cg26924392	0.114454	0.365445	3.78562	0.000608033	0.0332775	-1.62776	17	75238749	F	I		IGR	opensea	IGR-opensea		NA	NA
cg19998400	0.114436	0.438629	3.5872	0.00105623	0.0429366	-2.16171	2	235875195	F	II	SH3BP4	5'UTR	opensea	5'UTR-opensea		NA	TRUE
cg14625450	0.114333	0.373556	3.75541	0.000661749	0.0346906	-1.70981	2	32449528	R	II	NLRC4	3'UTR	opensea	3'UTR-opensea		NA	NA
cg21265427	0.114321	0.626609	4.09149	0.000255306	0.0235171	-0.783147	17	38989439	F	II	TMEM99	5'UTR	opensea	5'UTR-opensea		NA	NA			rs11549476
cg06365535	0.114282	0.367117	3.50563	0.00132165	0.0475346	-2.37757	17	59534102	F	I	TBX4	Body	island	Body-island	chr17:59531723-59535254	NA	NA
cg14683730	0.114131	0.449188	4.11708	0.000237244	0.0228922	-0.711455	6	33146120	F	II	COL11A2	Body	opensea	Body-opensea		NA	NA			rs41266697
cg03594550	0.114052	0.457243	3.6965	0.000780083	0.0374387	-1.86906	2	5837929	R	II	SOX11	3'UTR	shore	3'UTR-shore	chr2:5836068-5837643	NA	NA
cg17498867	0.114002	0.290308	3.48943	0.00138154	0.0485087	-2.42017	2	72371552	F	II	CYP26B1	Body	island	Body-island	chr2:72371121-72375004	NA	NA		rs10207340
cg04039397	0.113926	0.489648	3.9514	0.000380751	0.0273487	-1.17293	3	111260783	F	II	CD96	TSS200	opensea	TSS200-opensea		NA	NA
cg06144418	0.113883	0.780233	4.458	8.84e-05	0.0162586	0.256338	2	3888390	R	II		IGR	opensea	IGR-opensea		NA	NA
cg22559013	0.113734	0.799821	4.91888	2.28e-05	0.0114299	1.59356	1	78693899	F	II	MGC27382	TSS1500	opensea	TSS1500-opensea		NA	TRUE
cg13257421	0.113722	0.365041	3.77778	0.000621559	0.0336056	-1.64909	2	9987440	F	II	TAF1B	Body	shelf	Body-shelf	chr2:9983263-9983901	NA	NA
cg18753664	0.113569	0.510701	5.22143	9.31e-06	0.0100815	2.48307	12	124515061	F	II		IGR	opensea	IGR-opensea		TRUE	TRUE		rs7134471
cg03719152	0.113548	0.277431	3.53396	0.00122291	0.0457621	-2.30286	7	640381	F	II	PRKAR1B	Body	shelf	Body-shelf	chr7:644181-644461	NA	NA
cg16624482	0.113448	0.453187	5.80425	1.65e-06	0.00735889	4.20832	21	43548126	R	I	UMODL1	Body	shore	Body-shore	chr21:43547871-43548089	NA	NA
cg09494378	0.113429	0.174399	4.0204	0.000312852	0.0254198	-0.981535	7	18127503	R	II		IGR	shore	IGR-shore	chr7:18125914-18127009	NA	NA	low-CpG:18094007-18094059		rs6976869
cg16387593	0.113285	0.560973	3.81572	0.000558732	0.0322126	-1.54574	16	54973579	F	II		IGR	shore	IGR-shore	chr16:54970301-54972846	NA	NA
cg11971852	0.112916	0.17391	3.75278	0.000666646	0.0347552	-1.71695	2	32678846	F	II	BIRC6	Body	opensea	Body-opensea		NA	TRUE
cg12493761	0.112911	0.408606	3.46748	0.00146688	0.049919	-2.47775	12	43253257	F	II		IGR	opensea	IGR-opensea		NA	TRUE
cg00128057	0.11279	0.870011	4.085	0.000260095	0.0236255	-0.801298	5	38134954	R	II		IGR	opensea	IGR-opensea		NA	NA			rs11370092
cg09195271	0.112783	0.605692	3.70427	0.000763394	0.0370815	-1.84814	1	20142497	R	II	RNF186	TSS1500	opensea	TSS1500-opensea		NA	NA			rs76902763
cg02052366	0.112778	0.153945	3.55809	0.00114444	0.0445248	-2.23901	8	93111840	R	II		IGR	shelf	IGR-shelf	chr8:93114056-93115979	NA	NA
cg24900666	0.11275	0.579726	4.79409	3.3e-05	0.0127088	1.22894	17	46608329	R	I	HOXB1	TSS200	island	TSS200-island	chr17:46607804-46608390	NA	TRUE
cg26509691	0.112671	0.245085	3.89515	0.000446573	0.0292662	-1.32809	5	134363516	R	II	PITX1	3'UTR	island	3'UTR-island	chr5:134363092-134365146	NA	TRUE
cg25247837	0.112669	0.191896	3.6003	0.00101871	0.0423096	-2.12684	11	9897069	F	II	SBF2	Body	opensea	Body-opensea		NA	TRUE			rs77641210
cg21042276	0.112627	0.240749	4.14047	0.000221829	0.0221898	-0.64578	6	32038541	R	II	TNXB	Body	opensea	Body-opensea		NA	NA
cg11403428	0.112434	0.49212	4.04866	0.000288602	0.0246586	-0.902827	5	2207052	F	II		IGR	opensea	IGR-opensea		NA	TRUE		rs73031516
cg18389810	0.112358	0.418986	3.52354	0.00125837	0.0464406	-2.33037	14	21498887	R	II	TPPP2	Body	opensea	Body-opensea		NA	NA
cg27057275	0.11227	0.417948	3.72266	0.000725201	0.0361436	-1.79847	13	77957445	R	II		IGR	opensea	IGR-opensea		NA	TRUE
cg19752143	0.112258	0.42128	3.5907	0.00104608	0.0427798	-2.15241	2	44552508	F	II	PREPL	Body	opensea	Body-opensea		NA	TRUE
cg01419713	0.112245	0.493929	3.50875	0.0013104	0.0473428	-2.36934	8	42038135	R	II	PLAT	Body	opensea	Body-opensea		NA	NA
cg11069748	0.11217	0.539359	4.00758	0.000324502	0.0257051	-1.01719	10	118569479	F	II		IGR	opensea	IGR-opensea		NA	TRUE
cg07944936	0.112107	0.201806	3.67196	0.000835222	0.0385967	-1.93509	6	107950685	F	II	SOBP	Body	opensea	Body-opensea		NA	TRUE
cg12424646	0.112101	0.282825	3.80973	0.000568222	0.0324376	-1.56208	8	37699507	F	II	GPR124	Body	island	Body-island	chr8:37698846-37699931	NA	NA			rs7010546
cg18298920	0.112056	0.22463	3.55317	0.00116002	0.0447648	-2.25203	5	3607033	R	II		IGR	island	IGR-island	chr5:3606488-3607135	NA	NA
cg10157926	0.112047	0.45952	3.96194	0.000369521	0.0269874	-1.14378	2	208794914	F	II	PLEKHM3	Body	shore	Body-shore	chr2:208795525-208795860	NA	NA
cg12470218	0.111971	0.643044	4.0682	0.00027291	0.0240811	-0.848259	1	51110218	R	II	FAF1	Body	opensea	Body-opensea		NA	TRUE
cg26274812	0.111894	0.166108	3.68351	0.000808817	0.0380101	-1.90404	14	90259438	R	II		IGR	opensea	IGR-opensea		NA	TRUE
cg20297017	0.111732	0.291797	3.69872	0.000775273	0.0373379	-1.86308	2	217664798	R	II		IGR	opensea	IGR-opensea		NA	TRUE
cg08423879	0.111641	0.472771	4.71019	4.22e-05	0.0136559	0.984745	12	103437918	R	II		IGR	opensea	IGR-opensea		NA	TRUE
cg20098468	0.11144	0.337629	3.53173	0.00123041	0.0459043	-2.30875	8	37009777	R	II		IGR	opensea	IGR-opensea		NA	TRUE			rs62491068
cg12472022	0.11143	0.305528	3.7181	0.000734505	0.0363622	-1.81081	11	61462803	R	II	DAGLA	5'UTR	opensea	5'UTR-opensea		TRUE	TRUE
cg10548805	0.111416	0.615568	3.94821	0.000384212	0.0275048	-1.18175	14	101538070	R	II		IGR	opensea	IGR-opensea		NA	TRUE
cg13235891	0.111406	0.408472	3.52775	0.00124391	0.0461609	-2.31925	12	111403980	R	II		IGR	opensea	IGR-opensea		NA	NA
cg26358374	0.1114	0.318273	3.57404	0.00109526	0.0436501	-2.19669	12	110252616	F	II	TRPV4	5'UTR	opensea	5'UTR-opensea		NA	NA
cg05956150	0.111335	0.651986	3.73035	0.000709795	0.0357604	-1.77769	15	61491665	F	II	RORA	Body	opensea	Body-opensea		NA	TRUE		rs3832998
cg05540639	0.111286	0.243662	3.64906	0.000890076	0.0396841	-1.99655	16	85352976	R	I		IGR	opensea	IGR-opensea		NA	NA
cg16278514	0.11126	0.496975	4.28443	0.000146447	0.0191089	-0.239158	3	55204279	R	II		IGR	opensea	IGR-opensea		NA	TRUE
cg17217443	0.11124	0.288974	3.71942	0.000731803	0.0362849	-1.80724	17	36511291	F	II	SOCS7	Body	shelf	Body-shelf	chr17:36507657-36508939	NA	NA
cg22488797	0.111147	0.343998	3.49135	0.00137431	0.0483586	-2.41513	5	134363324	R	I		IGR	island	IGR-island	chr5:134363092-134365146	NA	NA
cg17117823	0.11108	0.695539	4.52407	7.29e-05	0.0154158	0.446275	8	100464878	F	II	VPS13B	Body	opensea	Body-opensea		NA	TRUE		rs16892255
cg06815003	0.111078	0.308466	3.63349	0.000929334	0.0404867	-2.03823	3	143847318	R	II		IGR	opensea	IGR-opensea		NA	TRUE
cg13895650	0.111033	0.728426	4.55391	6.68e-05	0.0151173	0.532299	9	84228185	F	II	TLE1	Body	opensea	Body-opensea		NA	TRUE		rs73468084	rs77547622
cg16986578	0.111024	0.400642	3.7009	0.00077059	0.0372155	-1.85722	1	201979567	F	II	ELF3	TSS200	opensea	TSS200-opensea		TRUE	TRUE
cg05334656	0.11102	0.595168	4.26744	0.000153825	0.01941	-0.287352	4	4866047	R	II		IGR	shore	IGR-shore	chr4:4866438-4866813	NA	NA
cg20847701	0.110979	0.190112	4.09961	0.000249433	0.0233489	-0.76041	8	128852582	F	II	PVT1	Body	opensea	Body-opensea		NA	TRUE
cg06654537	0.110865	0.290915	4.25939	0.000157451	0.0195367	-0.310193	13	100641317	R	II		IGR	shore	IGR-shore	chr13:100641334-100642188	NA	NA
cg23416002	0.110814	0.619915	4.48749	8.11e-05	0.0158203	0.341032	8	39912292	F	II		IGR	opensea	IGR-opensea		NA	TRUE
cg24057218	0.110712	0.534428	4.01038	0.000321926	0.0256583	-1.00942	14	68660680	F	II	RAD51L1	Body	opensea	Body-opensea		NA	TRUE
cg12974599	0.110524	0.440129	3.61379	0.000981413	0.0415865	-2.09086	22	46770195	F	II	CELSR1	Body	shore	Body-shore	chr22:46770433-46770871	NA	NA			rs72124680
cg19747659	0.110483	0.719282	3.68325	0.000809411	0.0380258	-1.90475	8	122177076	R	II		IGR	opensea	IGR-opensea		NA	TRUE
cg06382093	0.110422	0.621231	5.56874	3.32e-06	0.00841499	3.51027	18	76690780	F	II		IGR	shelf	IGR-shelf	chr18:76693917-76694195	NA	NA
cg13699963	0.110391	0.373426	3.74022	0.000690483	0.0352335	-1.75098	17	71548861	F	II	SDK2	Body	opensea	Body-opensea		NA	TRUE
cg15255390	0.110376	0.243662	4.56529	6.46e-05	0.0149628	0.565118	17	46632154	R	I	HOXB3	5'UTR	island	5'UTR-island	chr17:46631800-46632212	NA	NA			rs59702349
cg12082089	0.110304	0.239193	4.0203	0.00031294	0.0254198	-0.981812	8	22839080	R	II		IGR	opensea	IGR-opensea		NA	TRUE
cg01881549	0.110213	0.356215	3.82474	0.000544723	0.0318763	-1.52109	2	235914787	R	II	SH3BP4	5'UTR	opensea	5'UTR-opensea		TRUE	TRUE
cg09077862	0.11016	0.371901	4.1411	0.00022143	0.0221725	-0.644021	5	88244686	F	II		IGR	opensea	IGR-opensea		NA	TRUE
cg16050897	0.110159	0.254623	4.16885	0.000204447	0.0214519	-0.565971	17	71361894	R	I	SDK2	Body	opensea	Body-opensea		NA	TRUE
cg00241432	0.110158	0.724789	4.94058	2.14e-05	0.0112796	1.65709	13	95846842	R	II	ABCC4	Body	opensea	Body-opensea		NA	TRUE
cg09410612	0.110127	0.295659	4.08699	0.000258623	0.0235877	-0.795753	13	36944649	R	I	SPG20	TSS1500	opensea	TSS1500-opensea		NA	NA
cg10147462	0.10993	0.648648	5.30504	7.27e-06	0.00932763	2.72993	8	107024639	F	II		IGR	opensea	IGR-opensea		NA	TRUE		rs2029880
cg11484721	0.109922	0.469747	3.48911	0.00138274	0.0485268	-2.421	15	102157726	R	II		IGR	opensea	IGR-opensea		NA	NA
cg15881332	0.109915	0.727654	3.67696	0.000823686	0.038317	-1.92165	7	106505786	F	II	PIK3CG	TSS200	shelf	TSS200-shelf	chr7:106508057-106508733	NA	NA	low-CpG:106292932-106293218
cg18514573	0.109904	0.892853	5.15738	1.13e-05	0.0101292	2.29421	6	21610423	F	I		IGR	opensea	IGR-opensea		NA	NA
cg01815567	0.1098	0.276244	4.66463	4.83e-05	0.013859	0.852506	4	4866091	F	I		IGR	shore	IGR-shore	chr4:4866438-4866813	NA	NA
cg03483900	0.109734	0.593344	3.68005	0.000816656	0.0381796	-1.91336	8	73977141	F	II	C8orf84	3'UTR	opensea	3'UTR-opensea		NA	NA
cg10749822	0.109705	0.493393	4.71991	4.1e-05	0.0135367	1.01299	11	44332913	R	II	ALX4	TSS1500	shore	TSS1500-shore	chr11:44330542-44331761	TRUE	NA
cg05477823	0.109679	0.831451	3.46925	0.00145979	0.0498174	-2.4731	17	59481085	R	II	TBX2	Body	island	Body-island	chr17:59473060-59483266	NA	NA
cg03239925	0.109658	0.384449	3.67123	0.000836916	0.038612	-1.93705	18	77230795	R	II	NFATC1	Body	island	Body-island	chr18:77230597-77230803	NA	NA
cg24210813	0.109635	0.386791	4.10344	0.00024671	0.0232527	-0.749687	17	46669644	R	II	LOC404266	TSS200	island	TSS200-island	chr17:46669434-46669811	NA	NA
cg01442843	0.109582	0.201452	3.57372	0.00109623	0.0436689	-2.19754	1	206729040	R	II	RASSF5	Body	shore	Body-shore	chr1:206730397-206730908	NA	NA
cg12474824	0.109519	0.364467	4.08427	0.000260639	0.0236378	-0.803339	4	1227400	R	II	CTBP1	Body	shore	Body-shore	chr4:1229249-1229501	TRUE	TRUE
cg27350579	0.1095	0.316159	4.04643	0.000290443	0.0247127	-0.909033	17	56273748	F	II	EPX	Body	shore	Body-shore	chr17:56274392-56274598	NA	NA
cg16076997	0.10947	0.279577	4.3853	0.000109282	0.0171961	0.0481722	1	47905067	R	II	FOXD2	1stExon	island	1stExon-island	chr1:47902793-47905518	NA	NA
cg20495677	0.109446	0.349512	4.20877	0.000182234	0.0205622	-0.453396	7	34801759	F	II	AAA1	Body	opensea	Body-opensea		NA	NA
cg27398401	0.109392	0.408484	3.70073	0.000770947	0.03722	-1.85766	1	56976548	F	II	PPAP2B	Body	opensea	Body-opensea		NA	TRUE
cg21785832	0.10936	0.455911	4.17498	0.00020087	0.0213895	-0.548702	2	9533680	F	II	ASAP2	Body	island	Body-island	chr2:9533572-9533807	NA	TRUE
cg17969662	0.109322	0.687992	3.72061	0.000729371	0.0362295	-1.80402	1	221101412	R	II		IGR	opensea	IGR-opensea		NA	TRUE
cg17310882	0.109265	0.316309	4.13537	0.000225104	0.0223844	-0.660112	6	158066609	R	I	ZDHHC14	Body	opensea	Body-opensea		NA	NA
cg16893634	0.10923	0.366218	3.78681	0.000606008	0.0332356	-1.62452	3	184316492	R	II		IGR	shelf	IGR-shelf	chr3:184319376-184319822	NA	NA
cg09735627	0.109172	0.699517	5.41675	5.21e-06	0.00900889	3.06022	7	106407970	F	II		IGR	opensea	IGR-opensea		NA	TRUE			rs76328299
cg22673064	0.109137	0.536945	3.7971	0.000588748	0.0329327	-1.5965	5	37952447	F	II		IGR	opensea	IGR-opensea		NA	NA
cg10174683	0.109107	0.373646	4.11317	0.00023992	0.0230001	-0.722417	16	85619974	R	I		IGR	opensea	IGR-opensea		NA	TRUE
cg03503642	0.109094	0.190663	4.13668	0.000224261	0.0223113	-0.656443	6	75912711	R	II	COL12A1	5'UTR	shore	5'UTR-shore	chr6:75914705-75916387	NA	NA
cg24980995	0.109084	0.288629	4.05608	0.000282539	0.0244339	-0.882106	2	218219798	F	II	DIRC3	Body	opensea	Body-opensea		NA	TRUE
cg18606375	0.10908	0.472117	3.79052	0.000599721	0.0331116	-1.61441	5	134365728	R	II	PITX1	Body	shore	Body-shore	chr5:134366913-134367438	NA	NA
cg09692364	0.108911	0.688966	3.72751	0.000715454	0.0358745	-1.78538	13	76043069	R	II	TBC1D4	Body	opensea	Body-opensea		NA	TRUE
cg09188697	0.108883	0.555929	3.56903	0.00111048	0.0439129	-2.20999	12	28014877	R	II		IGR	opensea	IGR-opensea		NA	TRUE
cg14527389	0.108874	0.406494	3.69324	0.000787219	0.0375985	-1.87787	7	41742993	R	II	LOC285954	Body	shelf	Body-shelf	chr7:41745178-41745462	NA	NA
cg04865290	0.108867	0.199507	3.9944	0.000336916	0.0259949	-1.05378	3	52927548	F	II	TMEM110	Body	shelf	Body-shelf	chr3:52931279-52931840	NA	NA
cg04147969	0.108831	0.235939	3.53912	0.00120568	0.0454452	-2.28921	15	70432547	R	II		IGR	opensea	IGR-opensea		NA	TRUE
cg15094908	0.108709	0.278452	3.82613	0.000542601	0.0318332	-1.5173	11	11543098	F	II	GALNTL4	Body	opensea	Body-opensea		NA	TRUE		rs78437187
cg00051307	0.108704	0.588128	4.49099	8.03e-05	0.0157774	0.351113	5	72524193	R	II		IGR	shelf	IGR-shelf	chr5:72526203-72526497	NA	NA
cg25841491	0.108641	0.814155	4.19665	0.000188713	0.0208357	-0.4876	2	58948019	F	II		IGR	opensea	IGR-opensea		NA	TRUE			rs73942820
cg00682096	0.108634	0.315414	4.20734	0.000182988	0.0205662	-0.457439	17	46672924	R	I	LOC404266	Body	shore	Body-shore	chr17:46673532-46674181	NA	NA			rs34658349
cg04952336	0.10859	0.511249	3.63246	0.000931994	0.040541	-2.04099	2	98852781	R	II	VWA3B	Body	opensea	Body-opensea		NA	NA
cg02155658	0.108521	0.250597	4.45052	9.04e-05	0.016386	0.234876	20	21690036	F	I	PAX1	Body	island	Body-island	chr20:21689758-21690048	NA	NA
cg17379666	0.108451	0.299785	4.21679	0.000178065	0.0203955	-0.430733	17	71304784	F	II	CDC42EP4	5'UTR	shelf	5'UTR-shelf	chr17:71306975-71308682	NA	NA
cg06635133	0.108412	0.543154	3.86793	0.000482289	0.0302986	-1.40287	16	17528276	R	II	XYLT1	Body	opensea	Body-opensea		NA	TRUE
cg22578632	0.108395	0.333894	3.79447	0.000593112	0.0329944	-1.60366	5	175109109	R	II	HRH2	5'UTR	opensea	5'UTR-opensea		NA	NA
cg03552039	0.108386	0.561108	3.65939	0.000864905	0.0391782	-1.96884	10	123243495	R	II	FGFR2	Body	opensea	Body-opensea		NA	NA
cg26811425	0.10834	0.59277	3.78417	0.000610518	0.0333232	-1.63171	16	49870782	F	II		IGR	shore	IGR-shore	chr16:49872449-49872926	NA	TRUE
cg18573082	0.108271	0.244373	3.72414	0.000722215	0.0360648	-1.79448	6	136425179	R	II	PDE7B	Body	opensea	Body-opensea		NA	TRUE
cg10078898	0.108235	0.484236	3.97804	0.000352984	0.0265443	-1.09918	14	21491045	F	II	NDRG2	Body	shore	Body-shore	chr14:21492735-21494270	NA	NA
cg00411072	0.108215	0.81856	4.18028	0.000197829	0.0212301	-0.533773	17	46660940	F	II		IGR	shore	IGR-shore	chr17:46658948-46660003	NA	NA
cg26840889	0.108197	0.63934	3.85164	0.000504969	0.0308241	-1.44752	7	155024633	R	II		IGR	opensea	IGR-opensea		NA	TRUE
cg06245037	0.108132	0.186713	4.4082	0.000102239	0.0169085	0.113639	11	44332938	F	I	ALX4	TSS1500	shore	TSS1500-shore	chr11:44330542-44331761	TRUE	NA		rs2054030
cg09308777	0.108066	0.714104	3.54108	0.00119924	0.0453548	-2.28405	6	169852575	R	II		IGR	island	IGR-island	chr6:169852315-169852680	TRUE	NA
cg05704955	0.108021	0.303648	3.50958	0.00130745	0.0473008	-2.36717	16	70759914	F	II	VAC14	Body	opensea	Body-opensea		NA	TRUE
cg07453773	0.107813	0.636403	4.50372	7.74e-05	0.0156273	0.387725	11	8779319	F	II	ST5	5'UTR	opensea	5'UTR-opensea		NA	TRUE
cg15706424	0.107721	0.754849	3.78294	0.000612616	0.0333868	-1.63504	2	469781	R	II		IGR	shore	IGR-shore	chr2:467849-468659	NA	NA
cg12019520	0.10763	0.583958	3.61378	0.000981452	0.0415865	-2.0909	4	8012176	F	I	ABLIM2	Body	opensea	Body-opensea		NA	TRUE
cg25289457	0.107584	0.372312	4.0646	0.000275739	0.024226	-0.858329	6	42832508	R	II	KIAA0240	Body	opensea	Body-opensea		NA	NA			rs74461025
cg27351239	0.107532	0.326892	3.82217	0.000548682	0.0319655	-1.52812	6	39792293	F	II	DAAM2	5'UTR	opensea	5'UTR-opensea		NA	TRUE
cg06751612	0.10751	0.452278	4.50187	7.78e-05	0.0156273	0.382393	16	88798854	R	I	FAM38A	Body	opensea	Body-opensea		TRUE	NA
cg26579838	0.107496	0.560368	4.43375	9.49e-05	0.0166084	0.186791	10	134795270	F	II		IGR	shelf	IGR-shelf	chr10:134791449-134791661	NA	NA
cg08326300	0.107407	0.345514	3.97598	0.000355061	0.0266133	-1.1049	10	80319770	R	II		IGR	opensea	IGR-opensea		NA	TRUE
cg05655806	0.107312	0.803896	4.6064	5.73e-05	0.0144699	0.683907	3	111260756	F	II	CD96	TSS200	opensea	TSS200-opensea		NA	NA
cg06992324	0.107142	0.752264	3.9356	0.000398218	0.0279004	-1.2166	2	122322947	F	II	CLASP1	Body	opensea	Body-opensea		NA	TRUE
cg18479249	0.106921	0.331856	3.92425	0.000411241	0.0283011	-1.24791	6	19180718	F	II		IGR	opensea	IGR-opensea		NA	NA
cg17573933	0.106854	0.534323	3.91897	0.000417447	0.028515	-1.26249	17	46623780	F	II	HOXB2	TSS1500	shelf	TSS1500-shelf	chr17:46620367-46621373	NA	NA
cg11064537	0.106813	0.196009	3.53504	0.00121928	0.0456993	-2.3	21	48024639	F	II	S100B	5'UTR	opensea	5'UTR-opensea		NA	TRUE
cg02210151	0.1068	0.216142	3.64643	0.000896593	0.039801	-2.0036	10	123356041	R	II	FGFR2	5'UTR	shore	5'UTR-shore	chr10:123356616-123358285	NA	NA
cg05653018	0.106784	0.269393	3.6022	0.00101338	0.0422071	-2.12178	1	201979533	F	II	ELF3	TSS200	opensea	TSS200-opensea		TRUE	TRUE
cg27234747	0.106741	0.448014	3.47681	0.00143	0.0493298	-2.4533	2	120525972	F	II	PTPN4	5'UTR	opensea	5'UTR-opensea		NA	TRUE
cg07501233	0.106728	0.41816	3.51056	0.00130393	0.0472649	-2.36458	13	100641900	F	II		IGR	island	IGR-island	chr13:100641334-100642188	NA	NA
cg05824218	0.106699	0.331104	3.51956	0.00127216	0.0466906	-2.34086	17	38499096	F	II	RARA	1stExon	shore	1stExon-shore	chr17:38497527-38498963	NA	NA
cg10578701	0.106683	0.418961	3.53088	0.0012333	0.045952	-2.311	10	90964806	R	II		IGR	shelf	IGR-shelf	chr10:90967555-90967900	NA	NA
cg07746514	0.106663	0.69788	3.80293	0.000579181	0.0326673	-1.58061	12	121139042	R	II	MLEC	3'UTR	opensea	3'UTR-opensea		NA	NA
cg20149170	0.106635	0.31771	4.65831	4.92e-05	0.0139017	0.834203	1	23105148	R	I	EPHB2	Body	opensea	Body-opensea		NA	TRUE
cg05331731	0.10663	0.5898	3.66336	0.00085542	0.039008	-1.95819	18	11147146	F	II	FAM38B	Body	shore	Body-shore	chr18:11148307-11149936	NA	TRUE
cg05399718	0.106621	0.522509	4.44996	9.05e-05	0.0163926	0.233269	12	123555535	F	II	PITPNM2	5'UTR	opensea	5'UTR-opensea		NA	TRUE
cg19285478	0.106443	0.547579	3.9452	0.00038751	0.0275945	-1.19007	11	63849412	F	II	MACROD1	Body	shelf	Body-shelf	chr11:63852803-63853082	NA	NA		rs76534016
cg21202240	0.106417	0.322853	4.31545	0.000133859	0.0185048	-0.151002	1	109285050	F	II	FNDC7	3'UTR	shelf	3'UTR-shelf	chr1:109289018-109289822	NA	NA
cg26926497	0.106414	0.246198	3.53317	0.00122554	0.0458342	-2.30493	6	22028974	F	II	FLJ22536	Body	opensea	Body-opensea		NA	TRUE		rs7744710
cg19704902	0.106305	0.231998	3.64904	0.000890132	0.0396841	-1.99661	2	8445893	R	II		IGR	opensea	IGR-opensea		NA	TRUE
cg02377941	0.106274	0.776247	4.03777	0.000297714	0.0249065	-0.933159	16	54973385	F	II		IGR	shore	IGR-shore	chr16:54970301-54972846	NA	TRUE
cg05398905	0.106221	0.300426	3.52395	0.00125696	0.0464173	-2.3293	17	80847209	F	II	TBCD	Body	opensea	Body-opensea		TRUE	TRUE
cg11032810	0.106084	0.654241	5.16696	1.09e-05	0.0101292	2.32245	4	141057042	R	II	MAML3	Body	opensea	Body-opensea		NA	TRUE
cg02084553	0.106075	0.518467	3.91362	0.000423818	0.028697	-1.27722	2	166937779	R	II		IGR	opensea	IGR-opensea		NA	NA
cg05901279	0.10596	0.308782	3.98912	0.000342025	0.0261992	-1.06845	12	42979568	R	II	PRICKLE1	5'UTR	shelf	5'UTR-shelf	chr12:42982832-42983881	NA	NA
cg05293299	0.105866	0.151657	3.94302	0.000389922	0.0276567	-1.19611	3	29374128	R	II	RBMS3	Body	opensea	Body-opensea		NA	TRUE
cg00908584	0.105671	0.54594	4.6508	5.03e-05	0.0140183	0.812435	7	155024775	F	II		IGR	opensea	IGR-opensea		NA	TRUE
cg00614360	0.10545	0.306044	3.55459	0.00115551	0.0446754	-2.24828	17	80858406	F	II	TBCD	Body	shore	Body-shore	chr17:80856874-80857352	NA	TRUE
cg06626168	0.105446	0.451481	4.00092	0.000330716	0.0258035	-1.03568	8	61834373	R	II		IGR	shore	IGR-shore	chr8:61834699-61835871	NA	NA
cg16596957	0.105433	0.229421	4.0119	0.000320528	0.0256258	-1.00517	16	87575150	R	II		IGR	opensea	IGR-opensea		TRUE	TRUE
cg07859951	0.105376	0.832807	6.65589	1.34e-07	0.00694498	6.72325	6	110871748	F	II		IGR	opensea	IGR-opensea		NA	TRUE
cg20219287	0.105358	0.165861	3.71512	0.000740624	0.0365295	-1.81884	3	193374120	R	II	OPA1	Body	opensea	Body-opensea		NA	TRUE
cg05379597	0.105199	0.345564	3.99365	0.000337644	0.0260159	-1.05589	10	75627144	F	II	CAMK2G	Body	opensea	Body-opensea		NA	TRUE
cg19925231	0.105179	0.421089	5.97314	1e-06	0.00730391	4.70884	10	134853344	R	I		IGR	shore	IGR-shore	chr10:134853083-134853304	TRUE	NA
cg09317676	0.10517	0.736822	4.52333	7.31e-05	0.0154158	0.444149	12	46009735	R	II		IGR	opensea	IGR-opensea		NA	TRUE
cg24343913	0.105155	0.465015	4.60994	5.67e-05	0.0144403	0.694135	1	107937181	R	II	NTNG1	Body	opensea	Body-opensea		NA	NA
cg11596479	0.105148	0.251388	3.90594	0.000433135	0.0289345	-1.29838	10	80280622	F	II		IGR	opensea	IGR-opensea		NA	TRUE
cg08390209	0.105087	0.553701	3.73088	0.000708746	0.0357245	-1.77626	9	22005563	R	II	CDKN2BAS	Body	shore	Body-shore	chr9:22005887-22006229	NA	TRUE
cg25226226	0.104969	0.271222	4.209	0.000182113	0.0205622	-0.452744	17	47591494	R	II	NGFR	3'UTR	shore	3'UTR-shore	chr17:47590142-47590415	NA	NA
cg14173476	0.10485	0.276016	3.67727	0.000822988	0.0383044	-1.92083	17	19190476	F	I	EPN2	5'UTR	opensea	5'UTR-opensea		NA	TRUE
cg02999082	0.104783	0.820588	4.97526	1.93e-05	0.0110295	1.75877	2	191373593	R	II	TMEM194B	3'UTR	opensea	3'UTR-opensea		NA	NA
cg11900509	0.10459	0.204458	3.53567	0.00121718	0.0456678	-2.29834	10	81946545	F	I	ANXA11	5'UTR	opensea	5'UTR-opensea		NA	TRUE
cg14732540	0.104586	0.778035	3.92682	0.00040826	0.028223	-1.24083	1	92414722	R	II	BRDT	TSS1500	island	TSS1500-island	chr1:92414718-92414986	NA	NA
cg20139336	0.104517	0.55293	3.67468	0.000828944	0.0384291	-1.9278	6	10495435	F	II		IGR	opensea	IGR-opensea		NA	NA
cg25688523	0.104516	0.695882	4.27701	0.000149625	0.0192263	-0.260215	3	73434814	R	II	PDZRN3	Body	shore	Body-shore	chr3:73432739-73434073	NA	NA
cg03279522	0.104458	0.513998	3.54249	0.00119459	0.0452763	-2.28031	2	236773146	F	I	AGAP1	Body	shore	Body-shore	chr2:236773883-236774084	NA	NA
cg26348803	0.104289	0.268616	3.70326	0.000765539	0.0371252	-1.85085	1	202331299	F	II	PPP1R12B	Body	opensea	Body-opensea		NA	TRUE
cg22091609	0.104259	0.370985	3.52849	0.00124141	0.0461063	-2.31731	22	20780508	R	I	SCARF2	Body	island	Body-island	chr22:20779386-20780560	NA	NA		rs11457988	rs11457989
cg00985958	0.104227	0.640231	4.05861	0.000280501	0.0243728	-0.875042	6	71605996	F	II	B3GAT2	Body	opensea	Body-opensea		NA	NA		rs77675471
cg12817352	0.10414	0.395844	4.29077	0.00014378	0.0189731	-0.221137	17	81049009	R	II	METRNL	Body	shore	Body-shore	chr17:81050692-81050986	NA	NA
cg02783918	0.104083	0.507674	3.57338	0.00109725	0.0436875	-2.19844	16	86547544	R	I	FOXF1	3'UTR	shore	3'UTR-shore	chr16:86549069-86550512	NA	NA
cg09450153	0.104042	0.299252	3.78813	0.000603767	0.0331813	-1.62093	7	28757771	F	I	CREB5	Body	opensea	Body-opensea		NA	TRUE
cg21742058	0.104017	0.372289	3.56423	0.00112526	0.0442041	-2.22273	3	65563196	R	II	MAGI1	Body	opensea	Body-opensea		NA	TRUE
cg10901633	0.103959	0.182098	4.08076	0.000263274	0.0236718	-0.813161	3	4814459	R	II	ITPR1	Body	opensea	Body-opensea		NA	TRUE
cg03260240	0.103934	0.288594	3.73636	0.000697969	0.0354571	-1.76142	17	46632965	R	II	HOXB3	5'UTR	shore	5'UTR-shore	chr17:46631800-46632212	NA	TRUE		rs77749305
cg10869531	0.103892	0.168471	3.9703	0.000360844	0.0267414	-1.12064	4	2808489	F	II	SH3BP2	5'UTR	opensea	5'UTR-opensea		NA	TRUE
cg10276272	0.103858	0.495112	4.88904	2.49e-05	0.0117222	1.50623	16	10271822	R	I	GRIN2A	Body	shelf	Body-shelf	chr16:10273943-10277424	NA	NA
cg25003307	0.103667	0.296368	3.86273	0.000489413	0.0304298	-1.41712	20	37681169	R	II		IGR	shelf	IGR-shelf	chr20:37678573-37679101	NA	NA
cg09326079	0.103663	0.505879	3.77861	0.000620116	0.0335918	-1.64684	2	238107402	F	II		IGR	opensea	IGR-opensea		NA	TRUE		rs34466812
cg24300845	0.103653	0.275738	3.79085	0.000599172	0.0331077	-1.61352	12	126868736	F	II		IGR	opensea	IGR-opensea		NA	TRUE		rs10773268
cg07113653	0.103496	0.606475	3.6381	0.00091753	0.0402572	-2.02589	6	13428657	F	II	GFOD1	Body	opensea	Body-opensea		NA	TRUE
cg19427642	0.103396	0.634867	3.48617	0.00139391	0.0486823	-2.42873	10	78790257	F	II	KCNMA1	Body	opensea	Body-opensea		NA	TRUE		rs76065502	rs77337702
cg23148467	0.103374	0.261768	3.61549	0.000976812	0.041512	-2.08632	5	174150813	F	II	MSX2	TSS1500	shore	TSS1500-shore	chr5:174151478-174152364	NA	NA
cg23487517	0.103261	0.386687	3.50333	0.00132999	0.0476468	-2.38361	11	128058627	R	II		IGR	opensea	IGR-opensea		NA	TRUE
cg02333730	0.103081	0.568991	4.41217	0.000101063	0.016859	0.12501	17	12199913	R	II		IGR	opensea	IGR-opensea		NA	TRUE
cg27485906	0.102955	0.25077	3.60733	0.000999123	0.041879	-2.10811	13	42136511	F	II		IGR	opensea	IGR-opensea		TRUE	TRUE
cg05687719	0.102943	0.381088	3.80055	0.000583079	0.0327619	-1.58712	16	86265226	R	II		IGR	opensea	IGR-opensea		NA	TRUE
cg16312496	0.102914	0.66527	3.93858	0.00039486	0.0277875	-1.20836	7	33942086	F	II		IGR	shore	IGR-shore	chr7:33943665-33945509	NA	NA
cg21212881	0.102873	0.222956	3.53189	0.00122988	0.0459011	-2.30834	9	14344359	F	II		IGR	shore	IGR-shore	chr9:14346265-14348149	NA	TRUE		rs76529067
cg22332066	0.102774	0.280964	3.94784	0.000384622	0.0275048	-1.18278	1	210501621	R	II	HHAT	TSS1500	shore	TSS1500-shore	chr1:210502133-210502793	NA	NA
cg10848291	0.102711	0.728745	3.59254	0.00104079	0.0426802	-2.14751	6	73334702	F	II	KCNQ5	Body	shore	Body-shore	chr6:73330942-73333109	NA	NA		rs7768673
cg00459898	0.10269	0.271098	4.00114	0.00033051	0.0257996	-1.03507	2	241912309	R	II		IGR	opensea	IGR-opensea		TRUE	TRUE
cg13792444	0.102669	0.501991	4.0599	0.000279467	0.0243613	-0.871437	9	119245443	F	II	ASTN2	Body	opensea	Body-opensea		NA	TRUE
cg13205617	0.102546	0.637233	4.07812	0.000265273	0.0237378	-0.820547	2	2177531	F	II	MYT1L	5'UTR	opensea	5'UTR-opensea		NA	NA
cg26971042	0.102537	0.232218	4.07009	0.000271445	0.0240429	-0.843006	15	70387217	R	II	TLE3	Body	shore	Body-shore	chr15:70387929-70393206	NA	NA
cg23579185	0.102514	0.242988	3.79429	0.000593406	0.0329944	-1.60414	18	77545223	R	I		IGR	island	IGR-island	chr18:77545027-77545257	NA	NA
cg08542715	0.102498	0.356063	3.81427	0.000561015	0.0322695	-1.54969	17	34217960	R	II		IGR	opensea	IGR-opensea		NA	TRUE
cg24336219	0.102374	0.691872	4.41045	0.000101571	0.0168892	0.120079	12	128998713	R	II	TMEM132C	Body	opensea	Body-opensea		NA	TRUE
cg23520688	0.10237	0.441248	3.85538	0.000499675	0.0306744	-1.43728	14	103294740	F	I	TRAF3	5'UTR	opensea	5'UTR-opensea		NA	NA
cg06093152	0.10212	0.159553	4.25044	0.000161576	0.0197373	-0.335537	1	212662017	R	II		IGR	opensea	IGR-opensea		NA	TRUE
cg17919152	0.102089	0.472626	4.05859	0.000280517	0.0243728	-0.875097	13	112858755	F	I		IGR	opensea	IGR-opensea		NA	NA
cg00483217	0.102007	0.230113	3.66273	0.000856934	0.0390168	-1.95989	2	25321917	F	II	EFR3B	Body	opensea	Body-opensea		NA	TRUE		rs60986291
cg06233985	0.101911	0.252432	3.62104	0.000961944	0.0412154	-2.07152	11	5249528	F	II	HBB	TSS1500	opensea	TSS1500-opensea		NA	NA
cg03453744	0.101849	0.884302	4.37434	0.000112823	0.0174088	0.0168434	17	46627484	R	II	HOXB3	3'UTR	shore	3'UTR-shore	chr17:46627787-46628444	NA	TRUE
cg16125371	0.101663	0.390698	4.21221	0.000180434	0.0205342	-0.443674	11	44332719	F	II	ALX4	TSS1500	island	TSS1500-island	chr11:44332314-44332757	TRUE	NA
cg15375772	0.101657	0.641184	5.74963	1.94e-06	0.00735889	4.04641	2	1507694	R	I	TPO	Body	opensea	Body-opensea		NA	NA
cg09408571	0.101653	0.169637	3.66435	0.000853071	0.0389591	-1.95553	1	101003634	R	II	GPR88	TSS200	shore	TSS200-shore	chr1:101004471-101005885	NA	NA
cg16669485	0.101629	0.63287	3.49061	0.00137708	0.0484097	-2.41706	7	86497039	F	II		IGR	opensea	IGR-opensea		NA	TRUE
cg14471064	0.101625	0.295527	3.77982	0.000618011	0.0335393	-1.64354	9	139236663	F	I	GPSM1	Body	shore	Body-shore	chr9:139236776-139237518	NA	NA
cg07597892	0.101597	0.380744	3.71042	0.000750396	0.0367661	-1.83152	20	17663972	R	II	RRBP1	TSS1500	shore	TSS1500-shore	chr20:17661521-17663456	NA	NA
cg16034517	0.101574	0.194314	3.59835	0.00102422	0.0424033	-2.13204	1	171226993	F	II	FMO1	5'UTR	opensea	5'UTR-opensea		NA	NA
cg06256007	0.101546	0.387861	3.84756	0.000510812	0.0309681	-1.45869	11	15886405	F	II		IGR	opensea	IGR-opensea		NA	TRUE
cg08254842	0.101415	0.469582	4.43554	9.44e-05	0.0165827	0.191947	16	29324621	R	II	RUNDC2C	Body	opensea	Body-opensea		NA	NA
cg02669055	0.101236	0.570987	3.5346	0.00122075	0.0457365	-2.30116	8	39848333	R	II	IDO2	Body	opensea	Body-opensea		TRUE	TRUE
cg02668177	0.101198	0.831679	4.96922	1.97e-05	0.0110755	1.74105	2	133733241	F	II	NCKAP5	Body	opensea	Body-opensea		NA	TRUE
cg11322252	0.101104	0.444165	3.89393	0.00044812	0.0293137	-1.33145	12	114886361	F	I		IGR	island	IGR-island	chr12:114886354-114886579	NA	NA
cg13081331	0.100994	0.17582	4.28563	0.000145936	0.0190798	-0.235735	7	1308600	F	I		IGR	opensea	IGR-opensea		TRUE	NA
cg09685096	0.100984	0.41121	3.66418	0.000853481	0.0389669	-1.95599	1	86157111	F	II	ZNHIT6	Body	opensea	Body-opensea		NA	TRUE
cg18817396	0.10098	0.303672	4.06818	0.000272925	0.0240811	-0.848314	13	54898133	F	II		IGR	opensea	IGR-opensea		NA	TRUE		rs17089381
cg17596249	0.100978	0.344758	3.61403	0.000980778	0.0415843	-2.09023	6	157493773	R	II	ARID1B	Body	opensea	Body-opensea		NA	TRUE
cg16789849	0.100895	0.32928	3.77964	0.000618326	0.0335432	-1.64403	4	84772737	R	II		IGR	opensea	IGR-opensea		NA	TRUE
cg05643339	0.100895	0.5665	4.27354	0.000151137	0.019316	-0.270072	1	175036687	F	II	TNN	TSS1500	opensea	TSS1500-opensea		NA	NA
cg26700277	0.100745	0.308248	3.76925	0.000636593	0.0340314	-1.67225	16	88495352	F	I	ZNF469	1stExon	shore	1stExon-shore	chr16:88496201-88497763	NA	NA		rs28723506
cg02754084	0.100696	0.159001	4.28951	0.000144308	0.0190038	-0.224729	12	72338080	F	II	TPH2	Body	opensea	Body-opensea		NA	TRUE
cg17155018	0.100666	0.211866	4.09043	0.000256085	0.0235382	-0.786123	6	111953066	F	II		IGR	opensea	IGR-opensea		NA	TRUE		rs4276532
cg25308508	0.100495	0.19083	3.76012	0.000653093	0.0345099	-1.69705	5	3592638	F	I		IGR	island	IGR-island	chr5:3592391-3592644	NA	TRUE		rs34812884
cg22122862	0.100426	0.597893	3.67553	0.000826988	0.0383841	-1.92552	1	2987914	R	II	PRDM16	Body	island	Body-island	chr1:2983925-2987962	NA	NA
cg10861333	0.100293	0.500002	4.04146	0.000294595	0.0247868	-0.922882	2	240234587	R	II	HDAC4	Body	opensea	Body-opensea		NA	NA
cg07580867	0.10027	0.640587	4.1196	0.000235531	0.0228402	-0.704375	10	80731632	F	II	LOC283050	Body	shelf	Body-shelf	chr10:80733751-80734013	NA	NA
cg13745489	0.10021	0.164837	3.99976	0.000331813	0.0258321	-1.03891	3	45695038	R	II	LIMD1	Body	opensea	Body-opensea		NA	TRUE
cg12830671	0.100166	0.217195	3.59941	0.00102121	0.0423453	-2.1292	10	73335297	R	II	CDH23	Body	opensea	Body-opensea		NA	TRUE
cg18753541	0.100036	0.762152	4.42824	9.64e-05	0.0166821	0.171028	4	121841743	R	II	PRDM5	Body	shore	Body-shore	chr4:121843148-121844193	NA	NA
cg19769080	-0.100022	0.652072	-3.86759	0.00048275	0.030317	-1.4038	2	44460827	F	II	PPM1B	3'UTR	opensea	3'UTR-opensea		TRUE	TRUE
cg04762129	-0.100054	0.528554	-4.98275	1.89e-05	0.0109979	1.78075	6	34105785	R	II		IGR	opensea	IGR-opensea		NA	TRUE
cg16021551	-0.100091	0.757524	-3.94253	0.000390466	0.0276811	-1.19746	5	12331647	R	II		IGR	opensea	IGR-opensea		NA	TRUE
cg09476092	-0.100107	0.779936	-3.6899	0.000794565	0.0377485	-1.88685	21	46787125	F	I		IGR	shore	IGR-shore	chr21:46785130-46785339	TRUE	TRUE		rs8133798
cg07921759	-0.100118	0.714519	-3.47277	0.00144585	0.049582	-2.46388	14	55203969	F	II	SAMD4A	Body	opensea	Body-opensea		NA	TRUE
cg23750514	-0.100155	0.60617	-3.8625	0.000489737	0.0304335	-1.41776	11	2790418	R	II	KCNQ1	Body	opensea	Body-opensea		TRUE	TRUE
cg11954355	-0.100156	0.413542	-3.9975	0.000333955	0.0258847	-1.04518	20	57393844	F	II	MIR298	TSS1500	opensea	TSS1500-opensea		TRUE	TRUE		rs6100239
cg20603611	-0.100191	0.759347	-4.56789	6.41e-05	0.0149277	0.572618	8	134491307	F	I	ST3GAL1	5'UTR	opensea	5'UTR-opensea		NA	TRUE
cg05191655	-0.100201	0.568935	-4.96035	2.02e-05	0.0111879	1.71506	4	38162793	R	II		IGR	opensea	IGR-opensea		TRUE	TRUE
cg09635768	-0.100215	0.645319	-3.89491	0.000446875	0.0292751	-1.32874	1	8601318	F	II	RERE	Body	opensea	Body-opensea		NA	TRUE
cg00160981	-0.100216	0.623079	-4.57525	6.28e-05	0.0148235	0.593887	1	161691911	F	II	FCRLB	TSS1500	shelf	TSS1500-shelf	chr1:161695637-161697298	NA	NA		rs905592
cg03029752	-0.100235	0.500281	-3.86493	0.000486385	0.0303805	-1.41109	11	119038708	R	II	NLRX1	TSS1500	shore	TSS1500-shore	chr11:119039429-119039944	NA	NA		rs73564470
cg15404785	-0.100302	0.497058	-4.28085	0.000147973	0.0191749	-0.249326	14	61727792	R	II		IGR	opensea	IGR-opensea		NA	TRUE
cg16426215	-0.100364	0.677132	-3.99911	0.000332427	0.025841	-1.04071	16	56706854	F	II		IGR	shelf	IGR-shelf	chr16:56709677-56709953	NA	TRUE
cg13564459	-0.10039	0.306678	-4.91315	2.32e-05	0.0114299	1.57677	14	62004353	R	II	PRKCH	Body	opensea	Body-opensea		TRUE	TRUE
cg06551007	-0.100392	0.711864	-4.2884	0.000144774	0.019018	-0.227892	11	110228063	R	II		IGR	opensea	IGR-opensea		NA	TRUE
cg07215518	-0.100396	0.741995	-3.78755	0.000604749	0.0332131	-1.62251	13	22534365	F	II		IGR	opensea	IGR-opensea		NA	TRUE		rs3117964
cg09417547	-0.100404	0.655731	-5.0061	1.76e-05	0.0108305	1.84925	3	43289436	F	II		IGR	opensea	IGR-opensea		NA	TRUE
cg17519280	-0.100471	0.327136	-4.36811	0.000114882	0.0175301	-0.000920722	5	115175001	R	II	ATG12	Body	shelf	Body-shelf	chr5:115177234-115178256	NA	NA
cg10624729	-0.100497	0.780431	-4.50447	7.72e-05	0.0156273	0.389878	1	78298207	F	II	FAM73A	Body	opensea	Body-opensea		NA	TRUE
cg09884213	-0.100541	0.816491	-4.58851	6.04e-05	0.0146753	0.632166	3	190788216	R	II		IGR	opensea	IGR-opensea		NA	TRUE
cg16040341	-0.10056	0.843771	-3.87466	0.000473205	0.0299884	-1.3844	15	83544284	R	II	HOMER2	Body	opensea	Body-opensea		NA	TRUE
cg04492086	-0.100786	0.466503	-3.5107	0.00130343	0.0472548	-2.36421	1	8173451	F	II		IGR	opensea	IGR-opensea		NA	NA
cg26404226	-0.100817	0.762612	-4.1244	0.000232313	0.0227156	-0.690928	10	90686467	R	II		IGR	opensea	IGR-opensea		NA	TRUE
cg20916427	-0.100841	0.762824	-4.56548	6.46e-05	0.0149628	0.565663	18	44627440	R	II	KATNAL2	3'UTR	opensea	3'UTR-opensea		NA	TRUE
cg21585977	-0.100899	0.599741	-4.56796	6.41e-05	0.0149277	0.572825	8	74416786	F	II	STAU2	Body	opensea	Body-opensea		NA	TRUE
cg19296305	-0.100908	0.698819	-3.60986	0.000992137	0.041764	-2.10134	4	109030040	R	II	LEF1	Body	opensea	Body-opensea		NA	TRUE			rs72660420
cg09417692	-0.100912	0.693256	-3.77787	0.000621393	0.0336056	-1.64883	3	30700056	F	II	TGFBR2	Body	opensea	Body-opensea		NA	TRUE
cg16622061	-0.100922	0.717641	-4.95687	2.04e-05	0.0111977	1.70484	16	86888736	F	II		IGR	opensea	IGR-opensea		NA	TRUE		rs76793465
cg04503593	-0.100935	0.746808	-4.72013	4.1e-05	0.0135367	1.01364	4	77579326	F	II	SHROOM3	Body	opensea	Body-opensea		NA	TRUE		rs57608067
cg01802545	-0.100943	0.174642	-4.49158	8.02e-05	0.0157774	0.352786	14	93196432	F	II	LGMN	Body	opensea	Body-opensea		TRUE	NA
cg23270523	-0.100964	0.651834	-4.65857	4.92e-05	0.0139017	0.834953	18	4450489	R	II		IGR	shelf	IGR-shelf	chr18:4453969-4455647	NA	NA
cg15609462	-0.100968	0.728478	-5.07554	1.44e-05	0.0104778	2.05331	15	98646401	R	I		IGR	opensea	IGR-opensea		NA	NA
cg24312520	-0.100971	0.816543	-4.76309	3.61e-05	0.0131982	1.13862	17	40489584	F	II	STAT3	Body	opensea	Body-opensea		NA	NA	low-CpG:37743015-37743401
cg09539538	-0.100991	0.653185	-4.10582	0.00024503	0.0232114	-0.743011	20	6104215	F	II	FERMT1	TSS200	shore	TSS200-shore	chr20:6103436-6103970	TRUE	NA	high-CpG:6051562-6052271	rs6117086
cg05227773	-0.101045	0.837251	-5.89485	1.26e-06	0.00731529	4.47687	16	72817808	F	II	ZFHX3	3'UTR	shelf	3'UTR-shelf	chr16:72821140-72821592	NA	NA
cg14671011	-0.101078	0.749838	-3.68987	0.000794632	0.0377485	-1.88693	5	134544423	F	II		IGR	opensea	IGR-opensea		TRUE	TRUE
cg24676303	-0.101098	0.675443	-4.34809	0.000121764	0.0178368	-0.0580518	2	1682401	R	II	PXDN	Body	opensea	Body-opensea		NA	NA
cg26874999	-0.101115	0.679846	-3.64013	0.000912388	0.040123	-2.02046	16	69107290	R	II	TMCO7	Body	opensea	Body-opensea		TRUE	TRUE
cg10371155	-0.101126	0.790407	-3.56449	0.00112443	0.0441877	-2.22202	17	37561101	R	II	MED1	3'UTR	shelf	3'UTR-shelf	chr17:37557366-37558982	TRUE	NA
cg00594278	-0.101162	0.628835	-3.86358	0.000488243	0.0304047	-1.4148	22	40296407	F	II	GRAP2	TSS1500	opensea	TSS1500-opensea		NA	NA
cg01417037	-0.101183	0.685175	-3.93238	0.000401877	0.0280167	-1.2255	5	4244675	F	II		IGR	opensea	IGR-opensea		NA	TRUE
cg14523054	-0.101226	0.605728	-4.39946	0.000104873	0.017014	0.0886351	9	128025451	F	I	GAPVD1	5'UTR	shore	5'UTR-shore	chr9:128023933-128024596	NA	NA
cg08655662	-0.101245	0.575078	-4.68831	4.5e-05	0.0138056	0.92122	6	41438590	F	I		IGR	island	IGR-island	chr6:41438062-41438594	TRUE	NA
cg11812748	-0.101277	0.513	-4.05271	0.000285273	0.0245193	-0.891504	1	246733057	F	II	CNST	5'UTR	shelf	5'UTR-shelf	chr1:246729207-246730276	NA	NA		rs79617622
cg25941985	-0.10129	0.513299	-3.86966	0.000479929	0.0302239	-1.39811	4	1562020	F	I		IGR	opensea	IGR-opensea		NA	NA
cg07339236	-0.101318	0.827791	-4.69412	4.43e-05	0.0137827	0.938089	20	50312490	R	II	ATP9A	Body	opensea	Body-opensea		TRUE	TRUE
cg04572258	-0.101319	0.717341	-6.36897	3.11e-07	0.00694498	5.87923	2	224402829	R	II		IGR	opensea	IGR-opensea		NA	TRUE
cg02265239	-0.101327	0.786656	-4.38145	0.000110514	0.0172616	0.0371562	14	59748448	R	II	DAAM1	Body	opensea	Body-opensea		NA	TRUE
cg14091978	-0.101351	0.580718	-3.54259	0.00119425	0.0452742	-2.28003	1	34652610	R	II	C1orf94	Body	opensea	Body-opensea		NA	TRUE
cg03850811	-0.101414	0.632271	-3.68161	0.0008131	0.0380974	-1.90915	2	224600855	R	II		IGR	opensea	IGR-opensea		TRUE	TRUE
cg14079333	-0.101414	0.26681	-3.92473	0.000410682	0.028293	-1.24659	14	61123405	F	II		IGR	shore	IGR-shore	chr14:61123613-61124613	TRUE	NA
cg14371312	-0.101435	0.259809	-4.29137	0.000143533	0.0189695	-0.219454	9	115874001	F	II	C9orf110	TSS200	shore	TSS200-shore	chr9:115875199-115875738	NA	NA		rs75660220
cg24159253	-0.101438	0.699062	-4.1755	0.000200568	0.0213684	-0.547228	17	78475908	F	II		IGR	opensea	IGR-opensea		NA	TRUE
cg25312054	-0.10144	0.724243	-3.9213	0.000414698	0.0284475	-1.25606	13	110434467	R	II	IRS2	1stExon	island	1stExon-island	chr13:110434466-110440180	NA	NA
cg01966974	-0.101448	0.673167	-5.21222	9.57e-06	0.0101292	2.4559	1	212830395	R	II		IGR	opensea	IGR-opensea		NA	TRUE
cg01432692	-0.101449	0.798363	-4.16126	0.000208963	0.0216466	-0.587344	1	232674637	R	II		IGR	opensea	IGR-opensea		NA	TRUE
cg25722983	-0.101485	0.37739	-4.9867	1.87e-05	0.0109979	1.79233	1	36840028	F	II	STK40	5'UTR	opensea	5'UTR-opensea		NA	TRUE
cg09623018	-0.101507	0.522466	-4.72594	4.03e-05	0.0134931	1.03052	10	25507161	R	II	GPR158	Body	opensea	Body-opensea		NA	NA
cg25235068	-0.101571	0.448658	-3.9661	0.00036518	0.026827	-1.13227	8	21642319	F	II	GFRA2	Body	shore	Body-shore	chr8:21640161-21640365	NA	NA
cg22809683	-0.101606	0.814891	-4.25124	0.000161205	0.0197154	-0.333287	1	182998916	F	II	LAMC1	Body	opensea	Body-opensea		NA	TRUE		rs74697661
cg18958693	-0.101634	0.847753	-4.76732	3.57e-05	0.0131046	1.15095	7	1607601	F	II	PSMG3	Body	shore	Body-shore	chr7:1609568-1610037	TRUE	TRUE		rs62436871
cg02599498	-0.101643	0.400029	-3.98685	0.000344242	0.0262789	-1.07475	7	154998107	R	I		IGR	opensea	IGR-opensea		TRUE	NA
cg13694664	-0.101647	0.650734	-3.91496	0.000422209	0.0286638	-1.27352	9	117039406	F	I	COL27A1	Body	opensea	Body-opensea		TRUE	TRUE
cg10220068	-0.101694	0.20764	-3.61159	0.000987422	0.0416775	-2.09675	5	179770007	F	II	GFPT2	Body	opensea	Body-opensea		TRUE	TRUE
cg25437531	-0.101704	0.740069	-4.41811	9.93e-05	0.0167651	0.141996	11	33880362	F	II	LMO2	3'UTR	opensea	3'UTR-opensea		NA	NA
cg24918767	-0.10171	0.2509	-3.57698	0.00108641	0.0434815	-2.18888	4	88297189	F	II	HSD17B11	Body	opensea	Body-opensea		NA	NA
cg26453169	-0.10173	0.651443	-3.94054	0.000392679	0.0277294	-1.20296	5	57787167	R	II	GAPT	TSS200	opensea	TSS200-opensea		NA	TRUE
cg04057599	-0.101816	0.808947	-3.79416	0.000593623	0.0329944	-1.6045	11	13237604	F	II		IGR	opensea	IGR-opensea		TRUE	TRUE		rs16912473
cg27170816	-0.101865	0.754838	-5.47985	4.32e-06	0.00881293	3.24701	11	12352225	R	II	MICALCL	Body	opensea	Body-opensea		NA	TRUE
cg00722081	-0.101932	0.221396	-3.47464	0.00143848	0.0494692	-2.45898	10	61147668	R	II		IGR	opensea	IGR-opensea		TRUE	TRUE
cg22387019	-0.101968	0.470274	-5.24489	8.69e-06	0.00993925	2.5523	2	198541772	F	I	RFTN2	TSS1500	opensea	TSS1500-opensea		NA	NA
cg04071964	-0.10198	0.611483	-3.70035	0.000771761	0.0372388	-1.85868	3	100328745	R	II	GPR128	1stExon	opensea	1stExon-opensea		NA	NA		rs72914695
cg13989834	-0.102015	0.724	-3.91065	0.000427396	0.0288065	-1.2854	9	134400392	R	II	UCK1	3'UTR	shelf	3'UTR-shelf	chr9:134404317-134404560	NA	NA			rs59739507
cg09920804	-0.102035	0.740577	-3.65169	0.000883608	0.0395645	-1.98951	8	42053994	F	II	PLAT	5'UTR	opensea	5'UTR-opensea		TRUE	TRUE
cg15672498	-0.102037	0.38878	-4.67488	4.69e-05	0.0138475	0.882249	1	6218116	F	II	CHD5	Body	opensea	Body-opensea		TRUE	NA
cg04244152	-0.102153	0.731674	-3.90784	0.000430814	0.0288767	-1.29315	10	35863747	F	II		IGR	opensea	IGR-opensea		TRUE	TRUE
cg15745401	-0.102159	0.716638	-3.78928	0.000601815	0.0331588	-1.61779	11	72974126	R	II	P2RY6	TSS1500	shore	TSS1500-shore	chr11:72975469-72975797	NA	NA
cg10827253	-0.102168	0.567016	-4.76803	3.56e-05	0.0131046	1.15301	1	120253477	R	II	PHGDH	TSS1500	shore	TSS1500-shore	chr1:120254844-120255499	NA	NA
cg04743106	-0.102209	0.764852	-4.35592	0.000119026	0.0177305	-0.0357202	4	169577939	F	II	PALLD	5'UTR	opensea	5'UTR-opensea		NA	TRUE
cg03961481	-0.102215	0.48544	-5.50951	3.96e-06	0.00859568	3.33482	16	51180521	F	II	SALL1	Body	shelf	Body-shelf	chr16:51183699-51188763	NA	NA
cg14082886	-0.102233	0.836091	-3.85847	0.00049534	0.0305571	-1.42881	11	35164485	F	II	CD44	Body	shelf	Body-shelf	chr11:35160375-35161000	NA	NA		rs16926942
cg13468767	-0.102253	0.383913	-3.69912	0.000774409	0.037321	-1.862	17	9672024	R	II		IGR	shelf	IGR-shelf	chr17:9674854-9675265	TRUE	NA
cg05850870	-0.102289	0.82542	-3.68605	0.000803124	0.0379149	-1.89721	2	75121844	F	II		IGR	opensea	IGR-opensea		NA	TRUE
cg04035553	-0.102295	0.553392	-3.90482	0.000434513	0.0289578	-1.30146	8	143757498	F	II		IGR	opensea	IGR-opensea		TRUE	TRUE
cg18880986	-0.102319	0.588142	-4.45541	8.91e-05	0.0163037	0.248927	7	5534951	F	I	FBXL18	Body	shore	Body-shore	chr7:5534384-5534766	NA	TRUE
cg09576223	-0.102334	0.67252	-4.428	9.65e-05	0.0166821	0.170327	22	39092757	F	II	JOSD1	Body	shelf	Body-shelf	chr22:39096373-39097754	TRUE	NA
cg16568084	-0.102348	0.463462	-3.92951	0.000405151	0.0281228	-1.2334	7	93811563	R	II		IGR	opensea	IGR-opensea		NA	TRUE
cg18123581	-0.102384	0.806739	-3.88256	0.000462759	0.0297721	-1.3627	8	90772386	F	II	RIPK2	Body	shore	Body-shore	chr8:90769535-90770457	NA	NA
cg15287594	-0.102411	0.3834	-3.96643	0.000364829	0.0268155	-1.13134	20	42938795	F	II	FITM2	Body	shore	Body-shore	chr20:42939450-42940043	NA	NA
cg24115019	-0.10243	0.535937	-4.81834	3.07e-05	0.0125623	1.29966	5	167899230	R	II	WWC1	3'UTR	opensea	3'UTR-opensea		NA	TRUE
cg23924737	-0.102432	0.720195	-4.79534	3.29e-05	0.0126924	1.23258	17	55928753	F	II	MRPS23	TSS1500	shore	TSS1500-shore	chr17:55927212-55928098	NA	NA
cg15740507	-0.102472	0.761027	-3.58441	0.0010644	0.0431046	-2.16914	3	99988576	F	II	TBC1D23	Body	opensea	Body-opensea		NA	TRUE
cg26314722	-0.102509	0.817463	-4.09668	0.000251537	0.0234138	-0.768617	1	234867300	R	II		IGR	opensea	IGR-opensea		NA	TRUE
cg27160524	-0.102556	0.798918	-3.91318	0.000424348	0.0287187	-1.27844	2	1691184	R	II	PXDN	Body	opensea	Body-opensea		NA	NA
cg18873386	-0.102598	0.822881	-3.82502	0.000544297	0.0318649	-1.52033	7	96651915	R	II	DLX5	Body	shore	Body-shore	chr7:96651963-96652246	NA	NA
cg03935736	-0.102693	0.662956	-4.44015	9.32e-05	0.0165688	0.20516	6	94775659	R	II		IGR	opensea	IGR-opensea		NA	TRUE
cg24022152	-0.102772	0.596315	-3.99005	0.000341123	0.0261859	-1.06588	11	12133196	F	I	MICAL2	5'UTR	shore	5'UTR-shore	chr11:12131813-12133016	NA	TRUE
cg25376491	-0.102775	0.243849	-4.11867	0.000236164	0.0228402	-0.706998	5	179192524	F	II	MAML1	Body	opensea	Body-opensea		TRUE	TRUE
cg07949863	-0.102827	0.766265	-3.99421	0.000337103	0.0259994	-1.05432	20	17715916	F	II	BANF2	Body	opensea	Body-opensea		NA	TRUE		rs6044983
cg23919865	-0.102831	0.443997	-4.04545	0.000291259	0.0247257	-0.91177	19	587177	R	II		IGR	shore	IGR-shore	chr19:588250-588622	TRUE	NA
cg24195359	-0.102875	0.862188	-3.80284	0.000579335	0.0326673	-1.58087	8	6418978	F	II	ANGPT2	Body	opensea	Body-opensea		NA	TRUE
cg13733708	-0.102886	0.67107	-4.02861	0.000305607	0.0251319	-0.958684	20	44597685	F	II	ZNF335	Body	shelf	Body-shelf	chr20:44599805-44601207	NA	NA
cg05972185	-0.102904	0.625259	-5.06219	1.49e-05	0.010603	2.01404	16	72972644	F	II	ZFHX3	Body	opensea	Body-opensea		TRUE	TRUE
cg07971716	-0.102941	0.570169	-4.56508	6.47e-05	0.0149628	0.564514	1	199773294	R	II		IGR	opensea	IGR-opensea		NA	TRUE
cg14909213	-0.103008	0.734575	-4.61619	5.57e-05	0.0144209	0.712212	12	8694468	R	II	CLEC4E	TSS1500	opensea	TSS1500-opensea		NA	NA
cg02655361	-0.103043	0.741787	-3.91232	0.000425384	0.0287559	-1.28081	3	112372999	F	II		IGR	opensea	IGR-opensea		TRUE	TRUE
cg23633330	-0.10309	0.328862	-5.96061	1.04e-06	0.00730391	4.67174	1	207510679	R	II	CD55	Body	opensea	Body-opensea		NA	NA		rs55909078	rs56395601
cg07244202	-0.10312	0.33713	-3.76131	0.000650917	0.0344473	-1.69382	10	127750970	R	II	ADAM12	Body	opensea	Body-opensea		TRUE	TRUE
cg04771109	-0.103143	0.806525	-4.74231	3.84e-05	0.0133095	1.07814	19	32865061	R	II	ZNF507	Body	opensea	Body-opensea		TRUE	NA
cg14981340	-0.103272	0.559492	-4.72479	4.05e-05	0.0134931	1.02719	11	125815776	R	II		IGR	opensea	IGR-opensea		NA	NA
cg10987926	-0.103314	0.552618	-3.83178	0.000534045	0.0316354	-1.50188	1	1490906	R	I	SSU72	Body	shore	Body-shore	chr1:1489532-1489794	NA	NA
cg25439632	-0.103369	0.393371	-3.55429	0.00115646	0.0446779	-2.24907	8	49892209	F	II		IGR	shore	IGR-shore	chr8:49890386-49890874	NA	NA
cg12177851	-0.103382	0.816508	-3.68188	0.000812501	0.0380973	-1.90843	15	89178776	F	II		IGR	opensea	IGR-opensea		NA	NA
cg06132502	-0.103384	0.672738	-3.8279	0.000539906	0.0317698	-1.51247	15	71145127	F	II	LARP6	Body	shore	Body-shore	chr15:71145995-71146820	TRUE	NA		rs10083645
cg19897979	-0.10339	0.748415	-3.53598	0.00121613	0.0456514	-2.29752	1	25687812	F	II	TMEM50A	3'UTR	opensea	3'UTR-opensea		NA	TRUE
cg18545695	-0.10341	0.783503	-5.63082	2.76e-06	0.00803736	3.69424	8	69665987	F	II	C8orf34	Body	opensea	Body-opensea		NA	TRUE
cg24996154	-0.103439	0.585287	-3.48899	0.0013832	0.0485379	-2.42132	15	26360877	R	II		IGR	opensea	IGR-opensea		NA	NA
cg07373212	-0.103467	0.628974	-4.04324	0.000293099	0.024778	-0.917914	3	126577851	R	II	CHCHD6	Body	opensea	Body-opensea		TRUE	TRUE
cg03376089	-0.10355	0.778342	-4.01437	0.000318279	0.0255724	-0.998308	17	17839409	R	II	TOM1L2	Body	opensea	Body-opensea		TRUE	TRUE
cg00474798	-0.103565	0.529636	-4.40401	0.000103493	0.0169861	0.101654	2	84684489	R	II	SUCLG1	Body	shore	Body-shore	chr2:84686005-84686751	NA	NA
cg12702354	-0.103633	0.785588	-4.02952	0.000304817	0.0251002	-0.95616	1	77043128	R	II	ST6GALNAC3	Body	opensea	Body-opensea		NA	TRUE
cg13126206	-0.10364	0.782776	-5.12232	1.25e-05	0.0102832	2.19094	8	22930189	F	I		IGR	shelf	IGR-shelf	chr8:22925655-22926912	NA	NA		rs57522435
cg15446845	-0.103698	0.230509	-4.81806	3.07e-05	0.0125623	1.29884	3	5470909	F	II		IGR	opensea	IGR-opensea		NA	NA
cg18116418	-0.103738	0.627117	-5.42382	5.11e-06	0.00900889	3.08116	1	152553244	F	II	LCE3D	TSS1500	opensea	TSS1500-opensea		NA	NA			rs73005823
cg00280235	-0.103789	0.513209	-5.99838	9.28e-07	0.00715583	4.78361	7	107797076	F	II	NRCAM	1stExon	opensea	1stExon-opensea		NA	NA
cg26344867	-0.103791	0.501386	-3.49312	0.00136766	0.0482449	-2.41046	4	157536266	R	II		IGR	opensea	IGR-opensea		NA	TRUE
cg27423669	-0.103798	0.656839	-4.23907	0.000166972	0.0199428	-0.367729	13	97766320	F	II		IGR	opensea	IGR-opensea		NA	TRUE		rs10598483
cg11468193	-0.103834	0.382681	-4.04602	0.000290784	0.0247127	-0.910179	17	75282040	R	II	2019-09-09	Body	shelf	Body-shelf	chr17:75277317-75278172	NA	NA
cg01703196	-0.103857	0.835671	-4.52928	7.18e-05	0.0153595	0.461306	14	65838508	F	II		IGR	opensea	IGR-opensea		NA	TRUE
cg09251317	-0.103857	0.455182	-3.89689	0.000444379	0.0291902	-1.3233	14	77393865	F	II		IGR	opensea	IGR-opensea		NA	TRUE
cg01537713	-0.103893	0.79789	-6.18093	5.41e-07	0.00694498	5.3239	3	142606818	R	II	PCOLCE2	Body	shore	Body-shore	chr3:142607195-142608229	NA	NA
cg17461336	-0.103925	0.597142	-4.00713	0.000324922	0.0257061	-1.01845	7	99441559	R	II	CYP3A43	Body	opensea	Body-opensea		NA	NA
cg15999887	-0.103938	0.733777	-3.72336	0.000723787	0.0361171	-1.79658	6	159423743	F	II		IGR	shelf	IGR-shelf	chr6:159420465-159421293	NA	NA		rs2143648
cg26389330	-0.104081	0.260679	-4.05964	0.000279681	0.0243613	-0.872183	5	151057860	R	II	SPARC	5'UTR	opensea	5'UTR-opensea		NA	TRUE
cg26925980	-0.104087	0.387398	-6.03937	8.22e-07	0.00715583	4.90502	10	19002068	F	II		IGR	shelf	IGR-shelf	chr10:18999144-18999390	TRUE	NA
cg15321306	-0.104093	0.846156	-3.88331	0.000461773	0.0297421	-1.36063	12	46918065	F	II		IGR	opensea	IGR-opensea		TRUE	TRUE		rs76378517
cg18688704	-0.104114	0.575627	-4.20609	0.000183649	0.020618	-0.460968	4	157889520	R	II	PDGFC	Body	shelf	Body-shelf	chr4:157892685-157893286	NA	NA
cg13008174	-0.104137	0.584593	-4.68569	4.54e-05	0.0138056	0.913605	8	11640960	F	II	NEIL2	Body	opensea	Body-opensea		TRUE	NA
cg11273176	-0.104145	0.707482	-3.75033	0.000671229	0.0348447	-1.72359	2	26947126	F	II	KCNK3	Body	shelf	Body-shelf	chr2:26950538-26951474	TRUE	NA	low-CpG:26800571-26800743
cg18220168	-0.104162	0.791444	-4.24449	0.000164381	0.0198542	-0.352403	6	116688224	R	II	DSE	5'UTR	shelf	5'UTR-shelf	chr6:116691827-116692868	NA	NA
cg05128379	-0.104175	0.738574	-6.11003	6.67e-07	0.00708779	5.11417	11	36491550	F	I		IGR	opensea	IGR-opensea		NA	TRUE			rs75771894
cg24298578	-0.104178	0.771279	-4.64324	5.14e-05	0.014152	0.790521	6	121843956	F	II		IGR	opensea	IGR-opensea		NA	TRUE
cg11065271	-0.104181	0.733078	-4.25715	0.000158474	0.0195812	-0.316537	6	159070607	R	II	SYTL3	TSS1500	opensea	TSS1500-opensea		NA	NA
cg11669284	-0.104184	0.609015	-3.79081	0.000599246	0.0331077	-1.61364	5	37721782	R	I	WDR70	Body	opensea	Body-opensea		NA	TRUE
cg01257799	-0.104263	0.491613	-5.62831	2.78e-06	0.00803736	3.68681	11	118753476	F	II	CXCR5	TSS1500	opensea	TSS1500-opensea		NA	NA
cg03222834	-0.10434	0.706727	-5.07141	1.45e-05	0.010487	2.04116	16	13177060	F	II	SHISA9	Body	opensea	Body-opensea		NA	TRUE		rs76697752
cg23877497	-0.104352	0.757834	-5.18263	1.04e-05	0.0101292	2.36863	6	158838943	F	II	TULP4	Body	opensea	Body-opensea		TRUE	TRUE		rs11967692
cg19430473	-0.10436	0.73697	-4.89274	2.47e-05	0.0117222	1.51704	3	156468708	R	II		IGR	opensea	IGR-opensea		NA	TRUE
cg08426962	-0.104385	0.179432	-3.87906	0.000467351	0.0298767	-1.3723	5	94076140	F	II	MCTP1	Body	opensea	Body-opensea		NA	TRUE
cg15571405	-0.104396	0.155146	-3.72169	0.000727175	0.0361845	-1.8011	7	130796167	R	II	MKLN1	5'UTR	shore	5'UTR-shore	chr7:130794689-130795032	NA	TRUE
cg02451670	-0.104479	0.405951	-5.11498	1.28e-05	0.0102832	2.16936	1	212207806	R	II	INTS7	Body	shore	Body-shore	chr1:212208837-212209364	NA	NA
cg21584862	-0.104487	0.880267	-4.03548	0.000299669	0.02496	-0.939545	6	15133183	R	II		IGR	opensea	IGR-opensea		TRUE	TRUE
cg05679403	-0.104489	0.805228	-3.572	0.00110143	0.0437326	-2.2021	4	37650328	R	II	RELL1	Body	opensea	Body-opensea		NA	TRUE
cg07456681	-0.104535	0.332114	-4.03264	0.000302114	0.0250175	-0.947473	16	15146876	R	II	NTAN1	Body	shelf	Body-shelf	chr16:15149204-15150107	NA	NA
cg09106932	-0.104559	0.389685	-4.77272	3.51e-05	0.013029	1.16668	5	169008308	R	II		IGR	shelf	IGR-shelf	chr5:169010593-169011175	NA	NA
cg20663846	-0.104562	0.718128	-4.85213	2.78e-05	0.0122625	1.39833	17	39254439	R	II	KRTAP4-8	TSS200	opensea	TSS200-opensea		NA	NA
cg15498306	-0.104584	0.64605	-5.04681	1.56e-05	0.0107296	1.96885	4	164534641	F	II	2019-03-01	Body	opensea	Body-opensea		NA	NA		rs17043977
cg01912119	-0.104594	0.800995	-4.82173	3.04e-05	0.0125439	1.30957	5	90471712	F	II		IGR	opensea	IGR-opensea		NA	TRUE
cg26187031	-0.104638	0.606095	-3.91591	0.000421085	0.028615	-1.27093	8	26457789	F	II	DPYSL2	Body	opensea	Body-opensea		NA	TRUE
cg22741244	-0.104697	0.243268	-3.75884	0.000655432	0.034554	-1.70051	2	239052286	R	II	KLHL30	Body	shelf	Body-shelf	chr2:239048071-239048454	TRUE	NA			rs11693215
cg19217535	-0.104737	0.269167	-5.75636	1.9e-06	0.00735889	4.06638	2	65355927	R	II	RAB1A	Body	shore	Body-shore	chr2:65356735-65357614	NA	NA
cg23381232	-0.104798	0.670328	-4.35966	0.000117738	0.0176534	-0.0250318	7	95696973	R	II	DYNC1I1	Body	opensea	Body-opensea		NA	TRUE
cg21226735	-0.104804	0.733156	-4.84106	2.87e-05	0.0123576	1.36599	9	92807111	F	II		IGR	opensea	IGR-opensea		NA	NA
cg09453252	-0.104842	0.865519	-4.63958	5.2e-05	0.0141625	0.779921	2	47859049	R	II		IGR	opensea	IGR-opensea		TRUE	TRUE
cg13410764	-0.104865	0.512373	-3.71322	0.00074457	0.0366106	-1.82398	9	90407888	R	II		IGR	opensea	IGR-opensea		TRUE	TRUE
cg05980785	-0.104872	0.489411	-5.59065	3.11e-06	0.0082117	3.57519	2	197583891	R	II	CCDC150	Body	opensea	Body-opensea		NA	TRUE
cg10780778	-0.104921	0.602026	-4.72557	4.04e-05	0.0134931	1.02944	6	26351915	F	II		IGR	opensea	IGR-opensea		TRUE	TRUE		rs6456718
cg12970171	-0.104953	0.460586	-4.89866	2.42e-05	0.0116455	1.53438	5	6766613	F	II		IGR	opensea	IGR-opensea		TRUE	TRUE			rs77231349
cg24433341	-0.104962	0.574051	-4.27876	0.00014887	0.0191949	-0.255254	17	72272568	F	II	DNAI2	5'UTR	shelf	5'UTR-shelf	chr17:72270301-72270512	NA	NA		rs73358678
cg24870483	-0.104963	0.761229	-4.26614	0.000154405	0.0194416	-0.291042	2	242805437	R	II		IGR	shore	IGR-shore	chr2:242805752-242806034	NA	NA
cg18586886	-0.104979	0.496365	-3.53296	0.00122625	0.0458363	-2.30549	6	30652399	R	I	KIAA1949	Body	shore	Body-shore	chr6:30654392-30654934	NA	NA
cg05255994	-0.105033	0.607656	-5.42299	5.12e-06	0.00900889	3.07868	3	139029435	R	II		IGR	opensea	IGR-opensea		TRUE	TRUE
cg24710631	-0.105139	0.754836	-4.05549	0.000283019	0.0244703	-0.883765	7	139577589	F	I	TBXAS1	Body	opensea	Body-opensea		NA	TRUE
cg18599081	-0.105153	0.720913	-4.19881	0.000187544	0.0207914	-0.481517	3	46448084	R	II	CCRL2	TSS1500	opensea	TSS1500-opensea		NA	NA
cg05529278	-0.105195	0.50417	-3.9277	0.000407236	0.0281995	-1.23839	21	28336181	F	I	ADAMTS5	Body	shore	Body-shore	chr21:28337856-28340237	NA	NA
cg24741609	-0.105219	0.505808	-4.58319	6.13e-05	0.0147192	0.616814	1	54122060	R	II	GLIS1	5'UTR	opensea	5'UTR-opensea		TRUE	TRUE
cg00344308	-0.105265	0.740685	-3.96455	0.000366789	0.026907	-1.13655	3	30273887	R	II		IGR	opensea	IGR-opensea		NA	TRUE
cg22417613	-0.105363	0.826448	-4.30372	0.000138487	0.0187571	-0.184345	7	138560796	R	II	KIAA1549	Body	opensea	Body-opensea		NA	TRUE
cg20203114	-0.105374	0.25328	-3.67591	0.0008261	0.0383608	-1.92448	3	169382106	R	II	MECOM	TSS1500	shore	TSS1500-shore	chr3:169379437-169381056	NA	NA
cg18522931	-0.105378	0.803342	-3.99873	0.000332794	0.0258489	-1.04178	10	63776828	F	II	ARID5B	Body	opensea	Body-opensea		NA	TRUE
cg11793783	-0.105403	0.381611	-4.15886	0.000210406	0.0217169	-0.594076	5	176103447	F	II		IGR	shelf	IGR-shelf	chr5:176107068-176107521	TRUE	NA
cg14153654	-0.105468	0.681836	-4.95326	2.06e-05	0.0112305	1.69426	1	8001027	R	II	TNFRSF9	TSS200	shore	TSS200-shore	chr1:8002408-8002699	NA	NA
cg04149179	-0.105479	0.711361	-4.13195	0.000227327	0.0224647	-0.669717	10	97149537	F	II	SORBS1	Body	opensea	Body-opensea		NA	NA	low-CpG:97139507-97139567
cg00829063	-0.105509	0.817848	-3.64265	0.000906027	0.0399794	-2.01371	2	8596070	R	II		IGR	shore	IGR-shore	chr2:8596907-8597573	NA	NA
cg01449674	-0.105548	0.844974	-3.98897	0.00034217	0.026203	-1.06886	10	31531682	F	II		IGR	opensea	IGR-opensea		NA	TRUE
cg02565999	-0.105609	0.849583	-4.75757	3.67e-05	0.0132119	1.12255	13	95003984	F	II	GPC6	Body	opensea	Body-opensea		NA	TRUE		rs77978883
cg09594210	-0.10569	0.372574	-4.56218	6.52e-05	0.0150248	0.556151	6	149353857	R	II	UST	Body	opensea	Body-opensea		TRUE	TRUE			rs9498195
cg11808699	-0.105704	0.285906	-4.39133	0.000107382	0.0170531	0.0654053	15	81528661	R	II	IL16	Body	opensea	Body-opensea		TRUE	TRUE
cg20895691	-0.105713	0.672858	-5.1645	1.1e-05	0.0101292	2.31519	2	23641550	F	II	KLHL29	5'UTR	opensea	5'UTR-opensea		TRUE	TRUE
cg04794141	-0.105717	0.46162	-3.57095	0.00110463	0.0437883	-2.2049	14	92325159	F	II	TC2N	5'UTR	opensea	5'UTR-opensea		TRUE	TRUE		rs17127634
cg24067911	-0.105721	0.84585	-3.85308	0.000502923	0.0307446	-1.44357	6	16729610	F	II	ATXN1	5'UTR	opensea	5'UTR-opensea		NA	TRUE
cg02420480	-0.105852	0.737465	-3.56705	0.00111655	0.0440078	-2.21524	7	41919892	F	II		IGR	opensea	IGR-opensea		NA	TRUE
cg20217872	-0.105856	0.117217	-4.81434	3.11e-05	0.0125624	1.288	12	78224480	F	II	NAV3	TSS1500	opensea	TSS1500-opensea		NA	NA		rs11106898
cg23464619	-0.105887	0.681068	-4.54509	6.86e-05	0.0152205	0.506863	13	95513506	F	II		IGR	opensea	IGR-opensea		NA	NA		rs16950211
cg03618113	-0.105908	0.715079	-4.15953	0.000210001	0.0216914	-0.592194	12	90163145	R	II		IGR	opensea	IGR-opensea		TRUE	TRUE			rs75874499
cg08178956	-0.105974	0.389358	-3.92947	0.000405201	0.0281228	-1.23352	2	42345201	R	II		IGR	opensea	IGR-opensea		NA	TRUE
cg10085326	-0.106002	0.658042	-4.20658	0.000183388	0.0205981	-0.459576	11	102826680	F	II	MMP13	TSS1500	opensea	TSS1500-opensea		NA	NA
cg04892758	-0.106072	0.720473	-4.85358	2.77e-05	0.0122625	1.40255	16	7358470	R	II	A2BP1	Body	shelf	Body-shelf	chr16:7354333-7354608	NA	NA			rs73559816
cg09726623	-0.106117	0.79276	-3.7465	0.000678473	0.0349921	-1.73398	2	121317623	R	II		IGR	opensea	IGR-opensea		NA	TRUE
cg18594467	-0.106208	0.630614	-5.03096	1.64e-05	0.0108103	1.92227	3	1809617	F	II		IGR	opensea	IGR-opensea		NA	TRUE
cg17906803	-0.106235	0.700961	-4.27943	0.000148583	0.0191949	-0.253358	1	19587393	F	II		IGR	opensea	IGR-opensea		TRUE	TRUE
cg00822550	-0.106236	0.752448	-3.66285	0.000856642	0.0390168	-1.95957	4	177280530	R	II		IGR	opensea	IGR-opensea		NA	TRUE
cg16326367	-0.106243	0.685479	-4.00122	0.000330439	0.0257996	-1.03486	5	77946110	R	II	LHFPL2	TSS1500	shore	TSS1500-shore	chr5:77943868-77945220	NA	NA
cg00259234	-0.10628	0.663708	-4.00988	0.00032238	0.0256583	-1.01079	17	79844397	R	I		IGR	shore	IGR-shore	chr17:79846204-79846486	TRUE	NA
cg02872693	-0.106291	0.779972	-3.59564	0.00103192	0.0425503	-2.13926	20	18295599	F	II	ZNF133	Body	opensea	Body-opensea		NA	NA
cg04198075	-0.106292	0.686391	-4.66447	4.83e-05	0.013859	0.852047	10	636331	R	II	DIP2C	Body	opensea	Body-opensea		NA	NA
cg23107301	-0.106346	0.73486	-4.62508	5.42e-05	0.0144209	0.737927	10	78906841	F	II	KCNMA1	Body	opensea	Body-opensea		NA	TRUE
cg14905466	-0.106351	0.139536	-4.28193	0.000147508	0.0191527	-0.246241	6	134499143	R	II	SGK1	TSS200	shore	TSS200-shore	chr6:134497536-134497756	NA	NA
cg05039241	-0.106367	0.57981	-4.02973	0.00030463	0.0250964	-0.955561	14	61124922	R	II		IGR	shore	IGR-shore	chr14:61123613-61124613	NA	NA
cg21402096	-0.106392	0.604964	-4.09503	0.000252729	0.0234431	-0.773238	1	221990385	R	II		IGR	opensea	IGR-opensea		NA	TRUE
cg01443285	-0.10646	0.58401	-3.90887	0.000429564	0.0288451	-1.29032	8	121791273	R	II	SNTB1	Body	opensea	Body-opensea		NA	TRUE
cg25913882	-0.106473	0.801115	-3.59262	0.00104054	0.0426802	-2.14729	10	17067842	R	II	CUBN	Body	opensea	Body-opensea		NA	TRUE
cg13670898	-0.106495	0.38838	-4.22195	0.000175436	0.0203107	-0.416164	14	56792319	F	II		IGR	opensea	IGR-opensea		NA	TRUE
cg12591668	-0.106498	0.791671	-3.62117	0.000961579	0.0412154	-2.07116	1	192520335	F	II		IGR	opensea	IGR-opensea		NA	TRUE		rs34359792
cg23010507	-0.106504	0.244283	-3.50651	0.00131847	0.0474801	-2.37525	5	1555887	F	I		IGR	shelf	IGR-shelf	chr5:1553035-1553269	TRUE	TRUE
cg01291854	-0.106539	0.658747	-3.93858	0.000394865	0.0277875	-1.20837	12	96613911	R	II	ELK3	5'UTR	opensea	5'UTR-opensea		TRUE	TRUE
cg18644235	-0.106578	0.649359	-4.74958	3.76e-05	0.0132479	1.09931	19	57352746	F	II	PEG3	TSS1500	shore	TSS1500-shore	chr19:57351283-57351995	NA	NA
cg15705813	-0.106675	0.645094	-4.0932	0.000254061	0.0234738	-0.77837	2	70297499	R	II		IGR	opensea	IGR-opensea		NA	TRUE
cg26915799	-0.106721	0.813623	-4.00205	0.000329652	0.0257996	-1.03254	1	201852272	R	II	IPO9	3'UTR	opensea	3'UTR-opensea		TRUE	TRUE
cg06037095	-0.106793	0.62094	-3.55594	0.00115122	0.0446461	-2.2447	3	166444106	F	II		IGR	opensea	IGR-opensea		NA	TRUE
cg24957489	-0.106819	0.462247	-3.50001	0.00134215	0.0478055	-2.39237	12	103200087	F	II		IGR	opensea	IGR-opensea		NA	TRUE
cg09238677	-0.106861	0.302495	-3.77201	0.000631683	0.033903	-1.66475	12	8218922	F	II	C3AR1	1stExon	opensea	1stExon-opensea		NA	NA
cg00359661	-0.106875	0.550503	-4.118	0.000236617	0.0228584	-0.708872	6	7725787	F	II	BMP6	TSS1500	shore	TSS1500-shore	chr6:7726095-7728161	NA	NA
cg09804858	-0.106893	0.839727	-4.22894	0.000171929	0.0201829	-0.396388	6	42397121	F	II	TRERF1	5'UTR	opensea	5'UTR-opensea		NA	TRUE
cg11260715	-0.106923	0.546417	-5.01893	1.7e-05	0.0108103	1.88693	7	22602834	F	II		IGR	opensea	IGR-opensea		NA	TRUE
cg19735804	-0.106967	0.515971	-5.40328	5.43e-06	0.00915701	3.02037	7	142421812	R	II		IGR	opensea	IGR-opensea		NA	NA
cg11419575	-0.107009	0.353758	-3.97829	0.000352737	0.0265338	-1.0985	2	153057378	R	II		IGR	opensea	IGR-opensea		TRUE	TRUE
cg06581409	-0.10707	0.488467	-4.72631	4.03e-05	0.0134931	1.0316	19	41139370	R	II		IGR	shelf	IGR-shelf	chr19:41135277-41135649	TRUE	TRUE
cg00268476	-0.107081	0.758857	-3.61236	0.000985312	0.0416364	-2.09468	16	2740589	R	II	KCTD5	Body	opensea	Body-opensea		NA	NA
cg19791637	-0.107128	0.685628	-4.2862	0.000145696	0.0190711	-0.234117	2	30633168	F	II		IGR	opensea	IGR-opensea		NA	TRUE
cg09287864	-0.107154	0.76316	-4.08226	0.000262146	0.0236718	-0.808967	7	17274056	F	II		IGR	opensea	IGR-opensea		NA	TRUE
cg04554576	-0.107182	0.693725	-4.06398	0.000276229	0.0242451	-0.860061	2	200168577	R	II	SATB2	Body	opensea	Body-opensea		TRUE	TRUE
cg10837843	-0.107202	0.229171	-3.89054	0.000452437	0.0294574	-1.34077	5	172199244	R	II	DUSP1	TSS1500	island	TSS1500-island	chr5:172197482-172199606	NA	NA
cg27316567	-0.107228	0.72264	-4.28836	0.000144788	0.019018	-0.227987	3	149832476	R	I		IGR	opensea	IGR-opensea		NA	TRUE
cg12124018	-0.107275	0.662371	-3.69361	0.0007864	0.0375856	-1.87686	6	31916683	R	II	CFB	Body	opensea	Body-opensea		TRUE	NA
cg24147596	-0.10732	0.778816	-4.34403	0.000123207	0.0179585	-0.0696133	3	160395420	F	II	ARL14	1stExon	opensea	1stExon-opensea		NA	TRUE
cg03129324	-0.107393	0.589607	-4.51312	7.53e-05	0.0154721	0.414758	10	124889295	R	II		IGR	shelf	IGR-shelf	chr10:124892266-124893337	NA	NA
cg06799735	-0.10743	0.620216	-4.58223	6.15e-05	0.0147192	0.614039	14	105437141	R	II	AHNAK2	Body	opensea	Body-opensea		TRUE	NA
cg23525360	-0.107459	0.766389	-5.619	2.86e-06	0.00803736	3.65921	13	102182112	R	II	ITGBL1	Body	opensea	Body-opensea		NA	TRUE			rs76362044
cg09699787	-0.10746	0.610667	-3.64719	0.000894711	0.0397773	-2.00157	2	1711759	F	II	PXDN	Body	opensea	Body-opensea		TRUE	TRUE
cg17854948	-0.10749	0.651685	-4.77352	3.51e-05	0.0130207	1.16899	2	140301783	R	II		IGR	opensea	IGR-opensea		NA	TRUE
cg01889956	-0.107539	0.266015	-4.06926	0.000272087	0.0240636	-0.84531	6	100650602	R	II		IGR	opensea	IGR-opensea		TRUE	TRUE
cg03193328	-0.10754	0.141242	-4.79829	3.26e-05	0.0126823	1.24119	7	65746852	F	II	TPST1	Body	opensea	Body-opensea		TRUE	TRUE
cg22376929	-0.10755	0.365436	-5.02567	1.66e-05	0.0108103	1.90673	19	2478127	R	II	GADD45B	3'UTR	shore	3'UTR-shore	chr19:2478865-2479244	TRUE	TRUE
cg11046836	-0.107555	0.848676	-4.42938	9.61e-05	0.0166821	0.174279	14	72088434	F	II	SIPA1L1	Body	opensea	Body-opensea		NA	TRUE
cg12338137	-0.107619	0.776397	-3.60993	0.000991947	0.0417639	-2.10116	2	218701429	F	II	TNS1	Body	opensea	Body-opensea		TRUE	TRUE		rs75332772
cg12304937	-0.107649	0.710481	-4.88808	2.5e-05	0.0117318	1.50343	7	680013	R	II	PRKAR1B	Body	shelf	Body-shelf	chr7:675569-676095	NA	NA
cg14260889	-0.107701	0.802903	-4.11712	0.000237213	0.0228922	-0.71133	10	17275599	R	II	VIM	Body	shelf	Body-shelf	chr10:17270430-17272617	NA	NA			rs61761616
cg21583694	-0.107776	0.677492	-3.51516	0.00128762	0.0469539	-2.35247	5	135365401	F	II	TGFBI	Body	shore	Body-shore	chr5:135364507-135365036	NA	NA
cg05582310	-0.107858	0.819136	-4.11356	0.000239652	0.0229909	-0.721327	4	5760808	F	II	EVC	Body	opensea	Body-opensea		TRUE	TRUE
cg13579752	-0.107913	0.838847	-4.90828	2.35e-05	0.0114564	1.56253	5	153577937	F	II	GALNT10	Body	opensea	Body-opensea		NA	TRUE
cg18670236	-0.10792	0.795209	-3.55802	0.00114464	0.0445248	-2.23918	3	126630478	F	II	CHCHD6	Body	opensea	Body-opensea		TRUE	TRUE
cg11111372	-0.107973	0.507473	-4.27158	0.000151995	0.019316	-0.275621	7	105681937	F	II		IGR	opensea	IGR-opensea		TRUE	TRUE
cg00834924	-0.108007	0.343202	-4.07707	0.000266075	0.0237593	-0.823494	15	85956922	F	II	AKAP13	5'UTR	opensea	5'UTR-opensea		TRUE	TRUE
cg21494379	-0.108023	0.78333	-4.18539	0.00019494	0.0211227	-0.519379	5	88275243	R	II		IGR	opensea	IGR-opensea		NA	TRUE
cg20820107	-0.108087	0.767801	-3.70867	0.000754071	0.0368494	-1.83625	1	12193099	F	II	TNFRSF8	5'UTR	opensea	5'UTR-opensea		TRUE	NA
cg01542423	-0.108116	0.510952	-3.78555	0.000608151	0.0332795	-1.62795	8	126668119	R	II		IGR	opensea	IGR-opensea		TRUE	TRUE
cg26365013	-0.108129	0.699208	-3.7135	0.000743982	0.0365904	-1.82322	6	82498902	F	II		IGR	opensea	IGR-opensea		NA	TRUE		rs2207439
cg17206393	-0.108144	0.687698	-3.74293	0.000685273	0.0351497	-1.74364	20	33681223	F	II	TRPC4AP	TSS1500	shore	TSS1500-shore	chr20:33680055-33680334	NA	NA	low-CpG:33144875-33144898	rs1885115
cg08936580	-0.10815	0.519224	-3.8741	0.000473949	0.0300211	-1.38592	7	25901273	R	II		IGR	shore	IGR-shore	chr7:25902121-25902472	NA	NA
cg21535931	-0.108168	0.758194	-3.78183	0.000614536	0.0334473	-1.63807	8	145029603	F	II	PLEC1	Body	shore	Body-shore	chr8:145027911-145028352	NA	TRUE
cg03849851	-0.108172	0.757421	-4.51794	7.42e-05	0.0154679	0.428628	6	166980629	R	II	RPS6KA2	Body	opensea	Body-opensea		TRUE	TRUE
cg19807286	-0.108177	0.790018	-4.23454	0.000169172	0.0200805	-0.380551	5	174680743	R	II		IGR	opensea	IGR-opensea		NA	TRUE
cg25398315	-0.10825	0.647438	-5.33771	6.59e-06	0.00930808	2.82648	8	135938022	F	II		IGR	opensea	IGR-opensea		NA	TRUE
cg09811510	-0.108258	0.80671	-4.56611	6.45e-05	0.0149628	0.567502	3	159590447	F	II	SCHIP1	Body	opensea	Body-opensea		TRUE	TRUE
cg07761524	-0.108364	0.664619	-4.20891	0.000182162	0.0205622	-0.453007	5	63805831	R	II	RGS7BP	Body	shelf	Body-shelf	chr5:63801781-63802605	NA	NA
cg13319042	-0.10837	0.390192	-3.61995	0.000964848	0.0412907	-2.07443	5	151067848	F	II	SPARC	TSS1500	opensea	TSS1500-opensea		NA	NA
cg06377256	-0.108446	0.520578	-3.54903	0.0011733	0.0448922	-2.26299	16	2769484	R	II	PRSS27	Body	shore	Body-shore	chr16:2770137-2770500	NA	NA
cg04397884	-0.108461	0.363119	-3.74689	0.00067773	0.0349855	-1.73292	14	56666067	F	II	PELI2	Body	opensea	Body-opensea		TRUE	TRUE
cg11702866	-0.108478	0.563001	-4.55988	6.57e-05	0.0150512	0.549511	3	11267098	F	II	HRH1	5'UTR	opensea	5'UTR-opensea		TRUE	TRUE
cg22926842	-0.10849	0.305949	-3.80392	0.00057758	0.0326362	-1.57792	22	42336869	R	II	CENPM	TSS1500	opensea	TSS1500-opensea		NA	NA
cg14758525	-0.108526	0.318648	-3.7961	0.000590399	0.0329485	-1.59922	18	12041672	F	II		IGR	shelf	IGR-shelf	chr18:12038413-12039359	TRUE	TRUE		rs2851915
cg18426863	-0.108592	0.56929	-4.20866	0.000182293	0.0205622	-0.453714	14	104800746	F	II		IGR	island	IGR-island	chr14:104800444-104800977	NA	NA		rs12891309
cg05005077	-0.108651	0.504345	-4.3855	0.00010922	0.0171961	0.0487331	1	247276966	R	II	C1orf229	TSS1500	shore	TSS1500-shore	chr1:247274585-247275757	NA	NA
cg10397082	-0.108671	0.549179	-4.21943	0.000176716	0.0203655	-0.423283	2	1609832	F	II		IGR	opensea	IGR-opensea		TRUE	TRUE
cg26446832	-0.108743	0.681409	-4.33953	0.000124829	0.0180419	-0.0824527	11	12015695	R	I	DKK3	Body	opensea	Body-opensea		TRUE	TRUE
cg23391288	-0.108775	0.822279	-3.60916	0.000994075	0.0417873	-2.10323	13	49366203	R	II		IGR	opensea	IGR-opensea		TRUE	TRUE
cg07869023	-0.108779	0.723487	-4.98248	1.89e-05	0.0109979	1.77996	20	17212376	F	II	PCSK2	Body	shelf	Body-shelf	chr20:17208550-17208756	NA	NA
cg02147126	-0.108793	0.680422	-4.68793	4.51e-05	0.0138056	0.920115	19	827715	F	II	AZU1	TSS200	opensea	TSS200-opensea		NA	NA
cg11383208	-0.108815	0.531738	-3.64851	0.000891428	0.0397071	-1.99802	22	46481948	R	II	LOC400931	Body	island	Body-island	chr22:46481815-46482024	TRUE	NA
cg19541916	-0.10882	0.479123	-4.01802	0.000314984	0.0254606	-0.988159	2	19674105	F	II		IGR	opensea	IGR-opensea		NA	NA
cg21165029	-0.108826	0.392316	-3.71303	0.000744952	0.036625	-1.82448	1	1297202	R	II		IGR	opensea	IGR-opensea		NA	NA
cg18530299	-0.108841	0.507942	-5.42293	5.12e-06	0.00900889	3.07852	8	50818283	F	II		IGR	shelf	IGR-shelf	chr8:50822270-50822860	NA	NA		rs80150357
cg08454015	-0.108877	0.774512	-3.79979	0.00058431	0.0327923	-1.58916	1	240078452	F	II		IGR	opensea	IGR-opensea		TRUE	TRUE
cg14183602	-0.108903	0.534886	-4.00291	0.000328854	0.0257996	-1.03017	14	23367828	R	II		IGR	opensea	IGR-opensea		NA	TRUE
cg01546919	-0.108993	0.795586	-4.04555	0.000291176	0.0247256	-0.911493	14	75522151	R	II	ACYP1	Body	shelf	Body-shelf	chr14:75517717-75518224	NA	NA
cg26620242	-0.109012	0.499532	-4.46932	8.56e-05	0.0161119	0.288845	5	5340467	R	II		IGR	opensea	IGR-opensea		TRUE	TRUE
cg26063719	-0.109091	0.233687	-3.85958	0.000493781	0.0305334	-1.42575	10	17273187	F	II	VIM	Body	shore	Body-shore	chr10:17270430-17272617	NA	NA
cg05753046	-0.109091	0.774556	-4.66923	4.76e-05	0.013859	0.865867	11	67801224	R	I	NDUFS8	Body	shelf	Body-shelf	chr11:67797802-67798413	NA	NA
cg01692279	-0.109101	0.373063	-3.74237	0.000686349	0.0351659	-1.74516	7	2569952	F	II		IGR	shore	IGR-shore	chr7:2571237-2571511	NA	TRUE
cg22092521	-0.109107	0.696272	-4.81658	3.09e-05	0.0125624	1.29453	19	859330	F	II	CFD	TSS1500	shore	TSS1500-shore	chr19:860517-862123	TRUE	NA		rs71335276
cg07099553	-0.109197	0.747336	-3.91273	0.00042489	0.028746	-1.27968	15	89178856	R	II		IGR	opensea	IGR-opensea		NA	NA
cg03944375	-0.109206	0.491486	-4.81075	3.14e-05	0.012568	1.27753	1	22143533	F	II	LDLRAD2	Body	shelf	Body-shelf	chr1:22140891-22141407	TRUE	NA
cg06879822	-0.109222	0.357919	-4.6215	5.48e-05	0.0144209	0.727571	19	42719482	F	II	DEDD2	Body	shore	Body-shore	chr19:42720826-42722132	NA	NA			rs35082916
cg13604445	-0.109268	0.454844	-3.60959	0.000992889	0.0417662	-2.10207	9	116342046	F	II	RGS3	Body	opensea	Body-opensea		TRUE	NA
cg25123566	-0.109297	0.704012	-3.46623	0.00147186	0.049994	-2.48101	12	47610734	F	II	FAM113B	5'UTR	opensea	5'UTR-opensea		NA	NA
cg05383958	-0.109306	0.708935	-4.76063	3.64e-05	0.0132119	1.13145	3	43914187	R	I		IGR	opensea	IGR-opensea		TRUE	TRUE
cg23403980	-0.109367	0.567584	-4.52588	7.25e-05	0.0153978	0.451491	17	2060623	R	II	SMG6	Body	opensea	Body-opensea		NA	TRUE
cg11580090	-0.109426	0.77454	-3.76948	0.000636186	0.0340307	-1.67163	1	202931074	R	II	CYB5R1	3'UTR	shelf	3'UTR-shelf	chr1:202926879-202927476	NA	NA
cg00806644	-0.109433	0.528333	-3.71445	0.000742015	0.0365563	-1.82066	10	126889815	F	II		IGR	opensea	IGR-opensea		TRUE	TRUE
cg10489463	-0.109433	0.606836	-3.46791	0.00146516	0.0498878	-2.47662	2	33546572	F	I	LTBP1	Body	opensea	Body-opensea		NA	TRUE		rs7580131
cg26201596	-0.109454	0.645875	-4.38819	0.000108369	0.0171112	0.0564104	10	766041	F	II		IGR	opensea	IGR-opensea		NA	NA		rs12254288
cg16852440	-0.10946	0.334375	-4.78728	3.37e-05	0.0127771	1.20908	2	237570117	F	II		IGR	opensea	IGR-opensea		NA	TRUE
cg04028695	-0.109488	0.603493	-4.67216	4.72e-05	0.0138475	0.874351	10	80008319	R	II		IGR	opensea	IGR-opensea		NA	TRUE
cg22492271	-0.109502	0.686393	-4.50502	7.71e-05	0.0156273	0.391446	7	36959489	R	II	MIR1200	TSS1500	opensea	TSS1500-opensea		NA	NA
cg13636014	-0.109525	0.748626	-3.82304	0.000547334	0.031931	-1.52574	9	84004731	F	II		IGR	opensea	IGR-opensea		TRUE	TRUE		rs11139192
cg26346796	-0.109537	0.313562	-3.54445	0.00118817	0.04513	-2.27512	6	32054867	R	II	TNXB	Body	shore	Body-shore	chr6:32055067-32055601	TRUE	TRUE
cg13447566	-0.109563	0.726353	-4.4892	8.07e-05	0.0157861	0.345946	9	133801544	F	I	FIBCD1	Body	shelf	Body-shelf	chr9:133805004-133805453	TRUE	NA		rs58805851
cg05663278	-0.109616	0.76901	-3.94206	0.000390981	0.0276984	-1.19875	16	8979125	R	I		IGR	opensea	IGR-opensea		NA	NA
cg11938718	-0.109621	0.70794	-5.2057	9.76e-06	0.0101292	2.43668	2	10526453	F	II	HPCAL1	5'UTR	opensea	5'UTR-opensea		TRUE	TRUE
cg22881750	-0.109713	0.501306	-4.40177	0.00010417	0.0169967	0.0952421	6	36795406	R	II	CPNE5	Body	opensea	Body-opensea		TRUE	TRUE
cg15734198	-0.109817	0.718457	-3.55429	0.00115647	0.0446779	-2.24908	19	17423023	R	II	DDA1	Body	shelf	Body-shelf	chr19:17420717-17420939	TRUE	NA			rs76508273
cg23007665	-0.109861	0.480542	-4.06993	0.000271564	0.0240431	-0.843432	7	43690247	F	II	C7orf44	5'UTR	opensea	5'UTR-opensea		NA	TRUE		rs12669280
cg26608667	-0.109868	0.594866	-3.57902	0.00108032	0.043399	-2.18346	7	1196370	R	II	ZFAND2A	Body	shelf	Body-shelf	chr7:1198965-1200144	NA	NA			rs62431996
cg27143664	-0.109883	0.779363	-3.77563	0.000625316	0.033732	-1.65493	14	60032511	R	II	C14orf38	Body	opensea	Body-opensea		NA	NA
cg27120488	-0.109906	0.679833	-4.09631	0.000251805	0.0234254	-0.769656	2	208047873	R	II		IGR	opensea	IGR-opensea		NA	TRUE
cg25828963	-0.109954	0.739457	-6.19187	5.24e-07	0.00694498	5.35624	13	49672483	R	II	FNDC3A	Body	opensea	Body-opensea		NA	TRUE
cg16356013	-0.109979	0.785343	-3.67745	0.000822585	0.0382998	-1.92036	5	134722079	R	II	H2AFY	Body	opensea	Body-opensea		TRUE	TRUE
cg10932907	-0.109987	0.645449	-3.88583	0.000458504	0.0296507	-1.35372	11	129723947	F	II	TMEM45B	Body	opensea	Body-opensea		NA	TRUE
cg27097992	-0.110018	0.83678	-4.55204	6.72e-05	0.0151173	0.526889	14	104800950	R	I		IGR	island	IGR-island	chr14:104800444-104800977	NA	NA		rs76732330
cg11597043	-0.110046	0.223313	-4.52103	7.36e-05	0.0154424	0.437538	19	15751612	F	II	CYP4F3	TSS200	opensea	TSS200-opensea		TRUE	NA
cg11157691	-0.110048	0.797489	-3.87128	0.000477737	0.0301548	-1.39366	10	124254773	R	II	HTRA1	Body	opensea	Body-opensea		TRUE	NA
cg19353947	-0.110123	0.841064	-4.13964	0.000222363	0.0222241	-0.648134	2	145269644	F	II	ZEB2	Body	shelf	Body-shelf	chr2:145273456-145275378	NA	TRUE
cg05093535	-0.110125	0.663336	-3.97878	0.000352237	0.0265245	-1.09712	2	100466754	F	II	AFF3	Body	opensea	Body-opensea		NA	TRUE
cg22685215	-0.110146	0.572224	-3.64186	0.000908016	0.0400306	-2.01583	1	178232856	R	II	RASAL2	Body	opensea	Body-opensea		NA	TRUE
cg24843609	-0.110164	0.498358	-4.71844	4.12e-05	0.0135367	1.00872	1	156211434	F	I	BGLAP	TSS1500	shelf	TSS1500-shelf	chr1:156215368-156215899	TRUE	NA		rs34472658
cg21852346	-0.110191	0.78942	-4.69723	4.39e-05	0.0137807	0.947119	3	35726493	F	II	ARPP-21	3'UTR	opensea	3'UTR-opensea		NA	NA
cg04989278	-0.110192	0.693992	-3.77456	0.00062719	0.0337847	-1.65783	1	66839134	F	II	PDE4B	3'UTR	opensea	3'UTR-opensea		NA	TRUE
cg26853371	-0.110236	0.739759	-4.5513	6.73e-05	0.0151335	0.524757	4	1791567	R	I		IGR	shelf	IGR-shelf	chr4:1794442-1797132	NA	NA
cg02984092	-0.110261	0.778406	-3.9533	0.000378705	0.0272919	-1.16769	15	89178874	R	II		IGR	opensea	IGR-opensea		NA	NA
cg16217908	-0.110339	0.508383	-4.26628	0.000154344	0.0194399	-0.290658	3	111809470	F	II	C3orf52	Body	shelf	Body-shelf	chr3:111804865-111805570	NA	NA
cg01274421	-0.110353	0.83474	-4.64769	5.08e-05	0.0140608	0.803425	12	76084549	F	II		IGR	opensea	IGR-opensea		NA	TRUE			rs79476482
cg24690692	-0.110384	0.590574	-5.06522	1.48e-05	0.0105484	2.02295	7	123842309	R	II		IGR	opensea	IGR-opensea		NA	TRUE
cg08421910	-0.110402	0.711217	-3.60587	0.00100314	0.0419962	-2.11198	6	11771840	F	II	C6orf105	Body	opensea	Body-opensea		NA	TRUE
cg04880751	-0.110419	0.682838	-5.49923	4.08e-06	0.00865447	3.3044	1	241695164	F	II	KMO	TSS1500	opensea	TSS1500-opensea		NA	NA
cg00120332	-0.110594	0.70992	-4.00294	0.000328825	0.0257996	-1.03009	6	88432950	F	II		IGR	opensea	IGR-opensea		TRUE	TRUE
cg07250916	-0.110639	0.789561	-3.78829	0.000603494	0.0331784	-1.62049	6	168939666	R	II	SMOC2	Body	shelf	Body-shelf	chr6:168936452-168936664	NA	NA
cg08943045	-0.110738	0.609765	-4.08914	0.000257032	0.0235692	-0.789726	1	9043919	R	II		IGR	opensea	IGR-opensea		NA	NA
cg00664054	-0.110782	0.625545	-4.97448	1.94e-05	0.0110295	1.75649	8	21998309	R	II	REEP4	Body	shore	Body-shore	chr8:21998711-21999544	NA	NA
cg06968859	-0.110833	0.668609	-3.7248	0.00072088	0.036017	-1.79269	2	80724209	F	II	CTNNA2	Body	opensea	Body-opensea		NA	TRUE
cg08218061	-0.110883	0.286256	-4.71564	4.16e-05	0.0135712	1.00058	5	16934520	R	II	MYO10	Body	shore	Body-shore	chr5:16935555-16936408	NA	NA
cg24174557	-0.111005	0.67915	-3.66195	0.000858789	0.0390668	-1.96198	17	57903544	R	II	TMEM49	Body	opensea	Body-opensea		NA	TRUE
cg19900821	-0.111015	0.70224	-4.35896	0.000117979	0.0176573	-0.0270461	1	162359133	F	II		IGR	opensea	IGR-opensea		NA	TRUE
cg07018107	-0.111026	0.819048	-4.0316	0.000303011	0.0250511	-0.950364	8	129162406	R	II	MIR1208	Body	opensea	Body-opensea		NA	NA
cg25984050	-0.111058	0.322097	-4.28913	0.000144467	0.0190089	-0.225809	4	13530357	R	II		IGR	shore	IGR-shore	chr4:13530847-13531244	NA	TRUE
cg25261151	-0.111122	0.52782	-5.24339	8.73e-06	0.00993925	2.54787	8	141476045	F	II		IGR	shore	IGR-shore	chr8:141474418-141475050	NA	NA
cg15907965	-0.111316	0.844894	-5.12541	1.24e-05	0.0102832	2.20006	10	89430272	F	II	PAPSS2	Body	opensea	Body-opensea		NA	TRUE
cg09513758	-0.111347	0.631344	-4.26561	0.000154643	0.0194422	-0.292551	1	110526368	F	II	AHCYL1	TSS1500	shore	TSS1500-shore	chr1:110527248-110528026	NA	NA
cg01292299	-0.111365	0.367815	-3.64989	0.000888022	0.0396676	-1.99432	11	18008039	F	II	SERGEF	Body	opensea	Body-opensea		NA	TRUE
cg02895588	-0.111401	0.77978	-3.71539	0.000740073	0.0365198	-1.81812	6	485915	F	II	EXOC2	3'UTR	opensea	3'UTR-opensea		NA	NA
cg03223734	-0.111407	0.684758	-4.49282	7.99e-05	0.0157774	0.356372	20	20180211	R	II	C20orf26	Body	opensea	Body-opensea		NA	NA
cg17962854	-0.111416	0.394876	-4.28149	0.000147697	0.0191527	-0.247492	8	134581043	R	II	ST3GAL1	5'UTR	shore	5'UTR-shore	chr8:134581969-134584875	NA	NA
cg20515580	-0.111455	0.438123	-4.04767	0.000289415	0.0246774	-0.905572	11	66800566	R	II	SYT12	Body	opensea	Body-opensea		TRUE	TRUE
cg07777652	-0.111472	0.768762	-4.28487	0.000146261	0.019108	-0.237915	21	40756696	F	II	WRB	Body	shore	Body-shore	chr21:40757602-40757900	NA	NA
cg08795149	-0.111488	0.571696	-4.90826	2.36e-05	0.0114564	1.56247	7	49167921	R	II		IGR	opensea	IGR-opensea		NA	TRUE
cg19926480	-0.111491	0.821204	-4.19374	0.000190306	0.0208844	-0.495827	5	39101380	F	II		IGR	opensea	IGR-opensea		NA	TRUE
cg21838115	-0.111574	0.424045	-4.46415	8.69e-05	0.0161437	0.273989	6	45645436	R	II		IGR	opensea	IGR-opensea		TRUE	NA
cg10668363	-0.111587	0.825245	-3.68717	0.000800627	0.0378887	-1.8942	19	52076691	R	II	ZNF175	Body	shelf	Body-shelf	chr19:52074311-52074536	NA	NA
cg18703983	-0.111591	0.674064	-3.58453	0.00106404	0.0430966	-2.16882	2	18097337	F	II	KCNS3	5'UTR	opensea	5'UTR-opensea		NA	TRUE
cg16017420	-0.111603	0.720744	-3.72832	0.000713827	0.0358451	-1.78317	12	1642879	F	II		IGR	shelf	IGR-shelf	chr12:1639033-1640750	NA	NA		rs78593423
cg27284627	-0.111697	0.42525	-3.73987	0.000691156	0.0352502	-1.75192	11	131777582	F	II	NTM	Body	shelf	Body-shelf	chr11:131780328-131781532	NA	NA
cg20669834	-0.111703	0.662821	-5.01734	1.71e-05	0.0108103	1.88227	3	123339417	F	II	MYLK	1stExon	opensea	1stExon-opensea		NA	NA	low-CpG:124822041-124822124
cg11100795	-0.111751	0.530134	-4.29532	0.0001419	0.0188798	-0.208228	5	77583915	R	II	AP3B1	Body	opensea	Body-opensea		NA	TRUE
cg06639053	-0.111756	0.735883	-4.60135	5.81e-05	0.0145841	0.669295	12	111837470	R	II		IGR	shelf	IGR-shelf	chr12:111834869-111835085	NA	NA
cg25338902	-0.111798	0.828377	-4.57537	6.27e-05	0.0148235	0.594212	3	15828883	F	II	ANKRD28	Body	opensea	Body-opensea		NA	TRUE		rs1348980	rs76252037
cg25586410	-0.111876	0.649981	-4.55678	6.63e-05	0.0150512	0.54057	2	175350621	R	II	GPR155	5'UTR	shore	5'UTR-shore	chr2:175351364-175352154	NA	NA
cg01539948	-0.111912	0.536061	-3.56812	0.00111326	0.0439575	-2.2124	4	174427487	R	II		IGR	shore	IGR-shore	chr4:174427891-174428192	NA	NA	low-CpG:174663846-174664396
cg10472651	-0.112005	0.633321	-4.43202	9.54e-05	0.0166567	0.181857	16	66555859	R	II	TK2	Body	opensea	Body-opensea		NA	TRUE
cg15681239	-0.112009	0.823607	-4.35177	0.00012047	0.0178249	-0.0475589	3	38080203	R	II	DLEC1	TSS1500	shore	TSS1500-shore	chr3:38080628-38081187	NA	NA
cg18109389	-0.112073	0.528149	-3.80862	0.000570003	0.0324652	-1.56511	11	23423867	R	II		IGR	shelf	IGR-shelf	chr11:23426952-23427349	NA	NA
cg00832644	-0.112135	0.502804	-3.57569	0.00109028	0.0435369	-2.1923	1	162343785	F	II	C1orf111	3'UTR	opensea	3'UTR-opensea		NA	NA
cg19346371	-0.112139	0.133449	-4.07426	0.000268219	0.0238605	-0.831332	12	115120789	F	I	TBX3	1stExon	island	1stExon-island	chr12:115120774-115122945	NA	NA
cg11118584	-0.112202	0.722684	-4.59524	5.92e-05	0.0146295	0.65163	3	189724147	R	II	LEPREL1	5'UTR	opensea	5'UTR-opensea		NA	TRUE
cg01918604	-0.112213	0.718973	-4.43768	9.38e-05	0.0165827	0.198055	1	112107941	R	II	ADORA3	TSS1500	opensea	TSS1500-opensea		NA	TRUE
cg02158392	-0.112218	0.763872	-4.44543	9.17e-05	0.0164789	0.220293	10	116119207	F	II	AFAP1L2	Body	opensea	Body-opensea		NA	TRUE
cg22718696	-0.112239	0.563626	-3.79687	0.000589126	0.0329333	-1.59712	1	11218525	R	II	MTOR	Body	opensea	Body-opensea		NA	TRUE
cg04868962	-0.112291	0.555423	-4.8523	2.78e-05	0.0122625	1.39881	2	180427177	R	II	ZNF385B	1stExon	opensea	1stExon-opensea		NA	NA
cg14502847	-0.112313	0.580979	-3.55701	0.00114783	0.0445819	-2.24186	9	18490009	F	II	ADAMTSL1	Body	opensea	Body-opensea		NA	NA			rs75150938
cg10180415	-0.112389	0.60151	-4.77413	3.5e-05	0.0130179	1.17077	1	117057968	F	II	CD58	Body	opensea	Body-opensea		NA	NA
cg10606620	-0.112411	0.796735	-3.9908	0.000340392	0.0261522	-1.06379	4	177824114	F	II		IGR	opensea	IGR-opensea		NA	TRUE
cg02101486	-0.11247	0.377292	-3.61622	0.00097485	0.0414866	-2.08438	7	96652245	F	II	DLX5	Body	island	Body-island	chr7:96651963-96652246	NA	NA
cg17947364	-0.112514	0.818848	-4.23365	0.000169608	0.0201007	-0.38307	6	106056667	F	II		IGR	opensea	IGR-opensea		NA	TRUE		rs72945484
cg23014871	-0.112515	0.796004	-4.29174	0.000143377	0.018963	-0.218386	10	43656166	F	II	CSGALNACT2	Body	opensea	Body-opensea		NA	TRUE
cg07188648	-0.11255	0.52073	-4.30517	0.000137909	0.0187337	-0.180243	11	111402694	R	II	C11orf88	Body	opensea	Body-opensea		TRUE	TRUE			rs35391224
cg17355809	-0.112636	0.55371	-3.70658	0.000758489	0.0369664	-1.8419	1	231475345	F	II	C1orf124	Body	shore	Body-shore	chr1:231473012-231474382	NA	NA
cg06470951	-0.112674	0.829976	-4.74168	3.85e-05	0.0133095	1.07632	2	240366416	F	II		IGR	opensea	IGR-opensea		TRUE	TRUE
cg26817755	-0.112677	0.344202	-4.46768	8.6e-05	0.0161203	0.284136	6	19812885	F	II		IGR	opensea	IGR-opensea		NA	TRUE
cg23247337	-0.112807	0.720674	-4.35087	0.000120783	0.0178297	-0.0501084	3	11178285	R	I	HRH1	TSS1500	opensea	TSS1500-opensea		NA	TRUE
cg11708358	-0.112817	0.690616	-5.69453	2.29e-06	0.00774273	3.88308	6	150183516	R	II	LRP11	Body	shore	Body-shore	chr6:150184344-150185505	NA	NA
cg21393124	-0.112878	0.683228	-4.4535	8.96e-05	0.01632	0.24344	17	48981371	R	II		IGR	opensea	IGR-opensea		NA	TRUE
cg06047587	-0.112992	0.496335	-4.09369	0.000253701	0.0234545	-0.776986	3	117118875	F	II		IGR	opensea	IGR-opensea		NA	TRUE
cg27602828	-0.11306	0.668845	-3.52184	0.00126425	0.0465492	-2.33486	18	3845348	R	II	DLGAP1	TSS200	opensea	TSS200-opensea		NA	NA
cg13535903	-0.113089	0.357883	-3.62087	0.000962382	0.0412294	-2.07196	3	197094201	F	II		IGR	opensea	IGR-opensea		TRUE	TRUE		rs34924788
cg00057272	-0.11313	0.366603	-4.13362	0.000226242	0.0224195	-0.665041	8	135726252	R	II	ZFAT	TSS1500	shore	TSS1500-shore	chr8:135724770-135725552	NA	NA
cg22109694	-0.113147	0.558883	-3.81197	0.000564657	0.0323478	-1.55597	15	26360852	R	II		IGR	opensea	IGR-opensea		NA	NA
cg22677858	-0.113162	0.521092	-3.94927	0.000383062	0.0274554	-1.17883	1	201797722	R	II	IPO9	TSS1500	shore	TSS1500-shore	chr1:201798213-201798698	NA	NA
cg26577252	-0.113181	0.693096	-4.1448	0.000219087	0.0220732	-0.63362	15	99212332	F	II	IGF1R	Body	opensea	Body-opensea		TRUE	TRUE		rs74851630
cg10883123	-0.113185	0.672453	-4.46874	8.57e-05	0.0161203	0.287168	13	113436651	F	II	ATP11A	Body	shelf	Body-shelf	chr13:113440233-113441057	NA	NA
cg00516092	-0.113268	0.456476	-4.78999	3.34e-05	0.0127742	1.21698	20	31177275	R	II		IGR	shelf	IGR-shelf	chr20:31170740-31173640	TRUE	NA
cg23095192	-0.113271	0.43617	-4.3095	0.000136188	0.0186474	-0.167925	2	145271307	R	II	ZEB2	Body	shelf	Body-shelf	chr2:145273456-145275378	NA	NA
cg25928474	-0.113336	0.811911	-3.8602	0.000492925	0.0305095	-1.42407	17	48716301	F	II	ABCC3	Body	shelf	Body-shelf	chr17:48712050-48712705	TRUE	NA		rs60300548	rs9891029
cg25354657	-0.113445	0.784465	-4.18566	0.000194788	0.021122	-0.518614	11	129991445	F	II	APLP2	Body	shelf	Body-shelf	chr11:129993524-129993797	TRUE	NA
cg19612574	-0.113449	0.834977	-3.93853	0.000394916	0.0277875	-1.20849	10	49608952	F	II	MAPK8	TSS1500	opensea	TSS1500-opensea		NA	NA
cg07086226	-0.113497	0.700522	-3.85876	0.000494934	0.0305538	-1.42802	4	681509	F	II	MFSD7	Body	island	Body-island	chr4:681313-681514	NA	TRUE
cg22768222	-0.113552	0.737995	-5.07102	1.45e-05	0.010487	2.04	6	45383690	F	II	RUNX2	Body	shelf	Body-shelf	chr6:45387346-45388164	NA	NA
cg21902772	-0.113587	0.715546	-4.59164	5.98e-05	0.0146314	0.641232	3	25468324	R	II	RARB	TSS1500	opensea	TSS1500-opensea		NA	NA
cg13623749	-0.113641	0.758481	-4.52549	7.26e-05	0.0153993	0.45038	6	15329886	R	II	JARID2	Body	opensea	Body-opensea		NA	TRUE
cg15543489	-0.1137	0.587917	-4.7157	4.16e-05	0.0135712	1.00076	19	46527546	R	II	PGLYRP1	TSS1500	shore	TSS1500-shore	chr19:46526046-46526334	NA	NA
cg07168060	-0.113724	0.453893	-3.7956	0.000591233	0.0329602	-1.60059	10	105603022	R	II	SH3PXD2A	Body	opensea	Body-opensea		NA	TRUE
cg06114334	-0.11374	0.173539	-4.97435	1.94e-05	0.0110295	1.75609	7	154997361	F	II		IGR	opensea	IGR-opensea		TRUE	TRUE
cg13869648	-0.113855	0.460258	-4.03618	0.000299071	0.0249525	-0.937595	9	135755669	F	I	C9orf98	TSS1500	shore	TSS1500-shore	chr9:135753347-135754384	NA	NA
cg18731024	-0.113862	0.765985	-3.56007	0.00113823	0.0444466	-2.23377	5	2998264	R	II		IGR	opensea	IGR-opensea		NA	TRUE
cg15778089	-0.113877	0.749392	-4.04973	0.00028772	0.024642	-0.899843	3	35721037	F	II	ARPP-21	5'UTR	opensea	5'UTR-opensea		NA	NA
cg00925339	-0.113916	0.55536	-4.62714	5.39e-05	0.0144209	0.743904	6	86162725	F	II	NT5E	Body	shelf	Body-shelf	chr6:86159425-86160395	NA	TRUE
cg24053992	-0.11395	0.710348	-4.21895	0.000176957	0.0203655	-0.424623	1	119554564	F	II		IGR	shelf	IGR-shelf	chr1:119549144-119551320	NA	NA
cg11539857	-0.113962	0.729146	-3.64027	0.000912032	0.0401144	-2.02009	6	436594	F	I		IGR	opensea	IGR-opensea		NA	NA		rs79306893
cg14648237	-0.11398	0.654092	-4.02198	0.000311443	0.0253812	-0.977134	17	64422393	F	II	PRKCA	Body	opensea	Body-opensea		NA	TRUE
cg09685472	-0.114026	0.590712	-3.80875	0.000569792	0.0324652	-1.56475	16	81527427	R	II	CMIP	Body	opensea	Body-opensea		TRUE	TRUE
cg07440264	-0.114062	0.731727	-3.74739	0.000676785	0.0349619	-1.73157	11	33744977	R	II	CD59	5'UTR	opensea	5'UTR-opensea		NA	TRUE
cg24336674	-0.114063	0.854533	-4.51523	7.48e-05	0.0154679	0.420838	2	204602302	F	II	CD28	3'UTR	opensea	3'UTR-opensea		NA	NA
cg19532942	-0.114079	0.489078	-3.5404	0.00120146	0.0453688	-2.28583	14	62109173	F	II		IGR	opensea	IGR-opensea		NA	TRUE
cg05271255	-0.114083	0.423947	-6.20448	5.05e-07	0.00694498	5.39352	17	79821342	R	II		IGR	shelf	IGR-shelf	chr17:79818230-79819299	NA	NA
cg14606478	-0.11412	0.535702	-3.8956	0.000446008	0.0292488	-1.32686	6	30174190	R	II	TRIM26	5'UTR	opensea	5'UTR-opensea		NA	NA
cg17890940	-0.114149	0.507239	-4.84026	2.88e-05	0.0123576	1.36366	7	1782346	F	I	ELFN1	5'UTR	shore	5'UTR-shore	chr7:1784027-1786934	TRUE	NA
cg19029214	-0.114151	0.752062	-3.8698	0.000479748	0.0302217	-1.39774	1	223889345	F	II	CAPN2	5'UTR	opensea	5'UTR-opensea		NA	TRUE
cg02389180	-0.114159	0.687919	-4.38327	0.000109931	0.0172245	0.042353	7	46851524	F	II		IGR	opensea	IGR-opensea		TRUE	TRUE
cg11683364	-0.114167	0.665808	-3.83368	0.000531194	0.0315646	-1.49668	1	202205348	F	II	LGR6	Body	opensea	Body-opensea		NA	TRUE
cg05963604	-0.114199	0.466837	-5.63685	2.71e-06	0.00803736	3.71211	3	57263543	F	II	APPL1	Body	shore	Body-shore	chr3:57261455-57262598	NA	NA
cg10310616	-0.114289	0.64807	-3.96191	0.000369553	0.0269874	-1.14386	2	121621408	R	II	GLI2	Body	shelf	Body-shelf	chr2:121624827-121625209	TRUE	TRUE
cg05877768	-0.114336	0.847461	-4.64523	5.11e-05	0.0141157	0.796281	10	34427076	F	II	PARD3	Body	opensea	Body-opensea		NA	TRUE
cg26185056	-0.114364	0.783575	-3.94233	0.000390683	0.0276869	-1.198	10	89423504	R	II	PAPSS2	Body	shelf	Body-shelf	chr10:89419346-89420027	NA	NA
cg26791148	-0.114411	0.336865	-4.75412	3.71e-05	0.0132119	1.11251	15	82374456	R	II		IGR	opensea	IGR-opensea		TRUE	TRUE
cg06928797	-0.114501	0.35064	-6.04316	8.13e-07	0.00715583	4.91622	11	116966699	R	II	SIK3	Body	shelf	Body-shelf	chr11:116968849-116969512	NA	TRUE
cg23508201	-0.114638	0.681963	-4.15761	0.000211163	0.0217245	-0.59759	17	38677884	F	II		IGR	opensea	IGR-opensea		TRUE	TRUE		rs76286084
cg14713217	-0.114657	0.39443	-3.85963	0.000493718	0.0305334	-1.42563	1	33924313	R	II		IGR	opensea	IGR-opensea		NA	TRUE
cg02904344	-0.114744	0.754286	-3.58262	0.00106967	0.0431955	-2.1739	6	134498979	R	II	SGK1	Body	shore	Body-shore	chr6:134497536-134497756	NA	NA	low-CpG:134540666-134540705
cg23542902	-0.114756	0.339296	-4.88938	2.49e-05	0.0117222	1.50723	3	193807749	R	II		IGR	opensea	IGR-opensea		TRUE	TRUE
cg04890607	-0.114866	0.388131	-4.23415	0.000169364	0.0200949	-0.381662	12	66262214	F	I	HMGA2	Body	opensea	Body-opensea		NA	TRUE
cg14415629	-0.114873	0.314534	-5.20104	9.89e-06	0.0101292	2.42292	11	33033607	F	II		IGR	shelf	IGR-shelf	chr11:33037206-33037917	TRUE	NA
cg07496457	-0.114874	0.785633	-4.54047	6.95e-05	0.0152937	0.493548	4	184929183	R	II	STOX2	Body	opensea	Body-opensea		NA	NA
cg03580065	-0.114883	0.689383	-4.67142	4.73e-05	0.0138475	0.872213	10	99183360	R	II		IGR	shelf	IGR-shelf	chr10:99185778-99186294	NA	NA
cg20284629	-0.114935	0.636456	-4.04919	0.000288157	0.024642	-0.901322	1	47911019	F	II		IGR	island	IGR-island	chr1:47909712-47911020	NA	TRUE
cg27558820	-0.114948	0.554222	-3.54405	0.00118947	0.0451593	-2.27617	16	590094	R	II	SOLH	5'UTR	island	5'UTR-island	chr16:590093-590368	TRUE	TRUE			rs72767839
cg23729763	-0.11499	0.679947	-4.05328	0.000284814	0.0245103	-0.889935	11	129991544	F	II	APLP2	Body	shore	Body-shore	chr11:129993524-129993797	TRUE	NA	low-CpG:129496731-129496810
cg27661394	-0.11509	0.614649	-3.61663	0.000973735	0.0414794	-2.08328	4	4661952	F	II		IGR	opensea	IGR-opensea		TRUE	TRUE		rs79374724
cg06452129	-0.115119	0.456424	-4.37786	0.000111673	0.0173496	0.0269054	16	85265566	R	II		IGR	shelf	IGR-shelf	chr16:85269192-85269464	NA	TRUE			rs73257939
cg14404418	-0.115159	0.356462	-3.74318	0.000684799	0.035144	-1.74297	1	85085337	F	II		IGR	shore	IGR-shore	chr1:85086321-85086766	NA	NA
cg03184472	-0.115163	0.505893	-3.75453	0.00066339	0.0347194	-1.71221	2	39174738	R	II	LOC100271715	Body	opensea	Body-opensea		TRUE	TRUE
cg23876292	-0.115196	0.628552	-4.00186	0.00032984	0.0257996	-1.03309	18	57024517	F	II	LMAN1	Body	shore	Body-shore	chr18:57026065-57026769	NA	NA
cg20238308	-0.115207	0.707206	-4.83785	2.9e-05	0.0124076	1.35661	12	80836629	F	II	PTPRQ	TSS1500	opensea	TSS1500-opensea		NA	NA
cg06639923	-0.115211	0.644641	-4.31536	0.000133893	0.0185048	-0.15125	7	5534978	R	II	FBXL18	Body	shore	Body-shore	chr7:5534384-5534766	NA	TRUE
cg23366832	-0.115214	0.684859	-3.90725	0.000431538	0.0288849	-1.29478	6	90712882	R	II	BACH2	Body	opensea	Body-opensea		NA	TRUE
cg05167973	-0.115295	0.231336	-4.59784	5.87e-05	0.0146195	0.659155	11	2949546	F	II	PHLDA2	3'UTR	shore	3'UTR-shore	chr11:2949788-2951756	NA	NA		rs1056832
cg17420675	-0.115362	0.646157	-4.21892	0.000176974	0.0203655	-0.424717	6	132766912	F	II		IGR	opensea	IGR-opensea		NA	TRUE
cg02549628	-0.115437	0.755108	-3.76919	0.00063671	0.0340314	-1.67243	4	88896208	R	II	SPP1	TSS1500	opensea	TSS1500-opensea		NA	NA
cg06778183	-0.115486	0.70199	-4.03291	0.000301883	0.0250175	-0.946724	5	94129156	F	II	MCTP1	Body	opensea	Body-opensea		TRUE	TRUE		rs7712065
cg00343433	-0.115489	0.698951	-4.3185	0.000132681	0.0184235	-0.142327	8	62600110	F	II	ASPH	Body	opensea	Body-opensea		NA	NA
cg14456490	-0.115518	0.346899	-3.78621	0.000607023	0.0332618	-1.62615	3	9321914	F	II		IGR	opensea	IGR-opensea		NA	TRUE
cg24032269	-0.115531	0.524779	-4.74431	3.82e-05	0.0133095	1.08396	5	149756966	F	II	TCOF1	Body	opensea	Body-opensea		TRUE	TRUE			rs73270848
cg07355757	-0.115572	0.351585	-5.07382	1.44e-05	0.0104778	2.04825	1	221651747	R	II		IGR	opensea	IGR-opensea		NA	TRUE
cg05676570	-0.11559	0.365058	-4.09378	0.000253635	0.0234545	-0.776731	2	135985164	F	II	ZRANB3	Body	opensea	Body-opensea		NA	TRUE
cg07899551	-0.115597	0.61147	-4.28813	0.000144887	0.019018	-0.228659	1	208035224	R	II		IGR	opensea	IGR-opensea		NA	TRUE
cg18881641	-0.115832	0.557189	-6.02701	8.53e-07	0.00715583	4.86842	6	170103498	F	II	C6orf120	1stExon	shore	1stExon-shore	chr6:170101662-170103059	NA	NA		rs5881838
cg17235179	-0.115852	0.729984	-5.23733	8.88e-06	0.00995089	2.52999	5	154240634	F	II	CNOT8	5'UTR	shelf	5'UTR-shelf	chr5:154237008-154238362	NA	NA
cg18706888	-0.116049	0.448832	-4.39436	0.000106439	0.0170474	0.0740706	19	57352686	F	II	PEG3	TSS1500	shore	TSS1500-shore	chr19:57351283-57351995	NA	NA
cg16523850	-0.116185	0.365554	-4.71564	4.16e-05	0.0135712	1.00059	6	54156824	R	II		IGR	opensea	IGR-opensea		NA	TRUE
cg25498969	-0.116191	0.591943	-3.48737	0.00138936	0.0486014	-2.42559	3	136062740	R	II	STAG1	Body	opensea	Body-opensea		TRUE	TRUE
cg19130824	-0.116239	0.735032	-4.49987	7.83e-05	0.015672	0.37665	4	122589969	R	II	ANXA5	Body	opensea	Body-opensea		NA	TRUE
cg05157195	-0.116422	0.49989	-4.54024	6.95e-05	0.0152937	0.492887	6	50820135	R	II		IGR	shore	IGR-shore	chr6:50818180-50818431	NA	NA
cg16293669	-0.116422	0.794733	-4.41753	9.95e-05	0.0167651	0.140357	5	14772977	F	II	ANKH	Body	opensea	Body-opensea		NA	TRUE
cg05033239	-0.116431	0.201435	-4.16097	0.000209135	0.0216466	-0.588151	5	90458832	F	II	GPR98	Body	opensea	Body-opensea		NA	TRUE
cg07177174	-0.116455	0.767644	-4.42938	9.61e-05	0.0166821	0.174277	6	161088755	R	II	LPA	TSS1500	opensea	TSS1500-opensea		NA	NA
cg11927345	-0.116495	0.429609	-4.86017	2.71e-05	0.0121839	1.42181	5	71012177	F	II		IGR	shelf	IGR-shelf	chr5:71014917-71015715	NA	NA
cg00203284	-0.11653	0.524135	-3.98693	0.000344159	0.0262789	-1.07451	1	47910914	R	II		IGR	island	IGR-island	chr1:47909712-47911020	NA	TRUE
cg09171111	-0.116544	0.726059	-4.45584	8.9e-05	0.0162907	0.250148	1	100506730	F	II	HIAT1	Body	shelf	Body-shelf	chr1:100503482-100504404	NA	NA
cg21774136	-0.116561	0.643919	-4.69643	4.4e-05	0.0137807	0.944786	1	8593495	F	II	RERE	Body	opensea	Body-opensea		NA	NA
cg14080050	-0.116648	0.334769	-4.07697	0.000266149	0.0237593	-0.823766	9	33159025	R	II	B4GALT1	Body	opensea	Body-opensea		NA	TRUE
cg18014547	-0.116721	0.825938	-3.9009	0.000439366	0.0291005	-1.31226	2	20366443	F	II		IGR	opensea	IGR-opensea		TRUE	TRUE		rs62109687
cg04362790	-0.116742	0.286106	-3.95699	0.000374759	0.0271686	-1.15749	14	100223811	R	I		IGR	opensea	IGR-opensea		TRUE	TRUE
cg22795331	-0.116874	0.809843	-4.12091	0.000234649	0.0228058	-0.700708	6	117785611	F	II		IGR	opensea	IGR-opensea		NA	TRUE
cg15704699	-0.116888	0.328137	-5.08529	1.39e-05	0.0104246	2.08197	17	26439377	F	II	NLK	Body	opensea	Body-opensea		NA	TRUE
cg25939630	-0.116952	0.430979	-4.17349	0.000201731	0.0214147	-0.552888	3	191094694	F	II	CCDC50	Body	opensea	Body-opensea		NA	TRUE
cg16652855	-0.116992	0.685986	-3.60379	0.00100894	0.0420959	-2.11754	10	123875007	F	II	TACC2	Body	shore	Body-shore	chr10:123872119-123873462	NA	TRUE
cg18360755	-0.117006	0.62204	-4.51521	7.48e-05	0.0154679	0.420768	2	65251475	R	II		IGR	opensea	IGR-opensea		NA	TRUE
cg17083494	-0.11703	0.435887	-3.83011	0.000536559	0.0316946	-1.50644	7	96654832	F	II	DLX5	TSS1500	shore	TSS1500-shore	chr7:96653467-96654199	NA	NA
cg19090437	-0.117121	0.318248	-3.76119	0.000651128	0.0344501	-1.69413	4	38080799	F	II	TBC1D1	Body	opensea	Body-opensea		TRUE	TRUE
cg14284257	-0.117138	0.680522	-4.28768	0.000145073	0.0190197	-0.229916	7	95060347	R	II	PON2	Body	shelf	Body-shelf	chr7:95064073-95064409	NA	NA
cg10466548	-0.117176	0.505983	-4.89438	2.45e-05	0.0116986	1.52184	16	10965217	F	II		IGR	opensea	IGR-opensea		TRUE	TRUE
cg19092735	-0.117269	0.589163	-4.28067	0.000148048	0.0191786	-0.249823	12	52575862	F	II	KRT80	Body	opensea	Body-opensea		TRUE	TRUE
cg18176514	-0.117391	0.755201	-4.25007	0.000161749	0.0197481	-0.336586	15	97014348	R	II		IGR	opensea	IGR-opensea		NA	NA
cg17545652	-0.117424	0.516664	-4.80097	3.23e-05	0.0126631	1.24901	10	6261011	F	II	PFKFB3	Body	shore	Body-shore	chr10:6262647-6262871	TRUE	NA
cg27449200	-0.117445	0.664785	-4.39274	0.000106945	0.0170492	0.0694145	15	80938098	R	II		IGR	opensea	IGR-opensea		NA	TRUE
cg01656216	-0.117471	0.828922	-6.14909	5.95e-07	0.00694498	5.22974	10	31273710	F	II	ZNF438	5'UTR	opensea	5'UTR-opensea		NA	TRUE
cg17382048	-0.117495	0.825129	-3.97242	0.000358667	0.0267161	-1.11474	11	118754386	R	II	CXCR5	TSS200	opensea	TSS200-opensea		NA	NA
cg23899057	-0.11752	0.776538	-4.31873	0.000132591	0.0184172	-0.141659	12	106316810	F	II		IGR	opensea	IGR-opensea		NA	TRUE
cg12418043	-0.117547	0.603225	-4.21498	0.000179	0.0204572	-0.43586	5	141900671	R	II		IGR	opensea	IGR-opensea		NA	TRUE
cg06710195	-0.117556	0.582789	-4.15815	0.000210839	0.0217245	-0.59609	1	108479452	R	II	VAV3	Body	opensea	Body-opensea		NA	TRUE
cg25555753	-0.117573	0.619571	-3.76261	0.000648551	0.0343709	-1.69029	19	3133435	R	II		IGR	opensea	IGR-opensea		TRUE	NA
cg03254336	-0.117695	0.345542	-3.59828	0.0010244	0.0424054	-2.13221	10	114635839	F	II		IGR	opensea	IGR-opensea		NA	TRUE
cg03190769	-0.117775	0.590291	-4.38908	0.000108087	0.0170945	0.0589738	2	238382720	R	II		IGR	shore	IGR-shore	chr2:238383664-238384382	NA	NA
cg20144530	-0.117797	0.58866	-4.03843	0.000297162	0.024901	-0.931347	4	48915431	R	II		IGR	opensea	IGR-opensea		NA	TRUE
cg17667773	-0.117806	0.683218	-3.78582	0.000607688	0.0332762	-1.62721	7	955700	F	I	ADAP1	Body	opensea	Body-opensea		NA	NA
cg10149296	-0.117891	0.777691	-3.66322	0.000855767	0.0390094	-1.95858	2	20795912	R	II		IGR	opensea	IGR-opensea		NA	NA
cg12578486	-0.117907	0.705757	-3.87311	0.000475278	0.0300638	-1.38864	13	100008957	F	II	UBAC2	Body	opensea	Body-opensea		NA	TRUE
cg18701093	-0.117949	0.453057	-4.08361	0.000261135	0.0236516	-0.805193	12	97716124	R	II		IGR	opensea	IGR-opensea		NA	TRUE
cg26478401	-0.117961	0.748391	-5.28857	7.63e-06	0.00950018	2.68126	10	90749920	R	II	FAS	TSS1500	shore	TSS1500-shore	chr10:90750293-90751108	TRUE	NA
cg15728146	-0.118004	0.815987	-4.49688	7.89e-05	0.0157563	0.368035	10	26678169	R	II		IGR	shelf	IGR-shelf	chr10:26680634-26680999	NA	NA
cg17471425	-0.118038	0.283142	-4.07702	0.000266111	0.0237593	-0.823627	11	10614014	F	II	MRVI1	Body	opensea	Body-opensea		TRUE	TRUE
cg00153306	-0.118072	0.422275	-4.08091	0.00026316	0.0236718	-0.81274	3	46741492	F	II	TMIE	TSS1500	shore	TSS1500-shore	chr3:46742764-46743086	NA	NA
cg05997270	-0.118104	0.84969	-4.14034	0.000221913	0.0221898	-0.646151	2	73227573	F	II	SFXN5	Body	opensea	Body-opensea		NA	TRUE
cg16136068	-0.118176	0.715117	-4.94988	2.08e-05	0.0112376	1.68435	10	51589507	R	II	NCOA4	3'UTR	opensea	3'UTR-opensea		TRUE	TRUE
cg21752469	-0.118185	0.322555	-3.66897	0.00084221	0.0387388	-1.94315	8	57594909	F	II		IGR	opensea	IGR-opensea		TRUE	TRUE		rs75523753
cg16497714	-0.118245	0.772047	-4.69513	4.41e-05	0.0137807	0.941011	11	4597246	F	II	C11orf40	Body	opensea	Body-opensea		NA	NA		rs2657151
cg09749788	-0.118286	0.56229	-3.70887	0.000753645	0.0368494	-1.83571	8	6519110	R	II		IGR	opensea	IGR-opensea		NA	TRUE
cg01533082	-0.118296	0.731427	-4.04455	0.000292004	0.0247321	-0.914263	14	58567637	F	II	C14orf37	Body	opensea	Body-opensea		NA	TRUE
cg22618337	-0.118318	0.808697	-4.14506	0.000218927	0.0220732	-0.632906	10	115510928	F	II	C10orf81	TSS1500	opensea	TSS1500-opensea		NA	NA
cg11838152	-0.118358	0.822097	-3.60333	0.00101022	0.0421177	-2.11876	13	102359110	R	II	ITGBL1	Body	opensea	Body-opensea		TRUE	TRUE
cg17886959	-0.118366	0.317277	-4.70628	4.27e-05	0.013694	0.973411	16	56642024	F	II	MT2A	TSS1500	shore	TSS1500-shore	chr16:56642129-56642595	NA	NA
cg19367918	-0.118373	0.601063	-4.61836	5.53e-05	0.0144209	0.718503	19	2154603	R	I		IGR	shelf	IGR-shelf	chr19:2150990-2151963	NA	NA
cg12656085	-0.118473	0.626178	-4.31561	0.000133797	0.0185048	-0.150546	2	85173360	F	II		IGR	opensea	IGR-opensea		TRUE	TRUE
cg25502093	-0.118508	0.34511	-4.28823	0.000144843	0.019018	-0.228362	5	159827333	F	II	C5orf54	TSS1500	shore	TSS1500-shore	chr5:159826808-159827111	NA	NA
cg18061711	-0.118605	0.685388	-4.84386	2.85e-05	0.0123293	1.37417	5	71683955	F	II		IGR	opensea	IGR-opensea		TRUE	TRUE			rs73102491
cg03505817	-0.118653	0.79063	-4.29308	0.000142825	0.0189474	-0.214601	14	93735925	R	II	BTBD7	Body	opensea	Body-opensea		NA	TRUE
cg06363692	-0.118701	0.626155	-3.98315	0.000347891	0.026416	-1.08502	11	71656425	R	II	RNF121	Body	opensea	Body-opensea		NA	TRUE
cg18564881	-0.118796	0.522387	-4.83486	2.93e-05	0.0124655	1.34788	11	70091067	R	II		IGR	opensea	IGR-opensea		TRUE	TRUE
cg04261496	-0.118812	0.831941	-4.60633	5.73e-05	0.0144699	0.683692	7	4753002	R	II	FOXK1	Body	opensea	Body-opensea		TRUE	NA		rs60814186
cg04548336	-0.118814	0.572369	-4.59374	5.95e-05	0.0146295	0.647279	17	75282102	R	I	2019-09-09	Body	shelf	Body-shelf	chr17:75277317-75278172	NA	NA		rs74403957	rs9895964
cg04110902	-0.118861	0.601427	-4.62485	5.43e-05	0.0144209	0.737272	6	45500999	F	II	RUNX2	Body	opensea	Body-opensea		NA	TRUE		rs76200442
cg10167233	-0.118953	0.800098	-4.12461	0.000232171	0.0227156	-0.690329	6	72004311	R	II	OGFRL1	Body	opensea	Body-opensea		NA	TRUE
cg16346032	-0.118988	0.691224	-4.35492	0.000119371	0.0177503	-0.0385602	1	180100912	R	II		IGR	opensea	IGR-opensea		TRUE	TRUE
cg21446981	-0.118988	0.307764	-4.75609	3.69e-05	0.0132119	1.11825	7	37534909	R	II		IGR	opensea	IGR-opensea		NA	TRUE			rs75175492
cg01312167	-0.119009	0.840523	-4.36856	0.000114733	0.0175203	0.000356377	2	54292798	F	II		IGR	opensea	IGR-opensea		TRUE	TRUE		rs2302939
cg00779065	-0.11901	0.52248	-3.70613	0.000759444	0.0369773	-1.84312	14	61119218	F	I		IGR	shelf	IGR-shelf	chr14:61114102-61116552	NA	NA
cg19972648	-0.119076	0.291704	-3.56769	0.00111459	0.0439977	-2.21355	10	79110632	R	II	KCNMA1	Body	opensea	Body-opensea		TRUE	TRUE
cg25506686	-0.119088	0.851541	-4.52873	7.19e-05	0.0153595	0.459696	13	74780742	R	II		IGR	opensea	IGR-opensea		NA	TRUE		rs74096907
cg13551141	-0.119134	0.658353	-4.6197	5.51e-05	0.0144209	0.722381	9	127155187	R	II	PSMB7	Body	opensea	Body-opensea		TRUE	TRUE
cg12620005	-0.119334	0.55445	-4.00629	0.0003257	0.025715	-1.02078	1	51779655	F	II	TTC39A	Body	opensea	Body-opensea		TRUE	TRUE
cg10555383	-0.119343	0.564092	-3.80103	0.000582291	0.0327354	-1.58581	8	143859990	R	I	LYNX1	TSS1500	shore	TSS1500-shore	chr8:143858279-143859411	NA	NA
cg19495351	-0.119372	0.481553	-5.3318	6.71e-06	0.00930808	2.80901	2	210675091	F	II	UNC80	Body	shore	Body-shore	chr2:210673292-210673546	NA	NA
cg05634915	-0.119393	0.767313	-5.2938	7.51e-06	0.00941044	2.69672	16	17477485	F	II	XYLT1	Body	opensea	Body-opensea		NA	TRUE		rs8051018
cg01313732	-0.119423	0.721006	-6.43453	2.57e-07	0.00694498	6.07246	12	10252119	R	II	CLEC1A	TSS1500	opensea	TSS1500-opensea		NA	TRUE
cg21794767	-0.119435	0.552331	-3.69104	0.000792047	0.0377071	-1.88378	7	120657213	F	II	C7orf58	Body	opensea	Body-opensea		NA	TRUE		rs78495114
cg07664000	-0.11944	0.44751	-4.17404	0.000201417	0.0214124	-0.551363	17	28659293	R	II	TMIGD1	5'UTR	opensea	5'UTR-opensea		NA	NA
cg22729539	-0.119454	0.861976	-4.1862	0.000194485	0.0210955	-0.517091	12	122519119	R	II	MLXIP	Body	shore	Body-shore	chr12:122516193-122517207	NA	TRUE
cg19640500	-0.119645	0.577345	-4.48678	8.13e-05	0.015823	0.339008	14	55982148	F	II		IGR	opensea	IGR-opensea		NA	TRUE
cg01702055	-0.119686	0.557609	-3.54187	0.00119662	0.0453214	-2.28195	6	13303065	F	II		IGR	opensea	IGR-opensea		TRUE	TRUE
cg01423916	-0.119718	0.717574	-4.63083	5.33e-05	0.0143982	0.754575	11	47885166	R	II		IGR	opensea	IGR-opensea		NA	TRUE
cg03572680	-0.119723	0.562772	-5.01954	1.69e-05	0.0108103	1.88871	11	124768554	R	II	ROBO4	TSS1500	opensea	TSS1500-opensea		TRUE	NA
cg23462687	-0.119756	0.657485	-4.08389	0.000260928	0.0236513	-0.804419	2	240060883	F	II	HDAC4	Body	shore	Body-shore	chr2:240061326-240061602	NA	NA
cg01253753	-0.119757	0.573509	-5.76071	1.88e-06	0.00735889	4.07925	12	8666295	F	II	CLEC4D	1stExon	opensea	1stExon-opensea		NA	NA		rs73250518	rs73250517
cg10135708	-0.119811	0.698806	-4.14564	0.000218561	0.0220627	-0.63127	3	48601117	F	II	UCN2	5'UTR	opensea	5'UTR-opensea		TRUE	NA
cg05512561	-0.119851	0.534253	-3.82814	0.000539546	0.0317531	-1.51183	13	33925656	F	II		IGR	shore	IGR-shore	chr13:33923930-33924781	TRUE	NA
cg27640064	-0.119855	0.685139	-5.49288	4.16e-06	0.00868288	3.28557	7	4752983	R	I	FOXK1	Body	opensea	Body-opensea		TRUE	NA			rs77026339
cg03498081	-0.120053	0.587993	-3.59499	0.00103375	0.042598	-2.14097	16	80061357	F	II		IGR	opensea	IGR-opensea		TRUE	NA
cg19855573	-0.120161	0.638956	-3.95731	0.000374409	0.0271623	-1.15658	1	152297873	F	II	FLG	TSS200	opensea	TSS200-opensea		NA	NA
cg00253248	-0.120172	0.750057	-3.81574	0.0005587	0.0322126	-1.54568	17	48948878	F	II		IGR	shelf	IGR-shelf	chr17:48942949-48944943	NA	NA
cg04499514	-0.120177	0.572053	-3.75625	0.000660194	0.0346516	-1.70753	12	8219020	R	II	C3AR1	TSS200	opensea	TSS200-opensea		NA	NA	low-CpG:8110197-8110299
cg08835992	-0.120189	0.547984	-3.61787	0.000970397	0.041404	-2.07997	11	7870404	R	II	OR5E1P	TSS200	opensea	TSS200-opensea		NA	NA
cg26788737	-0.120201	0.484199	-4.44426	9.2e-05	0.016496	0.216943	1	226184782	F	II	C1orf55	Body	shelf	Body-shelf	chr1:226186803-226187336	NA	NA
cg15025379	-0.120282	0.519948	-4.2317	0.000170566	0.0201121	-0.388591	11	32159104	F	II		IGR	opensea	IGR-opensea		TRUE	TRUE		rs61878819
cg09313766	-0.120292	0.58819	-4.00996	0.000322309	0.0256583	-1.01057	14	65273621	F	II	SPTB	Body	opensea	Body-opensea		TRUE	TRUE
cg00146027	-0.120469	0.592464	-4.2465	0.000163427	0.0198282	-0.346701	10	33299147	F	II		IGR	opensea	IGR-opensea		TRUE	TRUE
cg23262036	-0.120475	0.744249	-4.08098	0.00026311	0.0236718	-0.812552	7	96647021	R	II		IGR	shore	IGR-shore	chr7:96645786-96646599	NA	NA
cg04280548	-0.120642	0.80521	-4.54721	6.81e-05	0.0151918	0.512964	11	119992772	R	II	TRIM29	Body	opensea	Body-opensea		NA	NA
cg03183618	-0.120658	0.628746	-4.18095	0.000197445	0.0212301	-0.531874	2	134964228	F	II		IGR	opensea	IGR-opensea		NA	TRUE
cg18914751	-0.120663	0.804535	-3.96108	0.000370422	0.0270049	-1.14615	5	135342478	R	II		IGR	opensea	IGR-opensea		TRUE	TRUE
cg00100420	-0.120732	0.259636	-4.17744	0.000199451	0.0213098	-0.541763	4	106009831	F	II		IGR	opensea	IGR-opensea		NA	TRUE			rs35720680
cg23045908	-0.120761	0.196486	-3.66079	0.000861566	0.0391157	-1.9651	1	66799419	R	II	PDE4B	Body	opensea	Body-opensea		NA	TRUE
cg15123499	-0.120762	0.538175	-3.65191	0.000883058	0.0395645	-1.98891	10	636241	R	II	DIP2C	Body	opensea	Body-opensea		NA	NA
cg18319366	-0.120799	0.551424	-4.91451	2.31e-05	0.0114299	1.58074	8	122651271	F	II	HAS2AS	TSS1500	shore	TSS1500-shore	chr8:122651665-122652389	TRUE	NA
cg09232358	-0.120962	0.284138	-3.48597	0.00139468	0.0486836	-2.42927	14	23015657	F	II		IGR	opensea	IGR-opensea		TRUE	TRUE
cg08872493	-0.121018	0.585521	-4.93812	2.16e-05	0.0113259	1.64991	1	23521417	F	II	HTR1D	TSS200	opensea	TSS200-opensea		TRUE	TRUE
cg03097134	-0.121039	0.502537	-3.91917	0.000417204	0.028515	-1.26192	6	37598264	R	II		IGR	opensea	IGR-opensea		TRUE	TRUE
cg07546360	-0.121044	0.570121	-4.54823	6.79e-05	0.0151733	0.515915	22	46482023	F	II	LOC400931	Body	island	Body-island	chr22:46481815-46482024	NA	NA
cg02934719	-0.121045	0.735532	-4.01066	0.000321661	0.0256583	-1.00861	16	66545712	F	II	TK2	3'UTR	opensea	3'UTR-opensea		TRUE	TRUE
cg04503570	-0.121068	0.520036	-3.87775	0.000469092	0.0299059	-1.37591	1	226897117	F	II	ITPKB	Body	opensea	Body-opensea		NA	TRUE
cg19149264	-0.121087	0.621538	-4.59818	5.87e-05	0.0146195	0.66012	3	187571176	R	I		IGR	opensea	IGR-opensea		NA	TRUE			rs13083553
cg02349866	-0.121163	0.69724	-3.54748	0.00117833	0.0449871	-2.26711	15	90391877	F	II	AP3S2	Body	opensea	Body-opensea		NA	TRUE		rs10852122
cg17745697	-0.121204	0.659347	-4.01915	0.000313968	0.0254566	-0.98501	2	38138126	F	II		IGR	opensea	IGR-opensea		NA	TRUE		rs79682664
cg03655174	-0.121298	0.604518	-4.19229	0.000191102	0.0209095	-0.499913	8	30505290	R	II	GTF2E2	Body	opensea	Body-opensea		NA	TRUE
cg03184776	-0.121302	0.326266	-3.92452	0.000410933	0.028293	-1.24719	17	41522069	F	II	MIR2117	TSS200	opensea	TSS200-opensea		NA	TRUE
cg10044466	-0.121333	0.249313	-4.428	9.65e-05	0.0166821	0.170327	11	10328911	R	I	ADM	3'UTR	island	3'UTR-island	chr11:10327013-10329831	TRUE	NA
cg04879722	-0.121356	0.775571	-4.22656	0.000173115	0.0202237	-0.403119	3	114597503	R	II	ZBTB20	5'UTR	opensea	5'UTR-opensea		NA	TRUE
cg25687874	-0.121451	0.368243	-4.50533	7.7e-05	0.0156273	0.392356	17	41522193	F	II	MIR2117	Body	opensea	Body-opensea		NA	TRUE		rs7207008
cg04366628	-0.121509	0.866314	-3.69202	0.000789899	0.0376866	-1.88115	4	26290463	F	II		IGR	opensea	IGR-opensea		NA	TRUE
cg26452771	-0.121517	0.712351	-4.59146	5.99e-05	0.0146314	0.640704	11	78955619	R	II	ODZ4	5'UTR	opensea	5'UTR-opensea		TRUE	TRUE			rs34208594
cg25674883	-0.121694	0.598371	-4.40232	0.000104004	0.0169967	0.0968105	12	107347673	F	II		IGR	shore	IGR-shore	chr12:107349152-107350089	NA	NA
cg18454510	-0.121695	0.617353	-3.56684	0.00111719	0.0440287	-2.2158	6	40363184	F	II	LRFN2	Body	shelf	Body-shelf	chr6:40359770-40360438	NA	NA		rs74474126
cg08365738	-0.121755	0.670761	-3.60385	0.00100876	0.0420959	-2.11737	3	112324301	F	II	CCDC80	Body	opensea	Body-opensea		TRUE	TRUE
cg14342235	-0.121787	0.705189	-3.62498	0.0009515	0.0409685	-2.06099	6	53191790	R	II	ELOVL5	5'UTR	opensea	5'UTR-opensea		TRUE	TRUE
cg25662822	-0.121835	0.670273	-3.9352	0.000398667	0.0279035	-1.2177	3	116755155	F	II		IGR	opensea	IGR-opensea		NA	TRUE
cg04046364	-0.121837	0.426739	-4.58278	6.14e-05	0.0147192	0.615632	12	58210661	R	II	AVIL	TSS1500	opensea	TSS1500-opensea		NA	TRUE
cg22540040	-0.121941	0.461374	-4.38139	0.000110533	0.0172616	0.0369883	12	68978235	R	II		IGR	opensea	IGR-opensea		NA	TRUE
cg16677191	-0.122072	0.597744	-3.78871	0.000602789	0.0331763	-1.61936	5	95159423	R	II	GLRX	TSS1500	opensea	TSS1500-opensea		TRUE	TRUE
cg17799563	-0.122373	0.580674	-4.00591	0.000326054	0.025715	-1.02184	19	17422775	R	II	DDA1	Body	shore	Body-shore	chr19:17420717-17420939	TRUE	TRUE
cg08915824	-0.122379	0.655268	-4.61109	5.65e-05	0.0144209	0.697456	1	204911863	R	II	NFASC	5'UTR	opensea	5'UTR-opensea		NA	NA
cg16293484	-0.122389	0.688995	-5.20169	9.87e-06	0.0101292	2.42483	17	75471401	F	II	2019-09-09	Body	opensea	Body-opensea		NA	NA		rs41282087
cg02515217	-0.122515	0.71647	-3.61932	0.000966521	0.0413168	-2.0761	17	57918600	R	II	MIR21	TSS200	opensea	TSS200-opensea		NA	NA
cg00193959	-0.122563	0.648595	-3.67314	0.000832498	0.0385323	-1.93194	10	129232405	R	II	DOCK1	Body	opensea	Body-opensea		NA	TRUE
cg23098068	-0.122684	0.617948	-4.3964	0.00010581	0.0170474	0.0798977	2	172650722	R	II	SLC25A12	Body	opensea	Body-opensea		NA	TRUE
cg22019569	-0.122689	0.804292	-4.43584	9.43e-05	0.0165827	0.192807	1	246599230	F	II	SMYD3	Body	opensea	Body-opensea		NA	TRUE		rs12757058
cg05040348	-0.122701	0.665872	-4.34972	0.000121187	0.0178324	-0.0533896	8	69497246	F	II	C8orf34	Body	opensea	Body-opensea		NA	TRUE			rs34172802
cg02704790	-0.122746	0.705992	-4.33953	0.000124825	0.0180419	-0.0824253	16	50879053	F	II		IGR	shelf	IGR-shelf	chr16:50875063-50875322	NA	NA
cg07856138	-0.122809	0.628389	-5.77279	1.81e-06	0.00735889	4.11507	16	29673465	R	II	SPN	TSS1500	shelf	TSS1500-shelf	chr16:29675845-29676120	NA	NA
cg02395396	-0.122814	0.517974	-3.81564	0.000558853	0.0322151	-1.54595	1	52435307	R	I	RAB3B	Body	opensea	Body-opensea		TRUE	TRUE			rs76203589
cg11114141	-0.122859	0.776632	-4.68588	4.54e-05	0.0138056	0.914169	2	206633633	F	II	NRP2	Body	opensea	Body-opensea		NA	TRUE		rs79729570
cg09506001	-0.122903	0.736725	-3.60909	0.000994271	0.0417873	-2.10342	1	36559506	R	II	ADPRHL2	3'UTR	opensea	3'UTR-opensea		NA	NA
cg27252776	-0.122976	0.765599	-4.29032	0.000143968	0.0189731	-0.222419	3	124564252	F	II	ITGB5	Body	opensea	Body-opensea		TRUE	TRUE		rs77015495
cg11051139	-0.122992	0.745444	-3.90268	0.000437158	0.0290488	-1.30737	12	52580428	F	II	KRT80	Body	opensea	Body-opensea		TRUE	NA
cg21617903	-0.123027	0.566115	-3.93375	0.000400319	0.0279907	-1.22172	3	11599713	R	II	VGLL4	3'UTR	opensea	3'UTR-opensea		TRUE	NA
cg02853703	-0.123028	0.22797	-5.30586	7.25e-06	0.00932763	2.73233	15	25889298	R	II		IGR	opensea	IGR-opensea		TRUE	TRUE
cg09558425	-0.123226	0.602697	-4.08943	0.000256822	0.0235656	-0.788928	10	30073283	F	II		IGR	opensea	IGR-opensea		TRUE	TRUE
cg20063095	-0.12332	0.546697	-5.1792	1.06e-05	0.0101292	2.35852	2	134977141	F	II		IGR	opensea	IGR-opensea		NA	TRUE
cg19793904	-0.123323	0.587799	-3.51327	0.00129428	0.0470933	-2.35744	12	128943277	R	II	TMEM132C	Body	opensea	Body-opensea		NA	TRUE
cg01860805	-0.123372	0.707366	-4.06873	0.000272502	0.0240746	-0.846801	5	180659749	R	I	TRIM41	Body	shore	Body-shore	chr5:180661182-180661555	NA	NA
cg19382019	-0.123402	0.689292	-4.31495	0.000134053	0.0185068	-0.152422	19	48796188	R	II		IGR	shore	IGR-shore	chr19:48794353-48794727	TRUE	NA
cg11316887	-0.123457	0.557439	-5.06127	1.5e-05	0.010603	2.01135	10	29924694	R	II	SVIL	TSS1500	opensea	TSS1500-opensea		NA	TRUE
cg19721060	-0.123499	0.549261	-4.18735	0.00019384	0.0210641	-0.513838	8	124284568	R	I	ZHX1	5'UTR	shore	5'UTR-shore	chr8:124286209-124287666	NA	NA
cg16375048	-0.123515	0.722856	-4.05244	0.000285498	0.0245228	-0.892274	4	157883937	F	II	PDGFC	Body	opensea	Body-opensea		NA	TRUE
cg14508696	-0.123527	0.701237	-4.27162	0.000151977	0.019316	-0.275501	15	74199578	R	II		IGR	opensea	IGR-opensea		NA	TRUE
cg15448394	-0.123532	0.705488	-3.89905	0.000441674	0.029143	-1.31736	3	57432946	R	II	DNAH12	Body	opensea	Body-opensea		NA	NA
cg12785694	-0.1236	0.732675	-4.64061	5.18e-05	0.014152	0.782911	3	160122168	F	II	SMC4	Body	shelf	Body-shelf	chr3:160117012-160118878	NA	NA
cg26113233	-0.123656	0.608177	-4.67836	4.64e-05	0.0138435	0.892338	5	174673622	F	II		IGR	opensea	IGR-opensea		NA	TRUE
cg20528813	-0.123691	0.796195	-4.8914	2.48e-05	0.0117222	1.51313	6	33228355	R	II	VPS52	Body	opensea	Body-opensea		NA	NA
cg19590421	-0.123748	0.420097	-4.87688	2.58e-05	0.0119627	1.47066	14	51327604	R	II		IGR	opensea	IGR-opensea		TRUE	TRUE
cg03400695	-0.123766	0.54386	-3.63325	0.00092996	0.040498	-2.03888	8	142162582	R	II	DENND3	Body	opensea	Body-opensea		NA	NA
cg21900069	-0.123863	0.625317	-3.93303	0.000401136	0.0280024	-1.2237	3	99408767	R	II	COL8A1	5'UTR	opensea	5'UTR-opensea		NA	TRUE
cg12256705	-0.123866	0.779023	-3.67396	0.00083059	0.0384737	-1.92972	2	45926674	R	II	PRKCE	Body	opensea	Body-opensea		NA	TRUE
cg25916135	-0.123881	0.547393	-4.5302	7.16e-05	0.0153541	0.463949	2	59071761	F	II		IGR	opensea	IGR-opensea		NA	TRUE
cg19193956	-0.124094	0.716357	-3.9068	0.000432092	0.0288942	-1.29603	7	19148187	F	II		IGR	shore	IGR-shore	chr7:19145872-19146256	NA	NA
cg16724720	-0.124105	0.830796	-4.64457	5.12e-05	0.0141334	0.794385	1	222544693	F	II		IGR	opensea	IGR-opensea		TRUE	TRUE		rs79403508
cg09802818	-0.124122	0.632841	-3.9056	0.000433552	0.0289389	-1.29931	12	52604609	R	II	LOC283404	TSS200	opensea	TSS200-opensea		NA	NA
cg06942649	-0.124167	0.221871	-3.85469	0.000500651	0.0306927	-1.43918	8	436813	R	II		IGR	opensea	IGR-opensea		TRUE	NA
cg00701951	-0.124195	0.793122	-3.71413	0.000742675	0.0365563	-1.82152	10	124228478	R	II	HTRA1	Body	opensea	Body-opensea		TRUE	TRUE
cg17123334	-0.124317	0.631474	-3.81893	0.000553707	0.0321192	-1.53697	4	4595674	F	II		IGR	opensea	IGR-opensea		NA	TRUE
cg17171539	-0.124335	0.349317	-4.0922	0.000254786	0.023504	-0.781153	1	59398690	R	II		IGR	opensea	IGR-opensea		TRUE	TRUE
cg23350385	-0.124409	0.560581	-3.84977	0.000507648	0.0309055	-1.45265	3	46448134	F	II	CCRL2	TSS1500	opensea	TSS1500-opensea		NA	NA
cg14534803	-0.124508	0.667469	-3.96963	0.000361526	0.0267415	-1.12248	11	19692446	F	II	NAV2	Body	opensea	Body-opensea		NA	TRUE
cg03781748	-0.124589	0.291689	-4.21918	0.000176845	0.0203655	-0.424	10	32229887	R	II		IGR	opensea	IGR-opensea		NA	TRUE
cg07582661	-0.124631	0.540679	-3.60032	0.00101865	0.0423096	-2.12678	1	54514815	F	II	TMEM59	Body	shelf	Body-shelf	chr1:54518601-54519299	NA	NA			rs78309573
cg03915752	-0.124739	0.797562	-4.68081	4.6e-05	0.0138405	0.899449	1	66802205	R	II	PDE4B	Body	opensea	Body-opensea		NA	NA
cg14213105	-0.124762	0.754284	-3.68445	0.000806706	0.0379936	-1.90151	9	126980322	F	I		IGR	opensea	IGR-opensea		NA	TRUE		rs4142893
cg18751231	-0.124763	0.762496	-4.27194	0.000151835	0.019316	-0.274587	3	159505040	R	II	SCHIP1	Body	opensea	Body-opensea		NA	TRUE
cg00859858	-0.124817	0.801619	-3.94169	0.000391393	0.0277135	-1.19977	1	37944257	R	II	ZC3H12A	Body	shelf	Body-shelf	chr1:37939723-37940650	NA	TRUE
cg16783186	-0.124942	0.679722	-3.72504	0.00072041	0.0360051	-1.79206	2	30516374	R	II		IGR	opensea	IGR-opensea		NA	TRUE
cg07805542	-0.124948	0.270791	-4.27265	0.000151527	0.019316	-0.272598	1	9779309	R	I	PIK3CD	Body	shelf	Body-shelf	chr1:9775708-9775997	TRUE	TRUE
cg21794419	-0.124969	0.703293	-3.82414	0.000545651	0.0319039	-1.52275	3	182973032	F	II	MCF2L2	Body	shore	Body-shore	chr3:182971429-182972635	NA	NA
cg20428989	-0.125099	0.69065	-3.65443	0.000876908	0.0394397	-1.98216	2	216715956	R	II		IGR	opensea	IGR-opensea		NA	TRUE
cg04799980	-0.125108	0.71825	-4.23157	0.000170628	0.0201121	-0.388944	2	236291490	F	II		IGR	shore	IGR-shore	chr2:236293300-236293569	NA	NA		rs80296511
cg17219326	-0.125186	0.58534	-5.30871	7.19e-06	0.00932763	2.74076	3	44517846	R	II	ZNF445	5'UTR	shore	5'UTR-shore	chr3:44518838-44519368	NA	NA
cg16280667	-0.125233	0.765452	-3.57335	0.00109734	0.0436875	-2.19852	11	118754593	F	II	CXCR5	5'UTR	opensea	5'UTR-opensea		NA	NA
cg10664971	-0.125255	0.579184	-4.12356	0.00023287	0.0227237	-0.693267	10	81915574	F	II	ANXA11	3'UTR	opensea	3'UTR-opensea		TRUE	TRUE
cg02415661	-0.125295	0.730443	-4.10368	0.000246543	0.0232527	-0.749026	19	16308183	F	II	AP1M1	TSS1500	shore	TSS1500-shore	chr19:16308557-16309313	NA	NA		rs28372757
cg09862148	-0.125329	0.678154	-4.81935	3.06e-05	0.0125571	1.30262	6	10388322	R	II		IGR	shore	IGR-shore	chr6:10390038-10390565	NA	TRUE
cg21862081	-0.125342	0.726386	-4.3772	0.000111888	0.0173682	0.0250211	14	77769687	R	II	POMT2	Body	opensea	Body-opensea		NA	TRUE
cg12590005	-0.125391	0.223892	-5.3768	5.87e-06	0.00930808	2.94204	6	35997326	F	II	MAPK14	Body	shore	Body-shore	chr6:35995245-35996372	NA	NA
cg13809627	-0.125409	0.758683	-4.27579	0.000150156	0.0192527	-0.263689	6	33228341	R	II	VPS52	Body	opensea	Body-opensea		NA	NA
cg26325867	-0.125463	0.556421	-4.73553	3.92e-05	0.0133735	1.05843	6	41398693	F	II		IGR	shelf	IGR-shelf	chr6:41395229-41396253	TRUE	TRUE		rs75584604
cg19762427	-0.12563	0.449897	-4.01459	0.000318076	0.0255724	-0.997685	12	23132186	F	II		IGR	opensea	IGR-opensea		TRUE	TRUE		rs16925564
cg12858593	-0.125648	0.783169	-3.87826	0.000468413	0.0298975	-1.3745	8	22131899	F	II	PIWIL2	TSS1500	shore	TSS1500-shore	chr8:22132791-22133357	TRUE	TRUE
cg16545954	-0.125702	0.691583	-4.05856	0.000280541	0.0243728	-0.875182	1	2118288	R	II	C1orf86	Body	shore	Body-shore	chr1:2116432-2116801	NA	NA
cg25004840	-0.125781	0.391155	-3.9395	0.000393832	0.0277626	-1.20582	2	235330993	R	II		IGR	opensea	IGR-opensea		TRUE	TRUE			rs79203820
cg10262052	-0.126028	0.275584	-4.02085	0.000312448	0.0254197	-0.980278	8	39770525	R	II	IDO1	TSS1500	opensea	TSS1500-opensea		NA	NA
cg02544257	-0.126075	0.303597	-4.9143	2.31e-05	0.0114299	1.58013	16	70510663	R	II	FUK	Body	shelf	Body-shelf	chr16:70507026-70507246	TRUE	TRUE
cg18291422	-0.126089	0.481751	-3.62592	0.000949024	0.0408979	-2.05847	6	147171560	R	I		IGR	opensea	IGR-opensea		NA	TRUE
cg15891358	-0.126165	0.613808	-5.39172	5.62e-06	0.00925025	2.98618	10	128210552	R	II	C10orf90	TSS1500	opensea	TSS1500-opensea		NA	NA
cg11609780	-0.126184	0.779812	-4.2249	0.000173949	0.0202516	-0.407828	20	37059936	F	II	LOC388796	Body	shelf	Body-shelf	chr20:37063525-37064106	NA	NA		rs45580332
cg17063780	-0.126203	0.491889	-4.96748	1.98e-05	0.0111175	1.73594	12	103816811	R	II	C12orf42	Body	opensea	Body-opensea		NA	TRUE
cg00975624	-0.12622	0.554097	-4.98549	1.87e-05	0.0109979	1.78879	3	159646501	F	II		IGR	opensea	IGR-opensea		TRUE	TRUE
cg16429725	-0.126236	0.373054	-4.48688	8.13e-05	0.015823	0.339278	16	57798273	F	II	KIFC3	Body	shelf	Body-shelf	chr16:57794707-57795059	TRUE	TRUE	low-CpG:56355757-56355785
cg14854503	-0.126323	0.659847	-3.66029	0.00086275	0.0391395	-1.96643	8	19540272	F	II	CSGALNACT1	TSS200	opensea	TSS200-opensea		NA	NA		rs1552776
cg18995788	-0.126487	0.733209	-3.82049	0.000551286	0.0320201	-1.53272	8	62673444	R	I		IGR	opensea	IGR-opensea		NA	TRUE
cg10811485	-0.12658	0.346874	-3.75356	0.000665192	0.0347216	-1.71483	13	99630583	R	II	DOCK9	Body	opensea	Body-opensea		TRUE	TRUE
cg17892259	-0.126636	0.779623	-3.80505	0.000575743	0.0326156	-1.57483	1	42149829	F	II	HIVEP3	5'UTR	opensea	5'UTR-opensea		NA	TRUE
cg13007843	-0.126731	0.784168	-4.24116	0.00016597	0.019869	-0.361832	14	61120662	R	II		IGR	shelf	IGR-shelf	chr14:61123613-61124613	NA	NA
cg07982740	-0.126789	0.71249	-4.82967	2.97e-05	0.01248	1.33274	20	44410114	R	II	WFDC3	Body	opensea	Body-opensea		TRUE	TRUE
cg03489020	-0.126859	0.436506	-3.78591	0.000607541	0.0332725	-1.62697	3	69819855	F	II	MITF	Body	opensea	Body-opensea		NA	TRUE
cg06442240	-0.127025	0.620043	-4.42782	9.66e-05	0.0166821	0.169805	16	19129228	R	II	ITPRIPL2	1stExon	shore	1stExon-shore	chr16:19127121-19127324	NA	NA
cg13058623	-0.127136	0.462266	-4.45459	8.93e-05	0.01632	0.246573	1	233040477	F	II		IGR	opensea	IGR-opensea		TRUE	TRUE		rs76314295
cg05035049	-0.127158	0.647344	-4.40834	0.000102197	0.0169085	0.114036	7	66024309	F	I	LOC493754	Body	shelf	Body-shelf	chr7:66021169-66022278	NA	NA
cg06284479	-0.127392	0.495992	-3.94563	0.000387046	0.0275836	-1.1889	3	37173546	R	II	LRRFIP2	Body	opensea	Body-opensea		NA	TRUE
cg07355688	-0.127459	0.471401	-4.42268	9.8e-05	0.0167338	0.155086	11	129246718	R	II	BARX2	Body	shore	Body-shore	chr11:129245108-129246395	NA	NA
cg12565636	-0.127554	0.325271	-3.86666	0.000484015	0.0303341	-1.40634	8	39797497	F	II	IDO2	Body	opensea	Body-opensea		NA	NA
cg00418071	-0.127572	0.525188	-5.56481	3.36e-06	0.00841499	3.49863	1	86073001	F	I		IGR	opensea	IGR-opensea		TRUE	TRUE		rs4949915
cg04781095	-0.127594	0.691538	-4.7115	4.21e-05	0.0136559	0.988553	2	184123747	F	II		IGR	shore	IGR-shore	chr2:184125343-184125583	NA	NA		rs73042788
cg03503942	-0.127607	0.681232	-4.29917	0.000140326	0.0187999	-0.197285	20	1715296	F	II		IGR	shore	IGR-shore	chr20:1716330-1716653	NA	NA
cg01361261	-0.127625	0.590676	-3.50333	0.00133003	0.0476468	-2.38364	10	436604	R	I	DIP2C	Body	opensea	Body-opensea		NA	TRUE
cg16170767	-0.127627	0.251452	-4.44917	9.07e-05	0.0163931	0.231001	6	99290737	R	II		IGR	island	IGR-island	chr6:99290279-99290771	NA	TRUE			rs1454849
cg24023487	-0.127654	0.300534	-3.58296	0.00106865	0.0431877	-2.17299	20	12988727	F	II	SPTLC3	TSS1500	opensea	TSS1500-opensea		NA	NA
cg07376029	-0.1277	0.343635	-4.62556	5.42e-05	0.0144209	0.739317	4	72650992	R	II	GC	TSS1500	opensea	TSS1500-opensea		NA	NA
cg13627062	-0.127883	0.336275	-4.09526	0.000252567	0.0234431	-0.772608	15	96888433	R	II		IGR	shore	IGR-shore	chr15:96888958-96889417	TRUE	NA
cg18484958	-0.127964	0.64821	-3.73743	0.000695892	0.0354009	-1.75853	3	149420985	F	II	WWTR1	1stExon	opensea	1stExon-opensea		TRUE	TRUE
cg09384035	-0.127989	0.818564	-4.80769	3.17e-05	0.012633	1.2686	8	104131768	F	II		IGR	opensea	IGR-opensea		NA	TRUE
cg21282282	-0.128017	0.498979	-5.35587	6.25e-06	0.00930808	2.88015	1	109705170	R	II	KIAA1324	Body	opensea	Body-opensea		TRUE	TRUE
cg11324467	-0.128029	0.669025	-4.71851	4.12e-05	0.0135367	1.00895	8	142047998	R	II		IGR	opensea	IGR-opensea		TRUE	TRUE
cg08321576	-0.12803	0.508314	-4.18019	0.000197881	0.0212301	-0.534034	12	10022229	R	II	CLEC2B	1stExon	opensea	1stExon-opensea		NA	TRUE
cg13777730	-0.128047	0.707642	-3.97614	0.000354898	0.0266125	-1.10445	1	234793300	F	II		IGR	opensea	IGR-opensea		TRUE	TRUE
cg10500084	-0.128145	0.341	-3.87504	0.00047269	0.0299689	-1.38334	5	174172044	F	II		IGR	opensea	IGR-opensea		NA	TRUE
cg24199006	-0.128197	0.560794	-3.67149	0.000836317	0.038612	-1.93636	10	106089203	R	II	ITPRIP	5'UTR	opensea	5'UTR-opensea		TRUE	NA
cg08893087	-0.128202	0.611733	-3.77701	0.0006229	0.0336422	-1.65118	1	93416982	R	II	FAM69A	Body	opensea	Body-opensea		NA	TRUE
cg12467404	-0.128232	0.73804	-4.80379	3.21e-05	0.0126584	1.25724	1	207496045	R	II	CD55	Body	shore	Body-shore	chr1:207494543-207495364	NA	NA		rs55973205
cg02303505	-0.128698	0.358701	-3.92244	0.000413362	0.0283841	-1.25292	8	91592157	R	II		IGR	opensea	IGR-opensea		NA	TRUE			rs78477147
cg17681527	-0.128763	0.320729	-3.52268	0.00126133	0.0464907	-2.33263	7	1793077	F	II		IGR	opensea	IGR-opensea		NA	NA		rs28488970
cg14802312	-0.128772	0.542484	-3.52201	0.00126365	0.0465311	-2.3344	12	57873704	F	II	ARHGAP9	TSS1500	shelf	TSS1500-shelf	chr12:57869075-57870182	NA	NA
cg11606261	-0.128783	0.654969	-4.08309	0.000261521	0.0236712	-0.806637	12	53775336	R	II	SP1	5'UTR	shore	5'UTR-shore	chr12:53774336-53774603	NA	NA
cg05448032	-0.128961	0.55409	-4.20783	0.00018273	0.0205662	-0.456056	11	128276612	R	II		IGR	opensea	IGR-opensea		NA	TRUE
cg20128380	-0.128968	0.637521	-3.75158	0.000668884	0.0347942	-1.7202	20	51648789	F	II	TSHZ2	Body	opensea	Body-opensea		NA	NA
cg07895576	-0.129022	0.78036	-4.5568	6.62e-05	0.0150512	0.540641	3	12442682	R	II	PPARG	Body	opensea	Body-opensea		NA	TRUE
cg16747928	-0.129124	0.610862	-4.67732	4.65e-05	0.0138475	0.889337	6	4370460	F	II		IGR	opensea	IGR-opensea		TRUE	TRUE
cg04057161	-0.129157	0.636823	-3.56051	0.00113682	0.0444085	-2.23257	4	54601212	F	II		IGR	opensea	IGR-opensea		NA	TRUE
cg04652282	-0.129234	0.81544	-4.71479	4.17e-05	0.0135943	0.998115	8	68944366	F	II	PREX2	Body	opensea	Body-opensea		NA	TRUE
cg13002506	-0.129238	0.631104	-3.98792	0.000343197	0.0262476	-1.07179	11	76998821	F	II	GDPD4	TSS1500	opensea	TSS1500-opensea		TRUE	TRUE		rs12361485
cg21211882	-0.129277	0.605485	-4.24161	0.000165754	0.0198661	-0.360555	20	34770405	R	II	EPB41L1	Body	opensea	Body-opensea		TRUE	TRUE
cg23636802	-0.129377	0.476471	-3.61171	0.000987082	0.0416775	-2.09641	6	32054441	F	II	TNXB	Body	shore	Body-shore	chr6:32055067-32055601	TRUE	TRUE
cg25080924	-0.129472	0.68908	-4.31634	0.000133514	0.0184926	-0.148466	4	176339367	R	II		IGR	opensea	IGR-opensea		NA	TRUE
cg19319037	-0.129491	0.53694	-3.92586	0.00040937	0.0282624	-1.24348	1	117604726	R	II	TTF2	Body	shore	Body-shore	chr1:117602388-117603270	NA	NA
cg24374161	-0.129529	0.427204	-4.26365	0.00015552	0.0194957	-0.298097	11	46582058	R	II	AMBRA1	5'UTR	opensea	5'UTR-opensea		NA	NA
cg07244095	-0.129548	0.433188	-4.70917	4.24e-05	0.0136559	0.981805	13	114833435	F	II	RASA3	Body	shelf	Body-shelf	chr13:114836066-114836520	NA	NA
cg22198603	-0.129565	0.782755	-5.36199	6.14e-06	0.00930808	2.89826	6	38230110	F	II	BTBD9	Body	opensea	Body-opensea		NA	TRUE		rs4714137
cg15476396	-0.129568	0.573722	-3.85899	0.000494603	0.0305538	-1.42737	15	80610082	F	II		IGR	opensea	IGR-opensea		TRUE	TRUE		rs2034249
cg24332685	-0.129676	0.434562	-5.2455	8.67e-06	0.00993925	2.5541	6	31508126	F	II	BAT1	Body	shore	Body-shore	chr6:31509668-31509896	NA	NA
cg07588216	-0.129684	0.830707	-4.38312	0.000109977	0.0172245	0.0419441	20	25204045	R	II	ENTPD6	Body	opensea	Body-opensea		TRUE	TRUE
cg25207224	-0.129695	0.744714	-4.55755	6.61e-05	0.0150512	0.542805	6	34211189	F	II	HMGA1	Body	opensea	Body-opensea		NA	TRUE		rs41269028
cg18025409	-0.129886	0.517408	-3.72077	0.00072904	0.0362175	-1.80358	1	8001046	F	II	TNFRSF9	TSS200	shore	TSS200-shore	chr1:8002408-8002699	NA	NA			rs17848005
cg08375396	-0.129887	0.761419	-4.59009	6.01e-05	0.0146611	0.636746	11	8033848	F	II		IGR	opensea	IGR-opensea		TRUE	TRUE
cg05612608	-0.129894	0.601763	-3.62799	0.0009436	0.0407754	-2.05294	3	156816735	F	II		IGR	opensea	IGR-opensea		NA	TRUE
cg20777796	-0.130174	0.573354	-3.75022	0.000671449	0.03485	-1.7239	7	1980117	F	II	MAD1L1	Body	shore	Body-shore	chr7:1978698-1978934	TRUE	TRUE
cg22730029	-0.130202	0.442823	-3.70406	0.000763831	0.0370815	-1.84869	13	41593582	R	II	ELF1	TSS200	opensea	TSS200-opensea		NA	NA
cg23829518	-0.130372	0.479622	-4.67978	4.62e-05	0.0138411	0.896468	17	35199909	F	II		IGR	opensea	IGR-opensea		NA	TRUE
cg00245885	-0.13049	0.640303	-3.98952	0.000341635	0.0261983	-1.06734	5	134680139	F	II	H2AFY	Body	opensea	Body-opensea		NA	TRUE
cg22029015	-0.130548	0.705862	-3.62869	0.000941787	0.0407526	-2.05108	2	236674257	F	I	AGAP1	Body	shore	Body-shore	chr2:236673303-236673994	TRUE	NA
cg00859330	-0.13057	0.471751	-4.2425	0.000165329	0.0198603	-0.358037	1	4835298	R	II	AJAP1	3'UTR	shelf	3'UTR-shelf	chr1:4832351-4832553	NA	NA
cg12311837	-0.130685	0.683779	-5.04712	1.56e-05	0.0107296	1.96973	4	164391778	F	II		IGR	shelf	IGR-shelf	chr4:164394674-164395062	NA	NA
cg03262802	-0.130687	0.745303	-4.27786	0.000149257	0.0191992	-0.257797	2	234118754	R	II		IGR	opensea	IGR-opensea		TRUE	TRUE
cg09763439	-0.130689	0.779932	-4.10771	0.000243707	0.0231797	-0.737723	6	3473380	R	II		IGR	opensea	IGR-opensea		TRUE	TRUE
cg14553895	-0.130702	0.473961	-3.99301	0.00033826	0.0260418	-1.05766	3	178899170	F	II	PIK3CA	5'UTR	opensea	5'UTR-opensea		NA	TRUE
cg07716408	-0.130741	0.576135	-4.05779	0.000281165	0.0243865	-0.877349	11	68623521	F	II		IGR	shore	IGR-shore	chr11:68622108-68622339	TRUE	NA
cg03033182	-0.130756	0.540706	-3.97663	0.000354398	0.0266071	-1.10308	4	141177619	R	II	SCOC	TSS1500	shelf	TSS1500-shelf	chr4:141173834-141174567	TRUE	NA
cg18974921	-0.130807	0.261473	-4.20329	0.000185138	0.020684	-0.468875	11	78131895	R	II		IGR	shelf	IGR-shelf	chr11:78127965-78129400	NA	NA
cg24308604	-0.130872	0.373202	-4.64102	5.18e-05	0.014152	0.784081	4	174092462	R	II	GALNT7	Body	shore	Body-shore	chr4:174090074-174091423	NA	NA
cg18776616	-0.130879	0.835741	-4.29941	0.000140226	0.0187999	-0.196591	10	72235645	R	II		IGR	shelf	IGR-shelf	chr10:72237661-72238821	NA	NA
cg26668129	-0.130883	0.533222	-5.26041	8.3e-06	0.00991571	2.5981	1	114326408	F	II	RSBN1	Body	opensea	Body-opensea		NA	NA
cg19440115	-0.130884	0.604578	-4.32083	0.000131788	0.018355	-0.135698	15	67342010	F	II		IGR	opensea	IGR-opensea		NA	TRUE
cg21805731	-0.130903	0.533459	-5.18859	1.03e-05	0.0101292	2.3862	1	204560985	R	II		IGR	opensea	IGR-opensea		TRUE	TRUE
cg03950253	-0.130906	0.455293	-5.12097	1.25e-05	0.0102832	2.18699	7	134345856	R	II	BPGM	5'UTR	opensea	5'UTR-opensea		NA	TRUE
cg25497912	-0.130952	0.702143	-4.85343	2.77e-05	0.0122625	1.40211	10	14520388	F	II		IGR	opensea	IGR-opensea		NA	TRUE
cg06164260	-0.131036	0.402533	-4.79625	3.28e-05	0.0126911	1.23525	3	187454439	R	II	BCL6	5'UTR	shore	5'UTR-shore	chr3:187455330-187455843	NA	NA
cg09622285	-0.131081	0.73117	-3.9809	0.000350117	0.02647	-1.09124	4	88340947	R	II		IGR	shelf	IGR-shelf	chr4:88343677-88344159	NA	NA
cg15331705	-0.131208	0.522383	-4.06274	0.000277213	0.0242865	-0.863533	8	129180010	R	II		IGR	opensea	IGR-opensea		NA	TRUE
cg06480353	-0.131406	0.45253	-3.86874	0.000481177	0.0302702	-1.40063	7	30209180	R	II		IGR	opensea	IGR-opensea		TRUE	TRUE
cg27373387	-0.131481	0.603795	-4.19751	0.000188245	0.0208063	-0.485172	2	10592414	R	II		IGR	shelf	IGR-shelf	chr2:10587827-10589155	TRUE	NA
cg27109748	-0.131684	0.627879	-3.71474	0.000741424	0.0365472	-1.81988	7	2150016	F	I	MAD1L1	Body	opensea	Body-opensea		NA	TRUE
cg02927679	-0.131811	0.607842	-4.49102	8.03e-05	0.0157774	0.351196	10	112260509	R	II	DUSP5	Body	shore	Body-shore	chr10:112257163-112258684	TRUE	NA
cg10575547	-0.131833	0.571921	-3.50481	0.00132463	0.0475979	-2.37973	6	42283846	R	II	TRERF1	5'UTR	opensea	5'UTR-opensea		TRUE	TRUE
cg11500797	-0.131835	0.503425	-3.72051	0.000729577	0.0362354	-1.8043	7	96652123	F	II	DLX5	Body	island	Body-island	chr7:96651963-96652246	NA	NA		rs79953074
cg23590389	-0.131837	0.749104	-3.54918	0.00117283	0.0448922	-2.26261	7	157102769	F	I		IGR	opensea	IGR-opensea		TRUE	TRUE		rs6976552	rs6975427
cg00796963	-0.131867	0.485103	-6.02814	8.5e-07	0.00715583	4.87174	6	84936558	R	II	KIAA1009	5'UTR	shore	5'UTR-shore	chr6:84937116-84937728	NA	NA
cg26788216	-0.131889	0.384204	-3.94474	0.000388025	0.0276094	-1.19136	2	102844110	F	II	IL1RL2	Body	opensea	Body-opensea		TRUE	TRUE
cg02672229	-0.131912	0.82361	-4.46523	8.66e-05	0.0161337	0.277099	10	101594256	F	II	ABCC2	Body	opensea	Body-opensea		TRUE	TRUE		rs17216345
cg02698668	-0.131964	0.412005	-3.96391	0.000367459	0.0269274	-1.13833	19	44261472	F	II		IGR	shelf	IGR-shelf	chr19:44258613-44259343	NA	NA
cg02123091	-0.13211	0.697542	-4.11358	0.000239639	0.0229909	-0.721273	12	66261320	F	II	HMGA2	Body	opensea	Body-opensea		NA	TRUE
cg12899747	-0.13231	0.56821	-3.61337	0.000982554	0.0416064	-2.09198	3	25391527	R	II		IGR	opensea	IGR-opensea		NA	TRUE
cg24686551	-0.132315	0.724095	-4.05332	0.000284777	0.0245103	-0.889809	3	134047274	R	II		IGR	opensea	IGR-opensea		TRUE	TRUE
cg10835083	-0.132324	0.748714	-6.09987	6.88e-07	0.00710744	5.08411	2	222395101	F	II	EPHA4	Body	opensea	Body-opensea		NA	TRUE		rs76332763
cg20893203	-0.132326	0.484082	-3.96516	0.000366148	0.0268695	-1.13485	6	41499799	R	II		IGR	opensea	IGR-opensea		TRUE	TRUE
cg17411016	-0.132334	0.506022	-4.52557	7.26e-05	0.0153993	0.45062	2	47100912	F	II		IGR	opensea	IGR-opensea		TRUE	TRUE
cg15129183	-0.132393	0.792324	-4.29945	0.000140213	0.0187999	-0.196498	5	169760269	R	II	LOC257358	Body	opensea	Body-opensea		NA	TRUE
cg11184569	-0.132418	0.808185	-3.97771	0.000353311	0.0265587	-1.10009	13	38004268	F	II		IGR	opensea	IGR-opensea		NA	TRUE
cg08241401	-0.132573	0.776055	-4.13357	0.000226274	0.0224195	-0.665182	20	3824289	R	II		IGR	shelf	IGR-shelf	chr20:3827225-3828031	TRUE	NA
cg16251016	-0.132594	0.609838	-4.03583	0.000299376	0.02496	-0.938589	19	11643100	R	II		IGR	shelf	IGR-shelf	chr19:11639614-11639897	TRUE	NA
cg02219601	-0.132596	0.306929	-3.76194	0.000649777	0.0344227	-1.69212	14	35835511	R	II		IGR	shelf	IGR-shelf	chr14:35838239-35838628	TRUE	TRUE
cg08468401	-0.132787	0.262638	-4.7435	3.83e-05	0.0133095	1.08161	3	14303131	R	II		IGR	opensea	IGR-opensea		NA	TRUE
cg14599440	-0.132794	0.54157	-5.18528	1.04e-05	0.0101292	2.37645	18	11909634	R	II	MPPE1	TSS1500	shore	TSS1500-shore	chr18:11908222-11909082	NA	NA
cg08871474	-0.1328	0.608431	-3.95617	0.000375632	0.0271699	-1.15975	16	8979028	F	I		IGR	opensea	IGR-opensea		NA	NA		rs40398
cg22834542	-0.132821	0.535786	-4.42303	9.79e-05	0.0167328	0.156083	11	88288530	R	II	GRM5	Body	opensea	Body-opensea		TRUE	TRUE
cg20390052	-0.132836	0.817256	-4.07458	0.000267973	0.0238485	-0.830436	10	3966627	F	II		IGR	opensea	IGR-opensea		TRUE	TRUE
cg13655250	-0.132868	0.708895	-4.2917	0.000143394	0.018963	-0.218503	9	134544528	F	II	RAPGEF1	Body	opensea	Body-opensea		TRUE	TRUE
cg03252770	-0.132892	0.452799	-3.81625	0.000557895	0.0321958	-1.54428	4	154354354	F	II		IGR	opensea	IGR-opensea		TRUE	NA		rs59967615
cg02131853	-0.132953	0.746544	-5.6655	2.49e-06	0.00803736	3.79702	4	39034637	F	II	TMEM156	TSS1500	opensea	TSS1500-opensea		NA	NA
cg14585967	-0.132999	0.604624	-3.54096	0.00119962	0.0453548	-2.28435	9	118135710	F	II	2019-12-01	5'UTR	opensea	5'UTR-opensea		TRUE	NA
cg06829686	-0.133075	0.569356	-3.59485	0.00103417	0.0426006	-2.14136	1	47910843	F	I		IGR	island	IGR-island	chr1:47909712-47911020	NA	TRUE
cg13413719	-0.133184	0.797923	-4.14954	0.000216122	0.0219451	-0.620296	6	3592887	R	II		IGR	opensea	IGR-opensea		TRUE	TRUE			rs60360399
cg19039673	-0.133314	0.644444	-4.22191	0.000175454	0.0203107	-0.416269	6	90887871	R	II	BACH2	5'UTR	opensea	5'UTR-opensea		NA	TRUE
cg25483907	-0.133451	0.748653	-4.68871	4.5e-05	0.0138056	0.922376	3	41723017	F	II	ULK4	Body	opensea	Body-opensea		TRUE	TRUE
cg01768814	-0.133467	0.463677	-3.55567	0.00115209	0.0446523	-2.24543	17	65437355	R	II	PITPNC1	Body	opensea	Body-opensea		NA	TRUE
cg01052699	-0.133511	0.475929	-3.807	0.000572598	0.0325381	-1.56952	4	171030995	F	II		IGR	opensea	IGR-opensea		NA	TRUE
cg18951390	-0.133629	0.78647	-5.11875	1.26e-05	0.0102832	2.18045	17	78735268	R	II	RPTOR	Body	opensea	Body-opensea		TRUE	TRUE
cg07969669	-0.133694	0.68658	-3.6339	0.000928283	0.0404827	-2.03714	10	64137956	R	II	ZNF365	Body	shelf	Body-shelf	chr10:64133789-64134420	NA	NA
cg14205864	-0.13373	0.655262	-3.76965	0.000635878	0.0340307	-1.67116	13	113841719	R	II	PCID2	Body	opensea	Body-opensea		TRUE	TRUE
cg19017553	-0.133785	0.741097	-5.2509	8.53e-06	0.00992194	2.57002	10	34817409	R	II	PARD3	Body	opensea	Body-opensea		NA	TRUE
cg14557690	-0.133818	0.671552	-5.07234	1.45e-05	0.010487	2.04389	9	139978293	F	II	UAP1L1	3'UTR	shelf	3'UTR-shelf	chr9:139980377-139981887	TRUE	TRUE
cg16845363	-0.133841	0.652	-4.92207	2.26e-05	0.0114082	1.60288	3	35730817	R	II	ARPP-21	Body	opensea	Body-opensea		NA	NA
cg09729182	-0.13394	0.480834	-3.95177	0.000380354	0.0273487	-1.17192	3	121964928	R	II	CASR	5'UTR	opensea	5'UTR-opensea		NA	NA
cg12017221	-0.133942	0.484102	-4.13168	0.000227504	0.0224717	-0.670479	12	22968563	R	II		IGR	opensea	IGR-opensea		NA	TRUE
cg18912006	-0.134006	0.601254	-3.75512	0.0006623	0.0346906	-1.71061	12	123335444	F	II	HIP1R	Body	opensea	Body-opensea		TRUE	NA		rs2271048
cg05398095	-0.134162	0.297319	-4.16482	0.00020683	0.0215468	-0.577309	1	207224740	F	II	YOD1	TSS1500	shore	TSS1500-shore	chr1:207226281-207226842	TRUE	NA
cg08640361	-0.134182	0.739304	-3.58356	0.0010669	0.0431617	-2.1714	6	134494620	R	II	SGK1	Body	shore	Body-shore	chr6:134495939-134496958	NA	NA
cg08824227	-0.134211	0.603309	-4.3105	0.000135795	0.0186306	-0.165086	4	105513274	R	II		IGR	opensea	IGR-opensea		NA	TRUE
cg19735903	-0.134297	0.612952	-4.91255	2.33e-05	0.0114299	1.575	13	31552275	R	II		IGR	opensea	IGR-opensea		TRUE	TRUE			rs71436426
cg13430053	-0.134302	0.758168	-4.45839	8.83e-05	0.0162521	0.257476	2	150932623	R	II		IGR	opensea	IGR-opensea		NA	TRUE
cg10020892	-0.134346	0.637176	-4.30876	0.000136482	0.0186505	-0.170036	1	147016901	R	II	BCL9	5'UTR	opensea	5'UTR-opensea		NA	TRUE
cg26689077	-0.134403	0.418749	-4.39769	0.000105415	0.0170418	0.0835676	12	53599806	R	II	ITGB7	5'UTR	opensea	5'UTR-opensea		TRUE	TRUE
cg22261694	-0.134523	0.704705	-3.60514	0.00100516	0.0420301	-2.11393	6	106967720	F	II	AIM1	Body	opensea	Body-opensea		TRUE	TRUE		rs41305294
cg13648550	-0.134591	0.712592	-3.67346	0.00083175	0.0385064	-1.93107	9	27379518	F	II	MOBKL2B	Body	opensea	Body-opensea		NA	NA
cg01461199	-0.134604	0.31681	-4.43751	9.39e-05	0.0165827	0.197568	8	121822473	F	II	SNTB1	Body	shore	Body-shore	chr8:121823534-121824720	TRUE	NA
cg04014685	-0.13466	0.506397	-3.94919	0.000383149	0.0274554	-1.17905	3	115509674	R	II		IGR	opensea	IGR-opensea		TRUE	TRUE
cg26943731	-0.134664	0.765814	-4.59879	5.86e-05	0.0146195	0.661875	17	86890	R	II	RPH3AL	Body	shore	Body-shore	chr17:85009-85414	NA	TRUE			rs9905036
cg22500261	-0.134674	0.684331	-3.8338	0.000531011	0.0315646	-1.49635	22	28065785	F	II		IGR	opensea	IGR-opensea		TRUE	TRUE
cg24032304	-0.134715	0.38688	-4.10451	0.000245951	0.0232468	-0.746677	12	112860691	F	II	PTPN11	Body	shelf	Body-shelf	chr12:112856457-112857243	NA	NA
cg04102510	-0.134889	0.32767	-3.82898	0.000538269	0.0317111	-1.50952	1	226850741	F	II	ITPKB	Body	opensea	Body-opensea		TRUE	NA			rs34890394
cg09709565	-0.13489	0.602021	-4.36551	0.000115754	0.0175595	-0.00834531	11	46316283	F	II	CREB3L1	Body	shore	Body-shore	chr11:46316875-46317485	NA	NA		rs35334803
cg27469726	-0.135145	0.379511	-4.58731	6.06e-05	0.0146803	0.628706	18	77394799	F	II		IGR	shore	IGR-shore	chr18:77395323-77395575	NA	NA
cg00373436	-0.135164	0.519805	-4.78814	3.36e-05	0.0127771	1.21159	3	111721343	R	II	TAGLN3	Body	opensea	Body-opensea		NA	TRUE
cg09028166	-0.135197	0.589909	-4.06878	0.000272463	0.0240746	-0.84666	5	149891393	R	II	NDST1	5'UTR	opensea	5'UTR-opensea		TRUE	TRUE
cg24916358	-0.135199	0.650586	-3.53956	0.00120425	0.0454118	-2.28806	10	126315761	F	II	FAM53B	Body	opensea	Body-opensea		TRUE	TRUE
cg20806175	-0.13523	0.400882	-4.30562	0.000137729	0.0187281	-0.178963	1	161186839	F	II	FCER1G	Body	opensea	Body-opensea		NA	TRUE
cg27601906	-0.135489	0.478484	-3.93061	0.000403895	0.0280701	-1.23037	8	95271635	R	II	GEM	Body	shelf	Body-shelf	chr8:95274410-95274655	TRUE	TRUE
cg08913523	-0.135502	0.531682	-4.09682	0.000251435	0.0234138	-0.768222	8	126649807	F	II		IGR	opensea	IGR-opensea		TRUE	TRUE
cg08101303	-0.13565	0.365386	-3.86537	0.000485787	0.0303661	-1.40989	7	96652222	F	I	DLX5	Body	island	Body-island	chr7:96651963-96652246	NA	NA
cg14815361	-0.135657	0.622565	-4.17586	0.000200363	0.0213648	-0.546227	5	131589552	F	I		IGR	shelf	IGR-shelf	chr5:131593039-131593813	NA	NA
cg07142009	-0.135666	0.613178	-3.97363	0.000357434	0.026697	-1.11139	17	6656315	F	II		IGR	opensea	IGR-opensea		TRUE	TRUE
cg18354594	-0.135735	0.634515	-4.66268	4.86e-05	0.0138911	0.846861	1	247276647	F	II	C1orf229	TSS1500	shore	TSS1500-shore	chr1:247274585-247275757	NA	NA
cg07138070	-0.135752	0.434233	-4.42319	9.79e-05	0.0167317	0.156553	7	41137309	F	II		IGR	opensea	IGR-opensea		NA	TRUE
cg17104766	-0.135981	0.820557	-4.87333	2.61e-05	0.0119627	1.46027	2	66617333	F	II		IGR	opensea	IGR-opensea		NA	TRUE
cg13638282	-0.13608	0.671136	-3.88711	0.000456838	0.0295971	-1.35018	9	137353533	R	II		IGR	shelf	IGR-shelf	chr9:137356381-137358802	NA	NA
cg05468458	-0.136201	0.753754	-4.10007	0.000249107	0.0233405	-0.759134	5	171059363	F	II		IGR	shelf	IGR-shelf	chr5:171057071-171057340	NA	NA		rs11954101
cg05467828	-0.136268	0.807622	-4.32507	0.000130177	0.0183013	-0.123633	10	134207130	F	II		IGR	shelf	IGR-shelf	chr10:134209367-134211056	TRUE	NA
cg25546651	-0.136281	0.659549	-4.36523	0.000115848	0.0175654	-0.00914557	4	25910053	F	II		IGR	opensea	IGR-opensea		TRUE	TRUE
cg03772020	-0.136285	0.812659	-4.0424	0.000293807	0.0247868	-0.920269	6	148879122	F	II		IGR	shore	IGR-shore	chr6:148881016-148881441	NA	NA		rs74681930
cg18131582	-0.136433	0.653482	-4.27095	0.000152273	0.0193263	-0.277413	1	183912305	R	II	GLT25D2	Body	opensea	Body-opensea		TRUE	TRUE
cg19620758	-0.136487	0.585093	-5.20414	9.8e-06	0.0101292	2.43205	11	102826565	R	II	MMP13	TSS200	opensea	TSS200-opensea		NA	NA
cg01661130	-0.136516	0.616594	-5.14844	1.16e-05	0.0101292	2.26789	16	51150297	F	II		IGR	shelf	IGR-shelf	chr16:51147490-51147944	NA	NA
cg20741105	-0.136584	0.509262	-3.9724	0.000358688	0.0267161	-1.1148	7	43686889	R	II	C7orf44	Body	opensea	Body-opensea		NA	TRUE
cg18773597	-0.136609	0.510862	-3.92637	0.000408785	0.0282381	-1.24209	6	119854913	F	II		IGR	opensea	IGR-opensea		NA	TRUE
cg25388715	-0.136661	0.756987	-3.56706	0.00111652	0.0440078	-2.21521	10	115468942	R	II	CASP7	Body	opensea	Body-opensea		NA	TRUE
cg02360001	-0.13674	0.504304	-3.83669	0.000526712	0.0314294	-1.48845	7	39683993	R	II	RALA	5'UTR	opensea	5'UTR-opensea		NA	TRUE			rs34596075
cg19588016	-0.136835	0.721288	-4.14701	0.000217699	0.022008	-0.627404	2	9511523	F	II	ASAP2	Body	shelf	Body-shelf	chr2:9514723-9514995	TRUE	TRUE		rs74651263
cg08398691	-0.136901	0.668001	-3.64764	0.000893581	0.0397441	-2.00035	10	131217895	F	I		IGR	opensea	IGR-opensea		NA	NA
cg00233633	-0.136904	0.536879	-4.53741	7.01e-05	0.0152937	0.484724	7	29153560	F	II	CPVL	Body	opensea	Body-opensea		TRUE	TRUE
cg13366863	-0.136973	0.417478	-3.96809	0.000363116	0.0267514	-1.12675	5	177505451	F	II		IGR	opensea	IGR-opensea		TRUE	TRUE
cg15795186	-0.137002	0.741263	-4.24051	0.000166278	0.0198828	-0.363648	4	58291839	R	II		IGR	opensea	IGR-opensea		NA	NA
cg08102516	-0.137024	0.338712	-5.23974	8.82e-06	0.00993925	2.53709	7	3411356	F	II	SDK1	Body	opensea	Body-opensea		NA	TRUE		rs79189403
cg06250720	-0.137231	0.826095	-4.55319	6.7e-05	0.0151173	0.530223	10	5593949	F	II		IGR	opensea	IGR-opensea		TRUE	NA	low-CpG:5583912-5583986
cg09160681	-0.137252	0.544711	-4.42777	9.66e-05	0.0166821	0.169671	4	76094406	R	II		IGR	opensea	IGR-opensea		NA	TRUE
cg00034336	-0.137355	0.658828	-4.09038	0.000256123	0.0235382	-0.786265	2	8684126	F	I		IGR	opensea	IGR-opensea		TRUE	TRUE		rs752225
cg03369247	-0.137391	0.513031	-3.66797	0.000844548	0.0387635	-1.94582	8	20032030	F	II	SLC18A1	Body	opensea	Body-opensea		NA	NA
cg03879971	-0.137435	0.556481	-4.04588	0.000290899	0.0247173	-0.910565	11	102123441	R	II		IGR	opensea	IGR-opensea		NA	TRUE
cg00362569	-0.137454	0.818435	-4.58823	6.04e-05	0.0146753	0.631359	4	5724005	R	II	EVC	Body	opensea	Body-opensea		NA	TRUE		rs78434098
cg07669776	-0.137498	0.706292	-3.67768	0.00082205	0.0382974	-1.91973	13	110975691	F	II	COL4A2	Body	opensea	Body-opensea		TRUE	TRUE
cg09234973	-0.137507	0.707939	-4.46301	8.71e-05	0.0161754	0.270736	2	113975820	R	I	PAX8	3'UTR	opensea	3'UTR-opensea		NA	TRUE			rs55728802
cg13167730	-0.137509	0.483712	-4.15211	0.000214532	0.0218854	-0.613074	1	47910074	F	II		IGR	island	IGR-island	chr1:47909712-47911020	NA	TRUE		rs79844051
cg24028809	-0.137663	0.7022	-3.99943	0.000332123	0.025841	-1.03982	6	153414101	R	II	RGS17	5'UTR	opensea	5'UTR-opensea		NA	TRUE
cg07363330	-0.137749	0.512816	-3.77209	0.000631546	0.033903	-1.66454	5	55148493	R	II	IL31RA	Body	opensea	Body-opensea		NA	NA
cg11823603	-0.137861	0.666842	-3.88392	0.000460985	0.0297191	-1.35897	5	33901508	F	II		IGR	opensea	IGR-opensea		NA	TRUE
cg22110158	-0.138021	0.681061	-4.47542	8.4e-05	0.0160472	0.306345	11	130036542	F	II	ST14	Body	opensea	Body-opensea		TRUE	TRUE
cg12232146	-0.138251	0.448406	-3.67134	0.000836668	0.038612	-1.93677	12	76347937	F	II		IGR	opensea	IGR-opensea		TRUE	TRUE
cg22918434	-0.138499	0.618665	-3.62617	0.000948377	0.0408865	-2.05781	12	31189289	F	II		IGR	opensea	IGR-opensea		NA	TRUE
cg18659867	-0.138506	0.710839	-4.00173	0.000329957	0.0257996	-1.03344	10	80007739	R	II		IGR	opensea	IGR-opensea		NA	NA
cg19995899	-0.13864	0.809828	-4.48073	8.28e-05	0.0159341	0.321626	2	216274747	R	II	FN1	Body	opensea	Body-opensea		NA	NA	low-CpG:215982988-215983004
cg23104436	-0.138723	0.777187	-4.70308	4.31e-05	0.013694	0.964091	11	15838747	F	II		IGR	opensea	IGR-opensea		NA	TRUE
cg05109049	-0.138732	0.738148	-3.57509	0.0010921	0.043576	-2.19391	17	29641333	F	II	NF1	Body	opensea	Body-opensea		NA	NA
cg14791395	-0.139045	0.737747	-5.82251	1.56e-06	0.0073437	4.26245	7	55437140	R	II	LANCL2	Body	shelf	Body-shelf	chr7:55433147-55434271	NA	NA
cg10064525	-0.139128	0.3591	-4.29271	0.000142976	0.0189491	-0.215635	1	109262682	F	II	FNDC7	Body	opensea	Body-opensea		TRUE	TRUE
cg11818555	-0.13915	0.674959	-4.80691	3.18e-05	0.0126376	1.26634	13	30700159	F	II		IGR	opensea	IGR-opensea		TRUE	TRUE
cg04478875	-0.139167	0.546304	-4.05866	0.000280462	0.0243728	-0.874906	5	142023774	F	II	FGF1	5'UTR	opensea	5'UTR-opensea		NA	TRUE
cg09997082	-0.13919	0.635891	-4.10618	0.000244777	0.0232021	-0.742002	19	46170946	R	II	GIPR	TSS1500	shelf	TSS1500-shelf	chr19:46174372-46174575	NA	NA			rs73573246
cg10586672	-0.13921	0.709337	-4.17173	0.000202758	0.0214276	-0.557857	3	14514657	R	II	SLC6A6	Body	opensea	Body-opensea		TRUE	TRUE
cg02483661	-0.139236	0.441513	-4.55425	6.67e-05	0.0151173	0.533281	1	2460621	F	II	HES5	3'UTR	shore	3'UTR-shore	chr1:2460760-2462010	NA	NA
cg26366554	-0.139303	0.748206	-4.39706	0.000105608	0.0170474	0.0817685	6	138610113	R	II	KIAA1244	Body	shelf	Body-shelf	chr6:138612989-138613218	TRUE	NA		rs5880381	rs34965549
cg01988602	-0.139306	0.439471	-3.96531	0.000365999	0.0268647	-1.13445	3	182473048	F	II		IGR	opensea	IGR-opensea		NA	TRUE
cg02790458	-0.139361	0.450222	-4.74044	3.86e-05	0.0133095	1.07271	19	18386421	R	II	KIAA1683	TSS1500	shelf	TSS1500-shelf	chr19:18390360-18392734	NA	TRUE
cg25856090	-0.139448	0.365139	-4.26321	0.00015572	0.0195003	-0.299356	7	143028708	F	II	CLCN1	Body	opensea	Body-opensea		TRUE	TRUE
cg16479476	-0.139534	0.661459	-4.30086	0.000139641	0.0187903	-0.192486	6	108019687	F	II		IGR	opensea	IGR-opensea		TRUE	TRUE
cg05487589	-0.139536	0.606655	-4.47363	8.45e-05	0.0160508	0.301205	8	25896196	R	II	EBF2	Body	shore	Body-shore	chr8:25897200-25897612	NA	NA
cg10168494	-0.139699	0.725474	-4.95094	2.08e-05	0.0112376	1.68747	3	187635183	R	II		IGR	opensea	IGR-opensea		NA	TRUE
cg07183691	-0.139813	0.597099	-4.23101	0.000170905	0.020125	-0.390533	21	43241683	F	II	PRDM15	Body	shore	Body-shore	chr21:43242237-43242468	NA	NA
cg10236745	-0.139926	0.45947	-3.92679	0.000408298	0.028223	-1.24093	12	27399331	F	II	STK38L	5'UTR	shore	5'UTR-shore	chr12:27396982-27397646	NA	TRUE		rs922274
cg08623810	-0.140184	0.733857	-4.17338	0.0002018	0.0214147	-0.553219	11	64427416	F	II	NRXN2	Body	shore	Body-shore	chr11:64428238-64428459	TRUE	TRUE
cg05611719	-0.140233	0.559835	-5.45035	4.72e-06	0.0089064	3.15966	17	73902048	F	II	MRPL38	TSS1500	shore	TSS1500-shore	chr17:73900526-73901353	NA	NA
cg15583285	-0.14026	0.315197	-4.29049	0.000143898	0.0189731	-0.22194	6	99287924	R	II		IGR	shelf	IGR-shelf	chr6:99290279-99290771	NA	NA
cg24425972	-0.140283	0.527251	-4.42512	9.73e-05	0.0167211	0.162068	13	20764859	R	II	GJB2	5'UTR	shore	5'UTR-shore	chr13:20766208-20767779	TRUE	TRUE			rs74035965
cg11444072	-0.14033	0.749798	-4.03815	0.000297397	0.024901	-0.93212	2	9427798	R	I	ASAP2	Body	opensea	Body-opensea		TRUE	TRUE
cg24993140	-0.140398	0.77477	-4.62483	5.43e-05	0.0144209	0.7372	2	161469490	F	II		IGR	opensea	IGR-opensea		NA	TRUE
cg16957313	-0.140723	0.211308	-3.96143	0.000370057	0.0269982	-1.14519	5	172199661	R	II	DUSP1	TSS1500	shore	TSS1500-shore	chr5:172197482-172199606	NA	NA
cg02564302	-0.140745	0.741236	-4.35213	0.000120345	0.0178178	-0.0465359	3	98612083	R	II	DCBLD2	Body	opensea	Body-opensea		NA	TRUE
cg10753610	-0.140867	0.549171	-3.99481	0.000336523	0.0259878	-1.05265	17	45335202	R	II	ITGB3	Body	shelf	Body-shelf	chr17:45330928-45331766	TRUE	TRUE			rs35184018
cg13300301	-0.141119	0.426027	-4.39477	0.000106314	0.0170474	0.0752289	11	94279068	R	II	FUT4	1stExon	shore	1stExon-shore	chr11:94276894-94278913	NA	TRUE
cg14078100	-0.141121	0.740728	-4.29744	0.00014103	0.0188484	-0.202197	11	29303808	F	II		IGR	opensea	IGR-opensea		TRUE	TRUE
cg20405742	-0.14118	0.640334	-3.72268	0.000725173	0.0361436	-1.79844	6	16933816	F	II		IGR	opensea	IGR-opensea		NA	TRUE
cg08947774	-0.141304	0.75106	-4.12402	0.000232565	0.0227219	-0.691989	4	169644750	F	II	PALLD	Body	opensea	Body-opensea		NA	TRUE		rs13141257
cg01708377	-0.141361	0.734519	-4.61991	5.51e-05	0.0144209	0.722983	6	1686746	R	II	GMDS	Body	opensea	Body-opensea		TRUE	TRUE
cg00715197	-0.141426	0.651852	-4.22308	0.000174865	0.0202744	-0.412971	14	68604594	F	II	RAD51L1	Body	opensea	Body-opensea		TRUE	TRUE
cg07736627	-0.141633	0.48337	-4.1058	0.000245044	0.0232114	-0.743069	11	44322491	R	II	ALX4	Body	shelf	Body-shelf	chr11:44324875-44325087	TRUE	NA
cg01930947	-0.141723	0.615417	-3.573	0.00109839	0.0436972	-2.19944	1	162343861	R	II	C1orf111	Body	opensea	Body-opensea		NA	NA
cg01946401	-0.141828	0.82117	-4.98787	1.86e-05	0.0109979	1.79576	6	45296101	F	II	SUPT3H	5'UTR	opensea	5'UTR-opensea		NA	TRUE
cg16738646	-0.141864	0.775074	-4.85171	2.78e-05	0.0122625	1.39708	1	43409193	R	II	SLC2A1	Body	opensea	Body-opensea		TRUE	TRUE
cg22596806	-0.141864	0.52421	-3.81383	0.000561702	0.0322848	-1.55088	1	241517815	R	II	RGS7	Body	shelf	Body-shelf	chr1:241520103-241520790	NA	NA
cg07144720	-0.141888	0.394806	-5.1351	1.2e-05	0.0102333	2.22859	3	95038960	R	II		IGR	opensea	IGR-opensea		NA	TRUE
cg02974085	-0.142067	0.344258	-3.82881	0.000538517	0.0317111	-1.50997	1	222990921	F	II		IGR	shelf	IGR-shelf	chr1:222988244-222988561	TRUE	NA		rs17475536
cg14387312	-0.142076	0.42531	-4.58895	6.03e-05	0.0146749	0.633459	4	53704546	R	II		IGR	opensea	IGR-opensea		NA	TRUE
cg23138250	-0.142143	0.456222	-3.69688	0.000779262	0.0374217	-1.86804	5	33401870	R	II		IGR	opensea	IGR-opensea		NA	TRUE
cg16704703	-0.142167	0.502892	-4.06911	0.000272203	0.0240688	-0.845728	10	3509710	R	II		IGR	opensea	IGR-opensea		NA	NA
cg16047279	-0.142189	0.604648	-4.34078	0.000124376	0.0180273	-0.0788895	17	38717242	F	I	CCR7	Body	opensea	Body-opensea		TRUE	NA			rs73293429
cg05639246	-0.142231	0.306344	-3.71831	0.000734064	0.0363475	-1.81023	6	10393778	R	II		IGR	shelf	IGR-shelf	chr6:10390038-10390565	NA	NA
cg00792424	-0.142236	0.305157	-4.31628	0.000133536	0.0184926	-0.148632	6	10386160	R	II		IGR	shore	IGR-shore	chr6:10384965-10385492	NA	TRUE
cg03585389	-0.142288	0.635832	-4.92331	2.25e-05	0.0114082	1.60653	10	671628	F	II	DIP2C	Body	shelf	Body-shelf	chr10:669070-669336	TRUE	NA		rs74115083
cg24506434	-0.142365	0.703503	-4.37648	0.000112123	0.0173721	0.0229558	10	49656920	F	II	ARHGAP22	Body	shore	Body-shore	chr10:49658224-49659201	TRUE	TRUE
cg05789595	-0.142463	0.395145	-5.0358	1.61e-05	0.0107801	1.93648	6	56555274	F	II	DST	Body	opensea	Body-opensea		NA	TRUE
cg01690062	-0.142492	0.479573	-3.66787	0.000844787	0.0387635	-1.9461	14	61125450	R	II		IGR	shore	IGR-shore	chr14:61123613-61124613	NA	NA
cg01511901	-0.14255	0.318711	-4.60019	5.83e-05	0.0145999	0.665935	13	31004719	F	II		IGR	opensea	IGR-opensea		TRUE	TRUE
cg04290595	-0.142596	0.599026	-4.53754	7.01e-05	0.0152937	0.485092	7	44890322	R	II		IGR	shelf	IGR-shelf	chr7:44887267-44888070	NA	NA
cg16547579	-0.142648	0.245436	-3.5263	0.00124888	0.0462382	-2.32308	20	4954333	F	II	SLC23A2	5'UTR	opensea	5'UTR-opensea		TRUE	TRUE
cg02849956	-0.142952	0.62511	-4.03933	0.000296394	0.0248824	-0.928823	19	4634827	R	II		IGR	shore	IGR-shore	chr19:4636207-4636567	TRUE	TRUE			rs73533782
cg13674174	-0.143055	0.320725	-3.60312	0.0010108	0.0421292	-2.11932	1	47910181	F	II		IGR	island	IGR-island	chr1:47909712-47911020	NA	TRUE
cg16805068	-0.143068	0.674385	-4.6822	4.59e-05	0.0138257	0.903477	20	31410931	F	II	MAPRE1	5'UTR	shelf	5'UTR-shelf	chr20:31407531-31408124	NA	TRUE
cg24392939	-0.143261	0.70685	-3.75658	0.000659597	0.0346454	-1.70665	3	97591258	F	II		IGR	opensea	IGR-opensea		TRUE	TRUE
cg17803993	-0.143386	0.406481	-4.21202	0.000180533	0.0205342	-0.444216	3	71276214	R	II	FOXP1	5'UTR	opensea	5'UTR-opensea		NA	NA
cg22770916	-0.143475	0.844698	-5.54224	3.59e-06	0.00853644	3.43177	13	47378581	R	II		IGR	opensea	IGR-opensea		TRUE	TRUE
cg25943661	-0.143492	0.58187	-3.47383	0.00144167	0.0495178	-2.4611	11	122662714	R	II	UBASH3B	Body	opensea	Body-opensea		NA	TRUE
cg21061071	-0.143638	0.331658	-4.06227	0.000277582	0.0242865	-0.86483	4	187621972	F	II	FAT1	Body	opensea	Body-opensea		NA	NA
cg26510500	-0.143653	0.689212	-4.04863	0.000288622	0.0246586	-0.902897	2	74778482	R	II	LOXL3	Body	shore	Body-shore	chr2:74776016-74776897	NA	NA
cg05234552	-0.143683	0.583107	-5.25655	8.39e-06	0.00991571	2.5867	6	41438700	F	II		IGR	shore	IGR-shore	chr6:41438062-41438594	TRUE	NA
cg27474223	-0.143867	0.688973	-4.12795	0.000229952	0.0226	-0.680941	16	71509037	F	II	ZNF19	3'UTR	opensea	3'UTR-opensea		TRUE	TRUE
cg07551060	-0.143933	0.334942	-4.27008	0.000152655	0.0193334	-0.279869	10	121075316	F	II	GRK5	Body	opensea	Body-opensea		TRUE	TRUE
cg12866551	-0.143938	0.526395	-4.39502	0.000106235	0.0170474	0.0759523	10	20019641	F	II		IGR	opensea	IGR-opensea		NA	TRUE		rs61743565
cg10824972	-0.14395	0.755391	-4.27179	0.000151902	0.019316	-0.27502	6	11429244	R	II		IGR	opensea	IGR-opensea		NA	TRUE		rs76690415
cg22473727	-0.144003	0.257819	-4.17807	0.000199089	0.0212877	-0.539988	5	172199667	R	II	DUSP1	TSS1500	shore	TSS1500-shore	chr5:172197482-172199606	NA	NA
cg01640606	-0.144092	0.307773	-4.07887	0.000264706	0.0237307	-0.818458	14	61119891	R	I		IGR	shelf	IGR-shelf	chr14:61123613-61124613	NA	NA
cg13251181	-0.1442	0.516518	-4.35061	0.000120874	0.0178297	-0.0508476	13	31481184	R	II	C13orf33	Body	shore	Body-shore	chr13:31480272-31481105	NA	TRUE
cg23791011	-0.144221	0.776748	-3.68276	0.000810506	0.0380513	-1.90606	10	124219564	R	II	HTRA1	TSS1500	shore	TSS1500-shore	chr10:124220338-124222240	NA	NA
cg06875754	-0.144221	0.363507	-4.72394	4.06e-05	0.0134931	1.02471	11	10328428	F	II	ADM	3'UTR	island	3'UTR-island	chr11:10327013-10329831	NA	NA
cg18788205	-0.14423	0.592317	-4.40524	0.000103122	0.0169712	0.105179	20	43103897	R	II	TTPAL	TSS1500	shore	TSS1500-shore	chr20:43104406-43104654	NA	NA
cg01315201	-0.144256	0.732874	-3.97166	0.000359446	0.0267365	-1.11686	13	45333293	F	II		IGR	opensea	IGR-opensea		TRUE	TRUE
cg08199953	-0.144358	0.516313	-3.90012	0.000440338	0.0291238	-1.31442	16	51183473	R	I	SALL1	Body	shore	Body-shore	chr16:51183699-51188763	NA	NA
cg23710748	-0.144367	0.335687	-4.4962	7.91e-05	0.0157726	0.36607	7	124431027	R	II		IGR	opensea	IGR-opensea		NA	NA
cg04961042	-0.1444	0.493044	-3.75193	0.000668239	0.0347815	-1.71926	14	30218600	R	II	PRKD1	Body	opensea	Body-opensea		NA	TRUE			rs45442991
cg07611933	-0.144556	0.714739	-3.7541	0.000664194	0.0347194	-1.71338	16	2773245	R	II		IGR	shore	IGR-shore	chr16:2771081-2771365	NA	NA
cg22093306	-0.144685	0.454397	-4.87825	2.57e-05	0.0119524	1.47467	15	89939509	F	II	LOC254559	Body	shelf	Body-shelf	chr15:89942592-89943853	NA	TRUE		rs176648	rs78270942
cg01440489	-0.144699	0.532021	-3.93297	0.000401204	0.0280024	-1.22387	13	41593385	R	II	ELF1	5'UTR	opensea	5'UTR-opensea		NA	NA
cg05296818	-0.144703	0.190412	-3.9227	0.000413051	0.0283723	-1.25219	14	61117162	F	II	SIX1	TSS1500	shore	TSS1500-shore	chr14:61114102-61116552	NA	NA
cg18052274	-0.144712	0.451417	-3.97489	0.000356165	0.0266429	-1.10792	11	19737158	R	II	LOC100126784	TSS1500	shore	TSS1500-shore	chr11:19733936-19735320	TRUE	TRUE
cg07375836	-0.144998	0.593415	-4.70394	4.3e-05	0.013694	0.966616	17	35717813	F	II	ACACA	5'UTR	shore	5'UTR-shore	chr17:35715796-35716627	NA	NA
cg00920938	-0.145114	0.426328	-4.41172	0.000101196	0.0168648	0.123713	8	22036412	F	II	BMP1	Body	shore	Body-shore	chr8:22034373-22034772	TRUE	TRUE
cg11569478	-0.145234	0.534139	-3.70321	0.000765634	0.0371252	-1.85097	4	119910700	F	II	SYNPO2	Body	opensea	Body-opensea		TRUE	TRUE
cg18639228	-0.14556	0.50299	-4.19317	0.000190615	0.0208844	-0.497414	5	122232684	R	II	SNX24	Body	opensea	Body-opensea		NA	TRUE
cg27129029	-0.145654	0.490009	-3.93913	0.00039425	0.0277722	-1.20685	4	111720303	R	II		IGR	opensea	IGR-opensea		NA	NA
cg04658357	-0.145708	0.536203	-3.58879	0.00105161	0.0428781	-2.15749	17	18911043	F	II	SLC5A10	Body	shelf	Body-shelf	chr17:18906909-18908243	NA	NA
cg19535096	-0.145713	0.777584	-4.32557	0.000129988	0.018299	-0.122204	4	68751711	R	II		IGR	opensea	IGR-opensea		TRUE	TRUE
cg25839727	-0.145748	0.635427	-3.90044	0.000439933	0.0291148	-1.31352	1	64263033	R	II	ROR1	Body	opensea	Body-opensea		NA	TRUE
cg15835664	-0.145832	0.511106	-4.16005	0.000209691	0.0216721	-0.59075	1	62787266	F	II		IGR	shelf	IGR-shelf	chr1:62784136-62785133	TRUE	NA
cg03068346	-0.145951	0.595942	-3.65394	0.00087811	0.0394637	-1.98348	10	3113919	R	II	PFKP	Body	shelf	Body-shelf	chr10:3108650-3111419	TRUE	NA
cg12072178	-0.146378	0.383027	-4.64065	5.18e-05	0.014152	0.783021	1	7830855	F	II	VAMP3	TSS1500	shore	TSS1500-shore	chr1:7831378-7831846	NA	NA
cg02640104	-0.146451	0.594749	-4.3034	0.000138615	0.0187622	-0.185256	13	30476615	R	II		IGR	opensea	IGR-opensea		TRUE	TRUE
cg00509610	-0.146747	0.547545	-4.98627	1.87e-05	0.0109979	1.79107	3	12528629	R	II	TSEN2	5'UTR	shelf	5'UTR-shelf	chr3:12525749-12526346	NA	NA
cg17922998	-0.146848	0.766503	-4.1236	0.000232843	0.0227237	-0.693154	8	61863697	R	II		IGR	opensea	IGR-opensea		TRUE	TRUE
cg08268692	-0.146893	0.633321	-4.98417	1.88e-05	0.0109979	1.78491	11	76998832	F	II	GDPD4	TSS1500	opensea	TSS1500-opensea		TRUE	TRUE		rs12361485
cg26371501	-0.146972	0.35683	-4.70933	4.23e-05	0.0136559	0.98227	3	153003079	R	II		IGR	opensea	IGR-opensea		NA	TRUE
cg17940587	-0.146996	0.405667	-4.33686	0.000125797	0.0181213	-0.0900345	10	89292231	F	I	MINPP1	Body	opensea	Body-opensea		NA	TRUE		rs4462248
cg05548402	-0.147006	0.565188	-5.43226	4.98e-06	0.00900889	3.10612	16	66115853	R	II		IGR	opensea	IGR-opensea		NA	TRUE
cg01117384	-0.147072	0.469175	-4.93417	2.18e-05	0.0113286	1.63832	20	56274096	F	II	PMEPA1	5'UTR	opensea	5'UTR-opensea		TRUE	NA
cg06069100	-0.147128	0.707836	-4.84666	2.82e-05	0.0123213	1.38234	15	77574588	R	II	SGK269	5'UTR	opensea	5'UTR-opensea		NA	TRUE
cg05013438	-0.147325	0.596301	-3.90623	0.000432789	0.0289254	-1.2976	8	125631251	F	II	MTSS1	Body	opensea	Body-opensea		NA	TRUE		rs4870913	rs76970228
cg27013526	-0.147332	0.748792	-3.97085	0.000360278	0.0267365	-1.11911	14	61121516	F	II		IGR	shelf	IGR-shelf	chr14:61123613-61124613	NA	NA
cg07537821	-0.147497	0.393111	-4.4059	0.000102924	0.0169661	0.107069	11	122727440	R	II	CRTAM	Body	opensea	Body-opensea		TRUE	TRUE
cg06547285	-0.147586	0.639263	-4.98261	1.89e-05	0.0109979	1.78033	12	47630263	R	II	FAM113B	3'UTR	shore	3'UTR-shore	chr12:47629034-47629680	TRUE	NA
cg20987431	-0.147599	0.674351	-5.72715	2.07e-06	0.0075881	3.97977	8	124284393	R	II	ZHX1	5'UTR	shore	5'UTR-shore	chr8:124286209-124287666	NA	NA
cg21187108	-0.147636	0.695879	-3.59993	0.00101975	0.0423186	-2.12782	11	70224383	F	II	PPFIA1	Body	opensea	Body-opensea		NA	NA
cg09592903	-0.14766	0.639536	-4.19986	0.000186975	0.0207758	-0.478542	2	55203963	R	II	RTN4	Body	opensea	Body-opensea		NA	TRUE
cg06935608	-0.14776	0.268348	-5.04181	1.59e-05	0.0107666	1.95414	8	26309176	F	II		IGR	shore	IGR-shore	chr8:26307185-26307476	TRUE	NA
cg11798406	-0.147815	0.466022	-4.18002	0.000197974	0.0212301	-0.534491	21	40145361	R	II	NCRNA00114	Body	opensea	Body-opensea		TRUE	TRUE
cg18565795	-0.147852	0.713571	-5.19661	1e-05	0.0101292	2.40985	10	25350802	F	II		IGR	opensea	IGR-opensea		NA	TRUE		rs73608235
cg16598679	-0.148035	0.650828	-5.00554	1.77e-05	0.0108305	1.84763	14	90851046	F	II		IGR	shore	IGR-shore	chr14:90848994-90850381	NA	NA
cg08140114	-0.148149	0.292636	-4.92763	2.22e-05	0.0113763	1.61918	6	139482238	F	II	HECA	Body	opensea	Body-opensea		NA	TRUE
cg18978493	-0.148181	0.286877	-3.55116	0.00116645	0.0448592	-2.25736	7	27225855	R	II	HOXA11AS	Body	shore	Body-shore	chr7:27227520-27229043	NA	NA
cg03156546	-0.148207	0.348512	-4.84003	2.88e-05	0.0123576	1.36297	16	24759640	R	II	TNRC6A	Body	opensea	Body-opensea		NA	TRUE
cg26390078	-0.148209	0.459267	-4.52118	7.35e-05	0.0154424	0.43797	5	105233133	F	II		IGR	opensea	IGR-opensea		NA	TRUE
cg10377510	-0.148234	0.577924	-4.58532	6.09e-05	0.0146979	0.62296	1	9224003	R	II		IGR	opensea	IGR-opensea		TRUE	TRUE
cg25594736	-0.148297	0.541083	-4.5709	6.36e-05	0.0148843	0.581306	15	67391147	R	I	SMAD3	Body	opensea	Body-opensea		NA	TRUE
cg10183671	-0.148324	0.709832	-3.84606	0.000512985	0.0310383	-1.46281	7	213848	R	II	FAM20C	Body	opensea	Body-opensea		NA	NA
cg00791074	-0.148327	0.697321	-3.96845	0.000362744	0.0267473	-1.12575	6	151186169	F	II	MTHFD1L	TSS1500	shore	TSS1500-shore	chr6:151186747-151188112	NA	NA		rs73615070
cg10858480	-0.148376	0.665438	-4.01448	0.000318178	0.0255724	-0.997999	14	61122774	R	I		IGR	shore	IGR-shore	chr14:61123613-61124613	NA	NA			rs34672495
cg09970511	-0.148453	0.63921	-4.01324	0.000319309	0.0256149	-1.00146	6	56823640	F	II	BEND6	5'UTR	shelf	5'UTR-shelf	chr6:56818873-56820308	NA	NA
cg20427318	-0.148541	0.651311	-5.10384	1.32e-05	0.0102832	2.13654	6	134757763	F	II		IGR	opensea	IGR-opensea		TRUE	TRUE		rs61283207
cg02695609	-0.148755	0.322766	-5.92817	1.14e-06	0.00731529	4.57562	7	124430950	R	II		IGR	opensea	IGR-opensea		NA	NA
cg06062378	-0.148796	0.684518	-4.36127	0.00011719	0.0176288	-0.0204522	5	112387002	F	II	MCC	Body	opensea	Body-opensea		TRUE	TRUE
cg05492387	-0.148883	0.685743	-5.78128	1.77e-06	0.00735889	4.14023	4	99298930	F	II	RAP1GDS1	Body	opensea	Body-opensea		NA	TRUE		rs17027523
cg09896544	-0.148888	0.467456	-6.06134	7.71e-07	0.00715583	4.97004	15	37204174	R	II	MEIS2	Body	opensea	Body-opensea		NA	TRUE			rs79618689
cg23640925	-0.148911	0.52399	-4.28018	0.000148257	0.0191877	-0.251205	1	110599679	F	II		IGR	opensea	IGR-opensea		TRUE	TRUE
cg20216309	-0.149043	0.566807	-4.05612	0.000282512	0.0244339	-0.882015	3	16024540	R	II		IGR	opensea	IGR-opensea		TRUE	TRUE
cg26175448	-0.149064	0.317865	-4.27917	0.000148694	0.0191949	-0.254089	17	39072167	F	II		IGR	opensea	IGR-opensea		NA	TRUE
cg03466587	-0.149067	0.428118	-4.45316	8.97e-05	0.01632	0.242448	3	187704482	F	II		IGR	opensea	IGR-opensea		TRUE	TRUE
cg11752250	-0.149408	0.649427	-4.10674	0.000244388	0.0231814	-0.740448	14	68089471	R	II	ARG2	Body	shelf	Body-shelf	chr14:68086277-68086957	TRUE	NA
cg17722435	-0.149512	0.760175	-4.50679	7.67e-05	0.0156273	0.396531	7	22604019	F	II		IGR	opensea	IGR-opensea		NA	TRUE
cg04150762	-0.149524	0.5876	-5.45792	4.61e-06	0.0089064	3.18208	11	628677	F	II		IGR	shore	IGR-shore	chr11:626728-628037	NA	TRUE
cg04654299	-0.149534	0.544325	-4.14227	0.000220688	0.0221423	-0.640739	17	2308689	F	II		IGR	shelf	IGR-shelf	chr17:2302892-2305402	TRUE	NA			rs59759265
cg26821681	-0.149579	0.475535	-4.74169	3.85e-05	0.0133095	1.07635	8	125827396	F	II		IGR	opensea	IGR-opensea		TRUE	TRUE
cg13803727	-0.149597	0.531643	-3.49375	0.00136531	0.0482173	-2.40881	9	89445247	R	II		IGR	opensea	IGR-opensea		NA	TRUE
cg06285439	-0.149764	0.441862	-4.01879	0.00031429	0.0254566	-0.986009	2	206613589	F	II	NRP2	Body	opensea	Body-opensea		TRUE	TRUE
cg24045357	-0.149883	0.445808	-4.29569	0.000141749	0.0188712	-0.207182	2	177448447	F	II		IGR	opensea	IGR-opensea		NA	TRUE
cg11346522	-0.149971	0.708588	-4.46822	8.58e-05	0.0161203	0.285675	1	215178601	F	II	KCNK2	TSS1500	opensea	TSS1500-opensea		NA	NA
cg13432945	-0.150004	0.566344	-4.41701	9.96e-05	0.0167651	0.138866	1	59193388	R	II		IGR	opensea	IGR-opensea		TRUE	TRUE
cg11241750	-0.150017	0.517915	-4.83359	2.94e-05	0.0124674	1.34418	5	125694354	F	II	GRAMD3	TSS1500	opensea	TSS1500-opensea		NA	NA
cg17349081	-0.150072	0.293316	-4.25348	0.000160163	0.0196607	-0.326928	9	82188559	F	II	TLE4	Body	island	Body-island	chr9:82185479-82188560	NA	NA
cg03786920	-0.150107	0.598581	-4.77855	3.45e-05	0.0129073	1.18366	20	2113886	R	II	STK35	3'UTR	opensea	3'UTR-opensea		NA	TRUE
cg04686230	-0.150289	0.554117	-3.8086	0.000570024	0.0324652	-1.56515	6	106428957	R	II		IGR	shore	IGR-shore	chr6:106429111-106429772	NA	NA
cg27591920	-0.150292	0.716169	-4.5443	6.87e-05	0.0152231	0.504585	2	111918681	R	II	BCL2L11	Body	opensea	Body-opensea		TRUE	TRUE
cg16717008	-0.150508	0.5419	-3.54326	0.00119207	0.0452125	-2.27828	3	148037650	R	II		IGR	opensea	IGR-opensea		NA	TRUE
cg22254983	-0.150568	0.407396	-4.04445	0.000292091	0.0247321	-0.914553	8	136181389	R	II		IGR	opensea	IGR-opensea		NA	TRUE
cg02767093	-0.150652	0.562258	-4.75496	3.7e-05	0.0132119	1.11496	13	99130655	R	II	STK24	Body	shelf	Body-shelf	chr13:99127039-99127344	TRUE	NA
cg00902153	-0.150882	0.388618	-4.59017	6.01e-05	0.0146611	0.636968	3	188506715	R	II	LPP	Body	opensea	Body-opensea		TRUE	TRUE
cg26689186	-0.150882	0.791791	-5.30742	7.21e-06	0.00932763	2.73696	7	33301429	F	II	BBS9	Body	opensea	Body-opensea		NA	TRUE
cg15454698	-0.151022	0.603863	-4.56007	6.56e-05	0.0150512	0.550075	3	14473580	F	II	SLC6A6	5'UTR	opensea	5'UTR-opensea		TRUE	TRUE
cg04121938	-0.151086	0.29801	-3.87655	0.00047069	0.0299328	-1.37922	1	201509415	R	II		IGR	shore	IGR-shore	chr1:201507779-201509317	TRUE	NA
cg07243202	-0.151236	0.528882	-4.15177	0.000214743	0.0218875	-0.614032	8	134315520	R	II		IGR	opensea	IGR-opensea		NA	TRUE
cg04349084	-0.151468	0.639157	-4.49916	7.84e-05	0.0156898	0.37458	8	23602677	F	II		IGR	opensea	IGR-opensea		NA	TRUE		rs77040492
cg08564522	-0.151499	0.594052	-4.61518	5.58e-05	0.0144209	0.709281	19	42440079	F	II		IGR	island	IGR-island	chr19:42440030-42440234	NA	TRUE
cg01966277	-0.151543	0.574883	-4.564	6.49e-05	0.0149886	0.561402	7	82435009	F	II	PCLO	Body	opensea	Body-opensea		NA	TRUE		rs12668093
cg02632314	-0.151612	0.520975	-3.9944	0.000336924	0.0259949	-1.05381	13	41593416	F	II	ELF1	5'UTR	opensea	5'UTR-opensea		NA	NA	low-CpG:40491405-40491505
cg22223119	-0.151742	0.43707	-3.9724	0.000358694	0.0267161	-1.11482	13	99095684	R	II	FARP1	Body	opensea	Body-opensea		TRUE	TRUE			rs7992042
cg16001689	-0.151745	0.554693	-3.9957	0.000335678	0.0259511	-1.0502	6	135042205	R	II		IGR	opensea	IGR-opensea		NA	TRUE
cg02224164	-0.151761	0.620661	-3.88514	0.000459389	0.0296763	-1.35559	12	57883315	R	II	MARS	Body	shore	Body-shore	chr12:57881750-57882035	NA	NA
cg07248223	-0.151798	0.638155	-4.57673	6.25e-05	0.0148124	0.598165	17	38717275	F	I	CCR7	Body	opensea	Body-opensea		NA	NA
cg05257202	-0.151865	0.566391	-4.55683	6.62e-05	0.0150512	0.540705	13	99934873	F	II	UBAC2	Body	opensea	Body-opensea		NA	TRUE
cg16728539	-0.151868	0.675847	-4.57958	6.2e-05	0.0147826	0.606382	12	2451169	F	II	CACNA1C	Body	opensea	Body-opensea		NA	TRUE
cg20975733	-0.151877	0.738078	-5.49829	4.09e-06	0.00865447	3.3016	15	87155056	F	II	AGBL1	Body	opensea	Body-opensea		NA	TRUE
cg01797450	-0.152025	0.39193	-4.22124	0.000175795	0.0203165	-0.418166	6	168134760	F	II		IGR	shore	IGR-shore	chr6:168135847-168136065	NA	NA
cg26572896	-0.152139	0.67249	-5.35485	6.27e-06	0.00930808	2.87714	2	151386104	R	II		IGR	opensea	IGR-opensea		NA	TRUE
cg20096204	-0.152152	0.312189	-3.59463	0.0010348	0.0426067	-2.14195	3	169378675	F	II	MECOM	Body	shore	Body-shore	chr3:169379437-169381056	NA	NA
cg13208088	-0.152189	0.784955	-5.54787	3.53e-06	0.00853644	3.44846	6	10392519	R	II		IGR	shore	IGR-shore	chr6:10390038-10390565	NA	NA
cg23677778	-0.15221	0.750699	-5.19029	1.02e-05	0.0101292	2.39124	12	46950853	F	II		IGR	opensea	IGR-opensea		NA	TRUE
cg21182108	-0.152412	0.425109	-4.22843	0.000172184	0.0201829	-0.397841	9	101553307	R	I	ANKS6	Body	opensea	Body-opensea		NA	TRUE
cg19867579	-0.152435	0.562737	-3.77065	0.000634106	0.0339645	-1.66846	2	175643491	R	II		IGR	opensea	IGR-opensea		TRUE	TRUE
cg05204566	-0.152649	0.507513	-4.5314	7.14e-05	0.0153461	0.467395	2	172887136	F	II	MAP1D	Body	opensea	Body-opensea		NA	TRUE
cg07817608	-0.152718	0.602604	-4.8478	2.82e-05	0.0123096	1.38566	12	76219528	R	II		IGR	opensea	IGR-opensea		NA	TRUE
cg11630392	-0.152826	0.754474	-4.70143	4.33e-05	0.0137065	0.959312	3	150920964	R	II	GPR171	1stExon	opensea	1stExon-opensea		NA	NA
cg10995381	-0.152899	0.758566	-4.57359	6.31e-05	0.0148389	0.589083	5	7877198	R	II	MTRR	Body	opensea	Body-opensea		NA	TRUE
cg08243465	-0.152962	0.444627	-4.69262	4.45e-05	0.0137918	0.933725	20	56274036	F	II	PMEPA1	5'UTR	opensea	5'UTR-opensea		TRUE	NA
cg11940177	-0.15308	0.443354	-4.9916	1.84e-05	0.0109979	1.8067	10	99188478	R	II	PGAM1	Body	shelf	Body-shelf	chr10:99185778-99186294	NA	NA
cg19646759	-0.153107	0.787311	-4.17857	0.000198807	0.0212685	-0.538601	14	76112898	F	II	FLVCR2	3'UTR	opensea	3'UTR-opensea		TRUE	NA
cg21683390	-0.153142	0.646306	-4.47511	8.41e-05	0.0160508	0.305471	18	13259088	R	II	C18orf1	5'UTR	shelf	5'UTR-shelf	chr18:13262329-13263271	NA	NA
cg04447362	-0.153369	0.684554	-5.25254	8.49e-06	0.00991571	2.57487	2	237654635	F	II		IGR	opensea	IGR-opensea		TRUE	TRUE
cg09179691	-0.15354	0.623304	-4.5192	7.4e-05	0.0154629	0.432276	20	35094251	R	II	DLGAP4	Body	opensea	Body-opensea		TRUE	NA
cg22367981	-0.153582	0.677037	-5.87352	1.34e-06	0.00731529	4.41366	1	231964048	R	II	DISC1	Body	opensea	Body-opensea		NA	TRUE
cg05101437	-0.153595	0.459101	-4.4762	8.39e-05	0.0160351	0.308589	7	92262970	F	II	CDK6	Body	opensea	Body-opensea		NA	TRUE
cg09362047	-0.153617	0.78426	-4.35483	0.000119402	0.0177503	-0.0388128	17	70389968	F	II		IGR	opensea	IGR-opensea		TRUE	TRUE		rs34198675
cg20228731	-0.153788	0.784112	-3.67179	0.000835622	0.0385967	-1.93556	7	130646051	F	II	FLJ43663	Body	opensea	Body-opensea		NA	TRUE	low-CpG:130296547-130296631
cg18810022	-0.153835	0.667553	-3.94163	0.000391463	0.0277137	-1.19995	2	134989811	R	II		IGR	opensea	IGR-opensea		NA	TRUE
cg23591955	-0.153893	0.500225	-4.61864	5.53e-05	0.0144209	0.719308	14	52294766	F	II		IGR	opensea	IGR-opensea		TRUE	TRUE
cg25286679	-0.154212	0.523648	-6.56457	1.75e-07	0.00694498	6.45512	1	245879613	F	II		IGR	opensea	IGR-opensea		TRUE	TRUE
cg21946631	-0.154286	0.494399	-3.68191	0.000812442	0.0380973	-1.90836	7	90879360	F	II		IGR	opensea	IGR-opensea		NA	TRUE
cg17236870	-0.154369	0.297099	-5.70879	2.19e-06	0.00769021	3.92535	4	94122883	F	II	GRID2	Body	opensea	Body-opensea		NA	NA
cg24762931	-0.15453	0.744938	-4.8493	2.8e-05	0.0122869	1.39005	2	213574343	R	II		IGR	opensea	IGR-opensea		NA	TRUE
cg10863207	-0.154676	0.713673	-4.6039	5.77e-05	0.0145372	0.676669	17	33412186	R	II	RFFL	5'UTR	shelf	5'UTR-shelf	chr17:33416129-33416578	NA	NA
cg11859398	-0.154715	0.640305	-3.74634	0.000678762	0.0349984	-1.7344	7	3411503	R	II	SDK1	Body	opensea	Body-opensea		NA	TRUE
cg15457718	-0.154956	0.43179	-3.55712	0.00114749	0.0445767	-2.24157	14	51772027	R	II		IGR	opensea	IGR-opensea		TRUE	TRUE		rs72672173	rs56091101
cg18110822	-0.154959	0.519509	-4.35264	0.000120164	0.0177974	-0.0450607	3	4459358	R	II	SUMF1	Body	opensea	Body-opensea		NA	TRUE
cg07201215	-0.154969	0.260062	-4.74493	3.81e-05	0.0133095	1.08578	21	36419478	F	II	RUNX1	Body	opensea	Body-opensea		TRUE	NA
cg16348715	-0.15498	0.456878	-4.52138	7.35e-05	0.0154424	0.438532	10	26763087	R	II	APBB1IP	5'UTR	opensea	5'UTR-opensea		NA	TRUE
cg18991165	-0.155041	0.653575	-5.31779	7e-06	0.00930808	2.76761	5	143847362	R	II	KCTD16	Body	opensea	Body-opensea		NA	TRUE
cg10992219	-0.155111	0.672952	-4.40126	0.000104326	0.0169967	0.0937768	8	53608045	F	II	RB1CC1	5'UTR	opensea	5'UTR-opensea		NA	TRUE
cg14741870	-0.155265	0.65849	-4.27956	0.000148526	0.0191949	-0.252987	6	30174091	R	II	TRIM26	5'UTR	opensea	5'UTR-opensea		NA	NA
cg11401820	-0.155317	0.661965	-3.87687	0.00047026	0.029924	-1.37833	15	82425284	R	II	EFTUD1	Body	opensea	Body-opensea		TRUE	TRUE
cg09415485	-0.155341	0.568342	-4.23005	0.000171381	0.0201491	-0.393258	16	82663111	F	II	CDH13	Body	shore	Body-shore	chr16:82660651-82661813	TRUE	TRUE
cg07807757	-0.155436	0.671812	-4.53276	7.11e-05	0.015321	0.47131	7	50894570	F	II		IGR	opensea	IGR-opensea		TRUE	TRUE
cg24039081	-0.155473	0.227443	-5.88613	1.29e-06	0.00731529	4.45104	3	197155143	R	II		IGR	opensea	IGR-opensea		TRUE	TRUE
cg11234688	-0.155561	0.617685	-4.03094	0.000303583	0.0250645	-0.952204	2	1609660	F	II		IGR	opensea	IGR-opensea		TRUE	TRUE		rs76879059
cg10284310	-0.155581	0.544075	-3.60963	0.000992771	0.0417662	-2.10196	11	12108679	R	II		IGR	opensea	IGR-opensea		NA	TRUE
cg13714378	-0.155787	0.579076	-4.15723	0.000211397	0.021741	-0.598675	11	34702946	R	II		IGR	opensea	IGR-opensea		NA	TRUE
cg02484352	-0.156085	0.562819	-4.46123	8.76e-05	0.016209	0.265604	5	131599890	R	II	PDLIM4	Body	opensea	Body-opensea		TRUE	TRUE
cg21545313	-0.156231	0.527722	-3.95558	0.00037626	0.0272058	-1.16138	3	169381972	R	II	MECOM	TSS1500	shore	TSS1500-shore	chr3:169379437-169381056	NA	NA
cg12048965	-0.156266	0.752086	-4.37987	0.000111021	0.0173081	0.0326622	10	3848384	F	II		IGR	opensea	IGR-opensea		NA	TRUE		rs10508268
cg07512971	-0.156307	0.450349	-3.55823	0.00114397	0.0445236	-2.23862	15	63798022	F	II	USP3	Body	shore	Body-shore	chr15:63796129-63797638	NA	NA
cg21175685	-0.156534	0.671743	-4.09253	0.000254549	0.0235004	-0.780247	3	99378032	F	II	COL8A1	5'UTR	opensea	5'UTR-opensea		TRUE	TRUE		rs62281832
cg14093255	-0.156575	0.275525	-4.59314	5.96e-05	0.0146295	0.645566	9	14081508	R	II		IGR	opensea	IGR-opensea		NA	TRUE
cg04165508	-0.156706	0.831178	-4.83272	2.94e-05	0.0124674	1.34163	1	94167631	F	II		IGR	opensea	IGR-opensea		TRUE	TRUE		rs1891139
cg06890813	-0.15673	0.772171	-4.62015	5.5e-05	0.0144209	0.723675	8	124214953	R	II	LOC100131726	Body	opensea	Body-opensea		TRUE	NA
cg13544946	-0.157075	0.414931	-4.21007	0.000181552	0.0205555	-0.449723	9	35729779	R	II	TLN1	5'UTR	shelf	5'UTR-shelf	chr9:35732124-35732757	TRUE	NA
cg02235918	-0.1571	0.653925	-4.4226	9.8e-05	0.0167338	0.154862	6	72043561	R	II		IGR	opensea	IGR-opensea		NA	TRUE
cg09703136	-0.157172	0.386025	-4.10467	0.000245838	0.0232468	-0.746229	4	173995054	R	II		IGR	opensea	IGR-opensea		NA	TRUE
cg27179693	-0.157448	0.637097	-4.56788	6.41e-05	0.0149277	0.572598	11	120530818	F	II	GRIK4	TSS1500	opensea	TSS1500-opensea		TRUE	NA
cg07815131	-0.157591	0.475929	-4.18271	0.000196448	0.0211867	-0.526916	6	99289733	F	II		IGR	shore	IGR-shore	chr6:99290279-99290771	NA	NA
cg04134096	-0.158119	0.563783	-4.71106	4.21e-05	0.0136559	0.987293	3	151643511	R	II		IGR	opensea	IGR-opensea		NA	TRUE
cg06761220	-0.158546	0.617211	-4.12915	0.000229161	0.0225545	-0.677575	2	239078090	R	II		IGR	opensea	IGR-opensea		TRUE	TRUE
cg04810745	-0.158878	0.756286	-4.91636	2.3e-05	0.0114299	1.58616	2	189064557	R	II		IGR	opensea	IGR-opensea		TRUE	TRUE
cg17574812	-0.159166	0.474813	-3.689	0.000796552	0.0377932	-1.88926	3	58246371	F	II	ABHD6	Body	opensea	Body-opensea		NA	TRUE
cg08521995	-0.15932	0.566535	-4.52319	7.31e-05	0.0154158	0.443744	8	41628237	F	II	ANK1	Body	shelf	Body-shelf	chr8:41624555-41625380	TRUE	NA		rs73621186
cg18006637	-0.159615	0.577716	-4.92543	2.24e-05	0.0113818	1.61272	4	89713820	F	II	FAM13A	Body	opensea	Body-opensea		NA	TRUE
cg08426157	-0.159698	0.546641	-4.4467	9.14e-05	0.0164507	0.223933	7	18794174	F	I	HDAC9	Body	opensea	Body-opensea		NA	TRUE
cg01505556	-0.159725	0.486446	-4.4933	7.98e-05	0.0157774	0.357742	6	30174125	F	II	TRIM26	5'UTR	opensea	5'UTR-opensea		NA	NA			rs2021722
cg01878963	-0.159725	0.548965	-3.61572	0.000976197	0.0414971	-2.08572	1	112147900	F	II		IGR	opensea	IGR-opensea		TRUE	TRUE
cg23819027	-0.159843	0.611331	-6.07488	7.4e-07	0.00715583	5.01013	4	95799256	F	II	BMPR1B	5'UTR	opensea	5'UTR-opensea		NA	TRUE
cg02338840	-0.160072	0.718084	-4.64096	5.18e-05	0.014152	0.78391	2	207931932	R	II		IGR	opensea	IGR-opensea		NA	TRUE
cg14662181	-0.160082	0.783415	-4.64421	5.13e-05	0.014139	0.793334	1	192408849	F	II		IGR	opensea	IGR-opensea		NA	TRUE
cg15717250	-0.160089	0.43073	-3.64414	0.000902304	0.0399178	-2.00973	3	118895485	F	II	UPK1B	5'UTR	opensea	5'UTR-opensea		NA	TRUE
cg21244322	-0.160137	0.778652	-4.35026	0.000120997	0.0178324	-0.051845	15	64303084	R	II	DAPK2	Body	opensea	Body-opensea		TRUE	TRUE
cg08986840	-0.160495	0.323518	-4.08762	0.000258153	0.0235877	-0.793979	8	38409865	R	II		IGR	opensea	IGR-opensea		TRUE	TRUE
cg19010441	-0.16074	0.795001	-3.95174	0.000380387	0.0273487	-1.172	3	150917888	R	II	MED12L	Body	opensea	Body-opensea		NA	NA
cg18282388	-0.160798	0.673607	-5.16324	1.11e-05	0.0101292	2.31149	11	129716470	R	II	TMEM45B	5'UTR	opensea	5'UTR-opensea		TRUE	TRUE
cg05607079	-0.160921	0.798089	-4.52503	7.27e-05	0.0154122	0.449054	3	72387937	R	II		IGR	opensea	IGR-opensea		TRUE	TRUE
cg19670610	-0.161162	0.57928	-3.87877	0.000467739	0.0298862	-1.3731	4	89455337	R	II		IGR	opensea	IGR-opensea		TRUE	TRUE
cg07447769	-0.161223	0.70718	-4.91784	2.29e-05	0.0114299	1.5905	13	24723265	F	II		IGR	opensea	IGR-opensea		TRUE	TRUE
cg16330359	-0.161488	0.69812	-5.26824	8.1e-06	0.00979604	2.62124	6	168815048	R	I		IGR	shore	IGR-shore	chr6:168813677-168814042	NA	NA		rs9364451
cg23902076	-0.161554	0.75797	-4.10669	0.000244423	0.0231814	-0.740587	2	9428726	R	II	ASAP2	Body	opensea	Body-opensea		TRUE	TRUE
cg00172872	-0.161664	0.735634	-3.96103	0.000370477	0.0270049	-1.1463	12	89461426	F	II		IGR	opensea	IGR-opensea		NA	TRUE
cg02142926	-0.161675	0.441252	-4.99951	1.8e-05	0.0108985	1.82991	6	134994674	F	II		IGR	opensea	IGR-opensea		NA	TRUE		rs9494023
cg01715025	-0.161989	0.695603	-4.95713	2.04e-05	0.0111977	1.70562	1	145683323	R	II	RNF115	Body	opensea	Body-opensea		TRUE	TRUE
cg17759095	-0.162275	0.730724	-4.19317	0.000190619	0.0208844	-0.497438	6	56755566	R	II	DST	Body	opensea	Body-opensea		TRUE	TRUE
cg08216099	-0.162315	0.518833	-3.68182	0.000812626	0.0380974	-1.90858	2	1725761	F	II	PXDN	Body	opensea	Body-opensea		TRUE	TRUE
cg21440776	-0.16232	0.701549	-4.42352	9.78e-05	0.0167317	0.157487	12	6658378	F	II	IFFO1	Body	shore	Body-shore	chr12:6657727-6657973	TRUE	TRUE
cg07739841	-0.1627	0.768779	-3.97494	0.000356105	0.0266429	-1.10776	6	159657657	R	II	FNDC1	Body	shelf	Body-shelf	chr6:159653233-159655397	NA	NA
cg03845363	-0.162803	0.582168	-4.67937	4.62e-05	0.0138411	0.895275	17	17753516	F	II	TOM1L2	Body	opensea	Body-opensea		TRUE	TRUE
cg13333800	-0.163259	0.594748	-3.52431	0.0012557	0.0463788	-2.32832	5	125694418	R	II	GRAMD3	TSS1500	opensea	TSS1500-opensea		NA	NA			rs74443488
cg14801864	-0.163354	0.549497	-4.5021	7.77e-05	0.0156273	0.383037	20	17540975	R	II	BFSP1	TSS1500	opensea	TSS1500-opensea		NA	NA
cg22641201	-0.163487	0.453522	-4.16488	0.000206793	0.0215468	-0.577136	10	60401105	F	II	BICC1	Body	opensea	Body-opensea		NA	TRUE
cg02480320	-0.163683	0.6051	-3.74171	0.000687609	0.0351912	-1.74694	5	2135054	R	II		IGR	shore	IGR-shore	chr5:2136797-2137305	NA	NA
cg26952803	-0.163774	0.526478	-5.42368	5.11e-06	0.00900889	3.08075	10	63926610	F	II		IGR	opensea	IGR-opensea		NA	TRUE
cg03388266	-0.16407	0.524765	-3.92863	0.000406167	0.0281567	-1.23583	2	234891489	F	II	TRPM8	Body	opensea	Body-opensea		TRUE	TRUE
cg15819128	-0.16418	0.44157	-3.69431	0.000784868	0.0375513	-1.87497	2	238604020	F	II	LRRFIP1	Body	shelf	Body-shelf	chr2:238599857-238601430	NA	TRUE
cg23462956	-0.164248	0.376182	-3.62304	0.000956615	0.0411059	-2.06616	14	61119262	F	I		IGR	shelf	IGR-shelf	chr14:61114102-61116552	NA	NA
cg02983911	-0.164424	0.790078	-4.82025	3.05e-05	0.0125536	1.30524	20	36932397	F	II	BPI	TSS200	opensea	TSS200-opensea		NA	NA		rs5743496
cg00593243	-0.164438	0.36211	-3.47754	0.00142716	0.04928	-2.45138	5	172196153	F	II	DUSP1	Body	shore	Body-shore	chr5:172197482-172199606	NA	NA
cg14416623	-0.165065	0.507175	-4.53688	7.02e-05	0.0152937	0.483206	2	133561787	R	II	NCKAP5	Body	opensea	Body-opensea		NA	TRUE
cg10153733	-0.165325	0.56072	-4.16122	0.000208986	0.0216466	-0.587456	9	33042787	F	II	SMU1	3'UTR	shore	3'UTR-shore	chr9:33044245-33044612	NA	NA
cg11729848	-0.165402	0.632501	-5.00362	1.78e-05	0.0108616	1.84198	5	145252094	R	II	GRXCR2	Body	opensea	Body-opensea		NA	NA
cg00287773	-0.165833	0.568013	-5.19874	9.96e-06	0.0101292	2.41613	5	139594619	R	II	C5orf32	Body	opensea	Body-opensea		NA	TRUE
cg16474118	-0.165897	0.64151	-4.30901	0.00013638	0.0186489	-0.169304	2	12760191	F	II		IGR	opensea	IGR-opensea		TRUE	TRUE
cg14784820	-0.166135	0.691831	-4.5196	7.39e-05	0.0154556	0.433429	2	71791254	R	II	DYSF	Body	shelf	Body-shelf	chr2:71787430-71787897	NA	NA
cg22400059	-0.166729	0.636453	-4.69185	4.46e-05	0.0137934	0.931492	1	10571508	R	II	PEX14	Body	opensea	Body-opensea		TRUE	NA			rs61777173
cg24604417	-0.167131	0.696304	-4.33752	0.000125556	0.0181158	-0.0881584	5	49995694	F	II	PARP8	Body	opensea	Body-opensea		NA	TRUE
cg17159058	-0.167262	0.302394	-5.29408	7.51e-06	0.00941044	2.69754	8	1704075	R	II		IGR	opensea	IGR-opensea		TRUE	TRUE
cg26604895	-0.167315	0.584642	-4.07086	0.000270841	0.0240203	-0.840831	5	89842121	F	II		IGR	opensea	IGR-opensea		NA	TRUE		rs72442294
cg14573876	-0.167339	0.623646	-4.07461	0.000267953	0.0238485	-0.830364	19	4105153	R	II	MAP2K2	Body	shelf	Body-shelf	chr19:4101029-4101515	TRUE	NA
cg05521150	-0.16736	0.559377	-4.21908	0.000176893	0.0203655	-0.424266	4	11550611	F	II		IGR	opensea	IGR-opensea		NA	TRUE
cg18026772	-0.167555	0.555954	-4.94033	2.14e-05	0.0112796	1.65638	1	116922084	R	II	ATP1A1	Body	opensea	Body-opensea		NA	TRUE
cg04166812	-0.167637	0.756416	-3.73094	0.000708633	0.0357231	-1.7761	14	61122051	R	II		IGR	shore	IGR-shore	chr14:61123613-61124613	NA	NA		rs7152548
cg15540602	-0.167892	0.692304	-4.04674	0.000290189	0.0247078	-0.90818	14	61122911	R	II		IGR	shore	IGR-shore	chr14:61123613-61124613	NA	NA
cg13017929	-0.167936	0.607412	-4.17788	0.000199203	0.0212908	-0.540547	7	116909621	F	II		IGR	opensea	IGR-opensea		TRUE	TRUE			rs79653773
cg19365697	-0.168137	0.65422	-4.28248	0.000147273	0.0191323	-0.244679	6	30174261	F	II	TRIM26	5'UTR	opensea	5'UTR-opensea		NA	NA
cg10728473	-0.168248	0.635731	-5.10455	1.32e-05	0.0102832	2.13863	3	197226514	F	II		IGR	shore	IGR-shore	chr3:197225631-197226150	TRUE	NA
cg13784312	-0.168266	0.767607	-4.41704	9.96e-05	0.0167651	0.138957	9	134609065	R	I	RAPGEF1	Body	opensea	Body-opensea		TRUE	NA
cg24040043	-0.16838	0.636308	-4.52072	7.36e-05	0.0154424	0.436637	1	207224982	F	II	YOD1	TSS1500	shore	TSS1500-shore	chr1:207226281-207226842	NA	NA		rs2306714	rs4142865
cg10275917	-0.168495	0.538166	-3.98759	0.000343517	0.0262575	-1.07269	7	7478820	R	II	COL28A1	Body	opensea	Body-opensea		TRUE	TRUE
cg11229273	-0.168705	0.380095	-4.21936	0.00017675	0.0203655	-0.423476	3	57015101	R	II	ARHGEF3	Body	opensea	Body-opensea		TRUE	TRUE
cg06963192	-0.168787	0.723116	-4.9451	2.11e-05	0.0112639	1.67036	1	172557938	R	II	C1orf9	Body	opensea	Body-opensea		NA	TRUE
cg25161912	-0.16906	0.581047	-4.81491	3.1e-05	0.0125624	1.28967	12	66220771	R	II	HMGA2	Body	shore	Body-shore	chr12:66217627-66220181	NA	NA
cg26400954	-0.169104	0.597841	-4.60632	5.73e-05	0.0144699	0.683649	13	76291075	F	II	LMO7	Body	opensea	Body-opensea		TRUE	TRUE
cg13905238	-0.169147	0.458447	-5.91327	1.19e-06	0.00731529	4.53144	3	197155273	F	I		IGR	opensea	IGR-opensea		TRUE	TRUE
cg25581222	-0.169221	0.668517	-4.28871	0.000144643	0.019018	-0.227009	15	64539239	R	II	CSNK1G1	Body	opensea	Body-opensea		NA	TRUE
cg06271067	-0.169292	0.524579	-4.00662	0.00032539	0.025715	-1.01985	2	225384862	F	II	CUL3	Body	opensea	Body-opensea		NA	TRUE
cg11464297	-0.169529	0.466138	-4.55373	6.68e-05	0.0151173	0.531772	10	70302998	F	II		IGR	opensea	IGR-opensea		NA	TRUE
cg05249460	-0.169597	0.559074	-3.60553	0.0010041	0.0420153	-2.11291	17	4180570	F	II	UBE2G1	3'UTR	opensea	3'UTR-opensea		NA	TRUE
cg21308365	-0.169798	0.410151	-5.06656	1.47e-05	0.010543	2.02688	6	119031399	F	II		IGR	opensea	IGR-opensea		NA	NA
cg00583068	-0.1698	0.709851	-5.12087	1.25e-05	0.0102832	2.18669	1	224972796	R	II		IGR	opensea	IGR-opensea		NA	TRUE			rs11430226
cg08067983	-0.169875	0.375724	-4.27405	0.000150911	0.0192982	-0.268601	13	111535587	R	II	ANKRD10	Body	opensea	Body-opensea		NA	TRUE
cg06401643	-0.169889	0.680976	-4.07962	0.000264138	0.0236947	-0.81636	11	66701529	F	II	PC	5'UTR	opensea	5'UTR-opensea		NA	TRUE
cg26182406	-0.169897	0.413043	-3.77304	0.000629876	0.0338627	-1.66197	14	105491309	F	II		IGR	shelf	IGR-shelf	chr14:105486611-105487915	TRUE	NA	low-CpG:104562350-104562359
cg09410512	-0.169966	0.383758	-4.68062	4.61e-05	0.0138405	0.8989	2	224564400	F	II		IGR	opensea	IGR-opensea		TRUE	TRUE
cg01502116	-0.170033	0.483445	-4.11903	0.000235918	0.0228402	-0.705979	4	134017922	R	II		IGR	opensea	IGR-opensea		NA	TRUE
cg09479286	-0.170062	0.408389	-4.28631	0.000145653	0.0190711	-0.23383	2	169659182	R	II	NOSTRIN	5'UTR	opensea	5'UTR-opensea		NA	TRUE			rs41268681
cg07734975	-0.17019	0.538158	-5.34219	6.51e-06	0.00930808	2.83971	11	9780844	R	I		IGR	shore	IGR-shore	chr11:9779592-9780470	TRUE	TRUE
cg21177821	-0.170357	0.745298	-3.7348	0.000701035	0.0355345	-1.76566	14	61121712	R	II		IGR	shore	IGR-shore	chr14:61123613-61124613	NA	NA
cg09862711	-0.170388	0.426444	-4.75534	3.7e-05	0.0132119	1.11606	8	5003384	R	II		IGR	opensea	IGR-opensea		NA	TRUE
cg13030790	-0.17059	0.226187	-4.03417	0.000300796	0.0249932	-0.943207	21	36421503	R	II	RUNX1	5'UTR	opensea	5'UTR-opensea		NA	NA	low-CpG:35343224-35343511		rs77393863
cg12002139	-0.170879	0.682303	-3.75807	0.000656841	0.034593	-1.70259	6	158478872	F	II	SYNJ2	Body	opensea	Body-opensea		TRUE	TRUE		rs2765231
cg18106366	-0.171067	0.343603	-3.78242	0.000613523	0.033423	-1.63647	14	38590628	F	II		IGR	opensea	IGR-opensea		NA	TRUE
cg03143046	-0.171457	0.443915	-4.48124	8.26e-05	0.0159341	0.323087	6	43758007	F	II		IGR	opensea	IGR-opensea		NA	TRUE
cg14572252	-0.171506	0.422813	-4.47623	8.38e-05	0.0160351	0.308699	3	169309425	R	II	MECOM	Body	opensea	Body-opensea		NA	TRUE
cg00538017	-0.171564	0.574877	-3.51357	0.00129323	0.0470753	-2.35666	6	64029870	R	II	LGSN	5'UTR	opensea	5'UTR-opensea		NA	NA
cg22046201	-0.171705	0.613032	-4.18143	0.000197177	0.0212149	-0.530541	1	64212080	R	II		IGR	opensea	IGR-opensea		NA	TRUE
cg17942666	-0.171831	0.681861	-5.01206	1.73e-05	0.0108305	1.86677	17	59415548	R	II	BCAS3	Body	opensea	Body-opensea		TRUE	TRUE
cg20938708	-0.17185	0.744812	-4.70443	4.3e-05	0.013694	0.968016	17	73679983	R	II	SAP30BP	Body	opensea	Body-opensea		NA	TRUE
cg09621603	-0.1725	0.58734	-3.87902	0.000467404	0.0298767	-1.37241	10	128210076	R	II	C10orf90	TSS200	opensea	TSS200-opensea		NA	NA
cg07493562	-0.172756	0.455701	-4.00703	0.000325012	0.0257082	-1.01872	16	78244468	R	II	WWOX	Body	opensea	Body-opensea		NA	TRUE
cg07220903	-0.172797	0.518252	-4.26932	0.000152991	0.0193354	-0.282025	3	46973284	F	II	CCDC12	Body	opensea	Body-opensea		NA	TRUE
cg10063575	-0.172938	0.49431	-4.67206	4.72e-05	0.0138475	0.874066	12	53822143	F	II	AMHR2	Body	opensea	Body-opensea		TRUE	TRUE
cg01712428	-0.172982	0.577546	-4.16747	0.00020526	0.021477	-0.569854	7	73132139	F	II	STX1A	Body	shore	Body-shore	chr7:73133388-73134204	NA	NA		rs78054972
cg18263166	-0.173075	0.40119	-3.74809	0.000675451	0.0349328	-1.72966	7	92533866	R	II		IGR	opensea	IGR-opensea		TRUE	TRUE
cg17861653	-0.173308	0.621682	-4.89178	2.47e-05	0.0117222	1.51425	5	131561363	F	II	P4HA2	5'UTR	shore	5'UTR-shore	chr5:131563094-131563954	TRUE	TRUE			rs62384127
cg13936363	-0.173467	0.595583	-4.25204	0.000160833	0.0197028	-0.331022	9	4116422	R	II	GLIS3	Body	shore	Body-shore	chr9:4117825-4118594	NA	NA
cg12427317	-0.173478	0.74381	-3.84405	0.000515889	0.0311366	-1.46829	5	34743138	R	II	RAI14	Body	opensea	Body-opensea		TRUE	TRUE
cg13427361	-0.174046	0.675839	-3.99975	0.000331827	0.0258321	-1.03895	4	187650301	F	II		IGR	shelf	IGR-shelf	chr4:187644319-187648253	NA	NA
cg02920600	-0.174222	0.409051	-3.80164	0.000581282	0.0327276	-1.58412	7	137367341	R	II	DGKI	Body	opensea	Body-opensea		NA	TRUE
cg27492584	-0.17472	0.524477	-4.56939	6.39e-05	0.0148955	0.576951	17	70599307	F	II		IGR	opensea	IGR-opensea		TRUE	TRUE
cg02933362	-0.174752	0.36289	-4.55853	6.59e-05	0.0150512	0.545611	2	102091607	F	II	RFX8	TSS1500	shore	TSS1500-shore	chr2:102090370-102091130	TRUE	NA
cg17765387	-0.174808	0.563743	-4.65643	4.95e-05	0.0139289	0.828733	12	117354824	F	II	FBXW8	Body	opensea	Body-opensea		TRUE	TRUE
cg17567602	-0.174947	0.696824	-4.50243	7.77e-05	0.0156273	0.383988	2	106732112	F	II	UXS1	Body	opensea	Body-opensea		TRUE	TRUE
cg08698943	-0.175016	0.450546	-4.84302	2.86e-05	0.0123343	1.3717	10	3509758	F	II		IGR	opensea	IGR-opensea		TRUE	NA
cg20446143	-0.175285	0.382284	-4.17053	0.000203461	0.0214276	-0.561242	11	60466740	R	II	MS4A8B	TSS1500	opensea	TSS1500-opensea		NA	NA
cg19312305	-0.175532	0.527165	-4.61137	5.65e-05	0.0144209	0.698263	18	56117016	F	II	MIR122	TSS1500	opensea	TSS1500-opensea		NA	NA		rs3760546
cg11564601	-0.175575	0.365312	-5.17149	1.08e-05	0.0101292	2.3358	22	30592435	F	II		IGR	opensea	IGR-opensea		TRUE	TRUE		rs8136984
cg05075308	-0.175641	0.639853	-4.85526	2.75e-05	0.012248	1.40747	4	185329364	R	II	IRF2	Body	opensea	Body-opensea		NA	TRUE
cg19836199	-0.175683	0.575936	-3.54199	0.00119624	0.0453122	-2.28164	21	36421941	F	II	RUNX1	TSS1500	opensea	TSS1500-opensea		NA	TRUE
cg25743622	-0.175684	0.64054	-4.08829	0.000257657	0.0235831	-0.792098	1	223403446	R	II	SUSD4	Body	opensea	Body-opensea		TRUE	TRUE		rs75789805
cg16072777	-0.175933	0.367094	-5.10012	1.33e-05	0.0103311	2.12562	5	17119012	F	II		IGR	opensea	IGR-opensea		TRUE	NA
cg25298596	-0.176006	0.560545	-4.43783	9.38e-05	0.0165827	0.19849	12	91502248	R	II	LUM	Body	opensea	Body-opensea		NA	NA
cg03880642	-0.176055	0.515842	-3.54741	0.00117856	0.0449871	-2.2673	10	105560568	F	II	SH3PXD2A	Body	opensea	Body-opensea		NA	TRUE
cg11906781	-0.176269	0.595726	-4.62885	5.36e-05	0.0144209	0.748855	2	28183394	F	II	BRE	Body	opensea	Body-opensea		NA	TRUE
cg26534847	-0.176302	0.490949	-4.30505	0.000137954	0.0187337	-0.180567	20	36932479	R	II	BPI	TSS200	opensea	TSS200-opensea		NA	NA			rs75578720
cg06040925	-0.1764	0.526775	-4.02977	0.000304596	0.0250964	-0.955453	2	103334345	F	II	MFSD9	3'UTR	opensea	3'UTR-opensea		NA	NA
[truncated: 171 more rows]
