# Supplementary material for: Analysis of mRNA Expression and DNA Methylation Datasets According to the Genomic Distribution of CpG Sites in Osteoarthritis
Source: Front Genet. 2021 Apr 15;12:618803. doi: 10.3389/fgene.2021.618803 (PMC8082497; doi:10.3389/fgene.2021.618803)
Supplement: Supplementary file 2 [file Table_2.XLSX]

## Sheet: Sheet1
Category	Term	Count	%	PValue	Genes	List Total	Pop Hits	Pop Total	Fold Enrichment	Bonferroni	Benjamini	FDR
GOTERM_BP_DIRECT	GO:0001501~skeletal system development	25	0.0169427	4.49296e-08	SH3PXD2B, FGFR1, BGLAP, BMP1, EVC, FGFR3, TBX3, SOX11, TCOF1, NPR3, GLI2, ANKH, PAX1, TGFB2, HDAC4, CHD7, DLX5, COL12A1, GDF10, BMPR1B, ALX4, COL11A2, PAPSS2, PITX1, BMP6	820	137	16792	3.73687	0.000151536	0.000151536	8.19592e-05
GOTERM_BP_DIRECT	GO:0002076~osteoblast development	9	0.00609938	5.07971e-07	MSX2, HDAC4, BGLAP, SATB2, SMAD3, LIMD1, GLI2, RUNX2, LRP5	820	17	16792	10.8413	0.00171192	0.000856326	0.000926621
GOTERM_BP_DIRECT	GO:0000122~negative regulation of transcription from RNA polymerase II promoter	67	0.0454065	5.48379e-07	BACH2, PPARG, MITF, WWC1, ZEB2, GLI2, CUL3, BARX2, FOXF1, TRPV4, H2AFY, RARA, RARB, NFIL3, CTBP1, SATB2, ZBTB20, TBX15, BEND6, SOX11, ARID5B, ZHX1, LEF1, TLE4, TLE1, HMGA2, HES5, SIX1, PRDM5, TFAP2A, PRDM1, PEG3, MED1, FGFR2, GLIS3, FGFR1, TSHZ2, USP3, GLIS1, NFIX, PRDM16, TAGLN3, MSX2, MEIS2, BCL6, EHMT1, IKZF1, TBX3, JARID2, TBX2, TRIM29, SMAD3, WWTR1, STAT3, FOXP1, FNIP2, HOXB3, HDAC4, SALL1, …	820	720	16792	1.9056	0.00184797	0.00061637	0.00100033
GOTERM_BP_DIRECT	GO:0060021~palate development	17	0.011521	6.13698e-07	SATB2, TBX3, TBX2, ARID5B, TIPARP, TGFBR2, LEF1, PRDM16, TGFB2, EPHB2, DHRS3, CHD7, DLX5, TFAP2A, ALX4, COL11A2, PLEKHA1	820	76	16792	4.58062	0.00206786	0.000517368	0.00111948
GOTERM_BP_DIRECT	GO:0030198~extracellular matrix organization	28	0.0189758	1.0554e-06	IBSP, PXDN, ELF3, LUM, DAG1, ITGB5, ITGB3, SMOC2, CD44, ITGB7, FOXF1, COL27A1, TGFBI, COL8A1, THBS1, SPP1, FN1, B4GALT1, COL4A2, COL13A1, NF1, CCDC80, ITGA1, SPARC, FURIN, CSGALNACT1, LAMC1, APBB2	820	196	16792	2.92544	0.00355354	0.00071172	0.00192521
GOTERM_BP_DIRECT	GO:0042472~inner ear morphogenesis	13	0.00881021	5.6805e-06	FGFR2, FGFR1, TMIE, SOBP, CELSR1, PTPRQ, EPHB2, SPRY2, CHD7, DLX5, SIX1, PAX8, TFAP2A	820	52	16792	5.11951	0.018978	0.0031883	0.0103617
GOTERM_BP_DIRECT	GO:0001525~angiogenesis	28	0.0189758	1.24706e-05	FGFR2, NRP2, FGFR1, RORA, ELK3, EPHB2, TGFB2, NRCAM, ARHGAP22, TGFBI, ROBO4, PIK3CA, ZC3H12A, COL8A1, FGF1, BCAS3, ANGPT2, FN1, PRKCA, PIK3CG, COL4A2, VAV3, TBX4, HOXB3, PRKD1, MAPK14, RBPJ, MED1	820	223	16792	2.57123	0.0411912	0.00599107	0.0227461
GOTERM_BP_DIRECT	GO:0045944~positive regulation of transcription from RNA polymerase II promoter	79	0.053539	1.25701e-05	ELF1, ELF3, LMO2, PPARG, MITF, ZEB2, RORA, GLI2, PAX1, BARX2, FOXF1, PAX8, CREB3L1, RARA, ZFAT, RARB, ALX4, FGF1, PITX1, WWOX, STAG1, SATB2, SOX11, LEF1, HMGA2, GRHL1, HMGA1, PRKD1, HES5, SIX1, TFAP2A, RIPK2, PEG3, MED1, FGFR2, GLIS3, CAMTA1, CRTC1, LUM, GLIS1, NFIX, ELK3, MED12L, CHD7, MEIS2, LHX2, ZC3H12A, AUTS2, TNKS, MAML3, BCAS3, RUNX1, BCL9, CD28, NFATC1, IKZF1, MAML1, TBX5, MAML2, SMYD3, S…	820	981	16792	1.6491	0.0415129	0.00528587	0.0229275
GOTERM_BP_DIRECT	GO:0007155~cell adhesion	45	0.0304969	1.48972e-05	IBSP, NRP2, MTSS1, IGFBP7, CTNND2, FERMT1, COL28A1, ITGB5, ITGB3, ITGBL1, CD96, LPXN, CD44, SORBS1, SORBS2, FAT1, ITGB7, TGFBI, CNTNAP2, COL12A1, THBS1, COL8A1, BOC, SPP1, DPT, FN1, PRKCA, B4GALT1, BGLAP, TNXB, MAGI1, LPP, ACTN2, AJAP1, PRKCE, CTNNA2, CDH13, EPHA4, HES5, FREM2, CD58, LAMC1, ADAM12, DST, NTM	820	459	16792	2.00765	0.0490072	0.00556764	0.0271716
GOTERM_BP_DIRECT	GO:0007605~sensory perception of sound	20	0.0135542	2.43186e-05	FGFR1, GRXCR2, TMIE, SOBP, LRIG1, HOMER2, MBP, GJB2, CCDC50, SPRY2, EYA4, CHD7, NAV2, CLIC5, SIX1, TFAP2A, COL11A2, KCNQ1, USH2A, CDH23	820	133	16792	3.07941	0.0787535	0.00816921	0.044352
GOTERM_BP_DIRECT	GO:0007507~heart development	24	0.016265	2.97525e-05	NRP2, SH3PXD2B, MICAL2, TBX5, NF1, PPARG, TGFBR2, AKAP13, BICC1, SPARC, GLI2, PTPN11, TGFB2, ECE1, ADM, FREM2, RPS6KA2, CASP7, RB1CC1, SALL1, FOXF1, ADAM19, CACNA1C, HDAC9	820	183	16792	2.68565	0.0954852	0.00908183	0.0542597
GOTERM_BP_DIRECT	GO:0060349~bone morphogenesis	9	0.00609938	3.00036e-05	FGFR2, DHRS3, FGFR3, CYP26B1, TFAP2A, PAPPA2, MMP13, PAX1, LRP5	820	27	16792	6.82602	0.0962509	0.00839816	0.0547174
GOTERM_BP_DIRECT	GO:0045893~positive regulation of transcription, DNA-templated	47	0.0318523	5.61034e-05	SUPT3H, ELF1, ELF3, FOXK1, GRIP1, MITF, PPARG, AFAP1L2, ELK3, RORA, GLI2, PRDM16, IL31RA, FOXF1, LHX2, PAX8, RARA, ASPH, ATOH8, RUNX1, RUNX2, NFATC1, TBX3, PCID2, MAP2K2, TBX5, SOX11, LEF1, SMAD3, CREB5, HMGA2, MECOM, HMGA1, TRERF1, STAT3, HDAC4, HES5, SP1, NCOA4, DLX5, SALL1, SIX1, HIVEP3, TFAP2A, ZFHX3, LRP5, MED1	820	515	16792	1.86887	0.172414	0.0144516	0.102293
GOTERM_BP_DIRECT	GO:0010595~positive regulation of endothelial cell migration	11	0.0074548	5.93126e-05	NRP2, PRKCA, PRKD1, ZC3H12A, ATOH8, SPARC, ITGB3, BCAS3, THBS1, FGF1, FOXP1	820	46	16792	4.89692	0.181324	0.0141889	0.108141
GOTERM_BP_DIRECT	GO:0002062~chondrocyte differentiation	10	0.00677709	8.44739e-05	FGFR1, FGFR3, HES5, MAPK14, TGFBI, RUNX1, GLI2, COL11A2, HMGA2, RUNX2	820	39	16792	5.25078	0.247942	0.0188169	0.153983
GOTERM_BP_DIRECT	GO:0036092~phosphatidylinositol-3-phosphate biosynthetic process	11	0.0074548	0.000104732	PIK3CG, FGFR2, FGFR1, IRS2, FGFR3, PIK3CD, SYNJ2, PIK3CA, FGF1, FRS2, PTPN11	820	49	16792	4.59711	0.297619	0.021838	0.190876
GOTERM_BP_DIRECT	GO:0060612~adipose tissue development	8	0.00542167	0.000142039	SH3PXD2B, UMODL1, EBF2, ARID5B, FTO, SPG20, PIK3CA, LRP5	820	25	16792	6.55298	0.380678	0.0277907	0.258786
GOTERM_BP_DIRECT	GO:0046854~phosphatidylinositol phosphorylation	15	0.0101656	0.000177787	FGFR2, PIK3CG, FGFR1, IRS2, FGFR3, TTC7B, PIK3CD, PTPN11, PIP5KL1, FYN, PIK3CA, FGF1, FRS2, CD28, EFR3B	820	94	16792	3.26777	0.451039	0.0327692	0.323816
GOTERM_BP_DIRECT	GO:0002053~positive regulation of mesenchymal cell proliferation	8	0.00542167	0.000186245	FGFR2, FGFR1, IRS2, FOXF1, TGFBR2, FBXW4, FOXP1, LRP5	820	26	16792	6.30094	0.466481	0.0325257	0.339197
GOTERM_BP_DIRECT	GO:0048015~phosphatidylinositol-mediated signaling	16	0.0108433	0.00018969	FGFR2, PIK3CG, FGFR1, IRS2, FGFR3, PIK3CD, NPR3, PTPN11, IGF1R, FYN, PIK3CA, MTOR, FGF1, TNRC6A, FRS2, CD28	820	106	16792	3.09103	0.472647	0.0314879	0.345462
GOTERM_BP_DIRECT	GO:0045892~negative regulation of transcription, DNA-templated	44	0.0298192	0.000213567	ELF3, FOXK1, PPARG, NOSTRIN, ELK3, PRDM16, MSX2, LANCL2, PEX14, BCL6, RARA, LIMD1, LOXL3, ATOH8, LRRFIP1, RUNX1, RUNX2, DEDD2, PITX1, CTBP1, EHMT1, TBX3, IKZF1, JARID2, TBX2, ARID5B, ZHX1, LEF1, TLE1, HMGA2, MECOM, HMGA1, FOXP1, ATXN1, DKK3, HDAC4, PRICKLE1, SALL1, PRDM5, TFAP2A, RBPJ, HDAC9, ZNF438, ZFHX3	820	499	16792	1.80568	0.51346	0.0337247	0.388865
GOTERM_BP_DIRECT	GO:0042981~regulation of apoptotic process	24	0.016265	0.000303235	RTN4, SGK1, BMP1, MITF, ACTN2, DAPK2, TNFRSF9, RASSF5, NLRC4, UMODL1, DUSP1, FYN, PAX8, ROBO4, GDF10, BCL6, FAS, NGFR, ALX4, FRS2, DEDD2, BMP6, LRP5, TRAF3	820	213	16792	2.30739	0.640474	0.045434	0.551709
GOTERM_BP_DIRECT	GO:0035116~embryonic hindlimb morphogenesis	8	0.00542167	0.000307832	MSX2, CHD7, TBX3, AFF3, RARB, ALX4, PITX1, MED1	820	28	16792	5.85087	0.646007	0.044147	0.56005
GOTERM_BP_DIRECT	GO:0043547~positive regulation of GTPase activity	47	0.0318523	0.00046565	DLC1, FGFR2, FGFR1, FGFR3, CAMK2G, PREX2, ASAP2, AKAP13, ARHGAP15, FAM13A, ADAP1, RASAL2, MCF2L2, ARHGAP22, DOCK1, AGAP1, BCAS3, RASA3, FGF1, CDC42EP4, FRS2, CDC42EP3, RAPGEF1, IQSEC1, ARHGAP9, ARHGEF3, SERGEF, IRS2, VAV3, NF1, GRIN2A, DOCK9, RAB3IL1, RAP1GDS1, ACTN2, RGS17, FARP1, GAPVD1, RGS3, FYN, SBF2, TBCD, RGS7, DENND3, ST5, GFRA2, SPTB	820	565	16792	1.70348	0.792163	0.063362	0.846023
GOTERM_BP_DIRECT	GO:0051216~cartilage development	11	0.0074548	0.00051548	CSGALNACT1, HOXB3, SATB2, EVC, CD44, HES5, LUM, FBXW4, COL11A2, PITX1, BMP6	820	59	16792	3.81794	0.824333	0.0672019	0.936157
GOTERM_BP_DIRECT	GO:0001649~osteoblast differentiation	15	0.0101656	0.000517335	IBSP, BGLAP, RRBP1, NF1, LEF1, WWTR1, GLI2, MSX2, DLX5, GDF10, CREB3L1, RUNX2, WWOX, SPP1, BMP6	820	104	16792	2.95356	0.825429	0.0649279	0.93951
GOTERM_BP_DIRECT	GO:0030326~embryonic limb morphogenesis	9	0.00609938	0.000592189	FGFR1, DLX5, TBX5, CYP26B1, FBXW4, TBX4, LEF1, MBNL1, TGFB2	820	40	16792	4.60756	0.8644	0.0713299	1.07476
GOTERM_BP_DIRECT	GO:0003148~outflow tract septum morphogenesis	7	0.00474396	0.000652872	FGFR2, MSX2, TBX2, TGFBR2, RARA, RARB, TGFB2	820	23	16792	6.23245	0.889513	0.0756583	1.18427
GOTERM_BP_DIRECT	GO:0035556~intracellular signal transduction	36	0.0243975	0.000703477	GRIP1, TOLLIP, PREX2, AKAP13, CLNK, MAP3K4, STK39, STK38L, DEDD2, DCLK1, NFATC1, PRKCA, GPR155, ARHGEF3, SGK1, NLK, PRKCH, SOCS7, DGKH, DGKI, PRKCE, DAPK2, MARK2, PRKD1, TNS3, TULP4, RASSF5, TNS1, DUSP1, FYN, RPS6KA2, MAPK14, RGS7, AKAP7, TREM1, APBB2	820	403	16792	1.8293	0.906861	0.0785902	1.27551
GOTERM_BP_DIRECT	GO:0006366~transcription from RNA polymerase II promoter	43	0.0291415	0.000726329	GLIS3, SUPT3H, CAMTA1, ELF1, BACH2, ELF3, GLIS1, MITF, NFIX, ELK3, GLI2, PAX1, GTF2E2, MEIS2, BARX2, FOXF1, PAX8, CREB3L1, ZFAT, RUNX1, ALX4, NFIL3, RUNX2, PITX1, STAG1, NFATC1, TRIM29, SOX11, GTF2H3, LEF1, CREB5, GRHL1, HMGA2, HMGA1, EBF3, EBF2, DLX5, SIX1, HIVEP3, IRF2, TFAP2A, HIVEP2, ZFHX3	820	513	16792	1.71648	0.913775	0.0784454	1.31668
GOTERM_BP_DIRECT	GO:0048705~skeletal system morphogenesis	8	0.00542167	0.000738135	FGFR2, FGFR1, ARID5B, TIPARP, TBX4, COL11A2, WWOX, PLEKHA1	820	32	16792	5.11951	0.917144	0.0772007	1.33795
GOTERM_BP_DIRECT	GO:0006468~protein phosphorylation	39	0.0264306	0.000923848	FGFR1, STK35, FAM20C, AKAP13, ULK4, TGFB2, ST3GAL1, STK40, PIK3CA, STK39, RARA, STK38L, DCLK1, SIK3, PRKCA, PIK3CG, ERG, SGK1, CTBP1, STK24, NLK, MAML1, TGFBR2, PIK3CD, PRKCH, BIRC6, CDK6, PRKCE, DAPK2, MARK2, FNIP2, PRKD1, FYN, PRKAR1B, MAPK8, MTOR, BMPR1B, LRRK1, MYLK	820	456	16792	1.75141	0.955736	0.0928291	1.6719
GOTERM_BP_DIRECT	GO:0007229~integrin-mediated signaling pathway	14	0.00948792	0.00102533	IBSP, VAV3, ITGA1, ITGB5, ITGB3, ITGBL1, PTPN11, PRKD1, CUL3, DOCK1, ITGB7, FCER1G, ADAM12, DST	820	99	16792	2.89589	0.968577	0.0995453	1.85394
GOTERM_BP_DIRECT	GO:0007165~signal transduction	81	0.0548944	0.00103192	DLC1, PPP2R5A, TOLLIP, PPARG, ITPKB, ARHGAP15, ARHGAP22, MKLN1, ANK1, PDE4B, RALA, PITPNC1, RARA, FAS, RARB, FGF1, RAPGEF1, ANGPT2, SPN, ARHGAP9, IRS2, MAGI2, NRXN2, STK24, PIK3CD, TLE3, PRKCH, TLE1, GEM, HMGA2, PRKCE, FLNB, PRKD1, GAPVD1, ADM, RIPK2, MCC, VOPP1, PPP1R12B, PPFIA1, CTNND2, TNFRSF8, NOSTRIN, ELK3, APBB1IP, FAM13A, RASAL2, IGF1R, SMOC2, LPXN, DOCK1, LIMD1, NDRG2, RUNX1, RASA3, CDC42…	820	1161	16792	1.4287	0.969269	0.0973547	1.86575
GOTERM_BP_DIRECT	GO:0010628~positive regulation of gene expression	26	0.0176204	0.00107508	MITF, VIM, TGFB2, AZU1, SPRY2, CYP26B1, ZC3H12A, TRPV4, NFIL3, FN1, CD28, SOX11, PIK3CD, SMAD3, LEF1, TLE1, CDK6, HMGA2, STAT3, RPS6KA2, MAPK14, TFAP2A, MAPK8, PRDM1, MTOR, MED1	820	262	16792	2.03217	0.973436	0.0984703	1.94305
GOTERM_BP_DIRECT	GO:0016310~phosphorylation	14	0.00948792	0.00112713	PIK3CG, TOLLIP, FGGY, PIK3CD, DGKH, TK2, STAT3, EPHB2, UCKL1, PIK3CA, UCK1, LIMD1, MTOR, PAPSS2	820	100	16792	2.86693	0.977717	0.100274	2.03622
GOTERM_BP_DIRECT	GO:0001843~neural tube closure	12	0.00813251	0.00122109	DLC1, SHROOM3, ADM, PRICKLE1, SPINT2, LHX2, ST14, RALA, RARA, CELSR1, MTHFD1L, TGFB2	820	77	16792	3.19138	0.983776	0.105406	2.20418
GOTERM_BP_DIRECT	GO:0001958~endochondral ossification	7	0.00474396	0.00131397	CSGALNACT1, FGFR3, COL13A1, DLX5, RUNX2, MMP13, BMP6	820	26	16792	5.51332	0.988144	0.110155	2.36994
GOTERM_BP_DIRECT	GO:0048813~dendrite morphogenesis	8	0.00542167	0.00182661	FYN, MAP2, PREX2, SEMA3A, DCLK1, RERE, FARP1, CTNNA2	820	37	16792	4.42769	0.997902	0.146255	3.28009
GOTERM_BP_DIRECT	GO:0051592~response to calcium ion	10	0.00677709	0.00185499	SLC25A12, KCNMA1, DUSP1, ANXA11, GIPR, ENTPD6, AHCYL1, SPARC, THBS1, TPH2	820	58	16792	3.5307	0.998094	0.144926	3.33025
GOTERM_BP_DIRECT	GO:0016477~cell migration	19	0.0128765	0.00187885	FGFR1, ERG, WWC1, ITGB3, PALLD, RAB1A, SDC3, TGFB2, CUL3, TNS3, DOCK1, SORBS2, FYN, GPC6, FAT1, LIMD1, TNN, LAMC1, THBS1	820	172	16792	2.26211	0.998242	0.143341	3.37239
GOTERM_BP_DIRECT	GO:0008285~negative regulation of cell proliferation	34	0.0230421	0.00194927	DLC1, DLEC1, CNOT8, RARRES1, IGFBP7, TNFRSF8, TGFB2, MSX2, SPRY2, BCL6, RARA, RARB, CHD5, DPT, B4GALT1, CTBP1, MAGI2, JARID2, TBX5, PTPN14, ITGA1, CDK6, AMBRA1, HMGA1, STAT3, HDAC4, CDH13, SH3BP4, TNFRSF9, RASSF5, ADM, RPS6KA2, TFAP2A, RBPJ	820	396	16792	1.75822	0.998614	0.145038	3.49668
GOTERM_BP_DIRECT	GO:0007044~cell-substrate junction assembly	4	0.00271084	0.00206919	TLN1, TNS1, ITGB3, FN1	820	6	16792	13.652	0.999076	0.149967	3.70798
GOTERM_BP_DIRECT	GO:0009612~response to mechanical stimulus	10	0.00677709	0.0020961	BGLAP, MEIS2, LRP11, TGFBR2, PPARG, TRPV4, GLI2, THBS1, ANGPT2, KCNK2	820	59	16792	3.47086	0.999156	0.148584	3.75533
GOTERM_BP_DIRECT	GO:0001657~ureteric bud development	8	0.00542167	0.00214638	FGFR2, FGFR1, ARG2, SALL1, SIX1, SMAD3, RARA, RARB	820	38	16792	4.31117	0.999288	0.148756	3.84375
GOTERM_BP_DIRECT	GO:0000165~MAPK cascade	25	0.0169427	0.00231406	FGFR2, FGFR1, FGFR3, NDST1, CAMK2G, ITPKB, IL31RA, CUL3, RASAL2, PSMB7, MAP3K4, PSMD1, RASA3, FGF1, FRS2, IRS2, MAP2K2, NLK, NF1, GRIN2A, ACTN2, DUSP5, FYN, GFRA2, SPTB	820	262	16792	1.95401	0.999596	0.156232	4.13808
GOTERM_BP_DIRECT	GO:0048008~platelet-derived growth factor receptor signaling pathway	7	0.00474396	0.00239327	PLAT, ARID5B, TIPARP, PDGFC, RAPGEF1, PLEKHA1, PTPN11	820	29	16792	4.94298	0.999691	0.157988	4.27681
GOTERM_BP_DIRECT	GO:0060325~face morphogenesis	7	0.00474396	0.00287007	DLX5, ARID5B, TIPARP, LEF1, TGFB2, PLEKHA1, PTPN11	820	30	16792	4.77821	0.999938	0.182882	5.10794
GOTERM_BP_DIRECT	GO:0030879~mammary gland development	6	0.00406625	0.00288681	B4GALT1, IRS2, TBX3, LEF1, GLI2, BCL2L11	820	21	16792	5.85087	0.999942	0.180455	5.137
GOTERM_BP_DIRECT	GO:0018105~peptidyl-serine phosphorylation	15	0.0101656	0.00311328	PRKCA, SGK1, CSNK1G1, TGFBR2, PRKCH, PRKCE, PRKD1, RPS6KA2, MAPK14, MAPK8, STK39, TNKS, MTOR, STK38L, DCLK1	820	125	16792	2.45737	0.999973	0.189699	5.52927
GOTERM_BP_DIRECT	GO:0010468~regulation of gene expression	13	0.00881021	0.00340422	TSHZ2, MAP3K4, STK40, UMODL1, MCPH1, NF1, TGFBR2, PHGDH, PIK3CA, ZC3H12A, CDK6, TC2N, PHLDA2	820	100	16792	2.66215	0.99999	0.201907	6.03096
GOTERM_BP_DIRECT	GO:0048701~embryonic cranial skeleton morphogenesis	7	0.00474396	0.00341447	FGFR2, TBX15, SIX1, TGFBR2, TFAP2A, SMAD3, RUNX2	820	31	16792	4.62408	0.99999	0.198973	6.04859
GOTERM_BP_DIRECT	GO:0036302~atrioventricular canal development	4	0.00271084	0.00349008	CHD7, TBX2, RBPJ, PTPN11	820	7	16792	11.7017	0.999992	0.199487	6.17852
GOTERM_BP_DIRECT	GO:0007221~positive regulation of transcription of Notch receptor target	4	0.00271084	0.00349008	MAML1, MAML2, MAML3, RBPJ	820	7	16792	11.7017	0.999992	0.199487	6.17852
GOTERM_BP_DIRECT	GO:0060045~positive regulation of cardiac muscle cell proliferation	6	0.00406625	0.00358788	FGFR2, FGFR1, TBX2, MAPK14, TBX5, RBPJ	820	22	16792	5.58492	0.999995	0.201095	6.34635
GOTERM_BP_DIRECT	GO:0022617~extracellular matrix disassembly	11	0.0074548	0.003723	SH3PXD2B, BMP1, CD44, HTRA1, LAMC1, CAPN2, MMP13, FURIN, ADAMTS5, SPP1, FN1	820	76	16792	2.96393	0.999997	0.204471	6.57775
GOTERM_BP_DIRECT	GO:0060348~bone development	8	0.00542167	0.00387588	FGFR2, SH3PXD2B, BGLAP, MCPH1, AKAP13, PDGFC, SPARC, PAPSS2	820	42	16792	3.90058	0.999998	0.208564	6.83891
GOTERM_BP_DIRECT	GO:0035115~embryonic forelimb morphogenesis	7	0.00474396	0.00403209	MSX2, TBX3, TBX5, TFAP2A, CACNA1C, ALX4, RUNX2	820	32	16792	4.47957	0.999999	0.212651	7.10505
GOTERM_BP_DIRECT	GO:0043087~regulation of GTPase activity	10	0.00677709	0.00411441	RASAL2, EPHA4, VAV3, GAPVD1, SBF2, SIPA1L1, NF1, BCL6, MTOR, ADAP1	820	65	16792	3.15047	0.999999	0.213189	7.24501
GOTERM_BP_DIRECT	GO:0007160~cell-matrix adhesion	12	0.00813251	0.00429336	CD96, MKLN1, CD44, SORBS1, COL13A1, ITGB7, PPFIA1, ITGA1, ITGB5, TNN, ITGB3, BCL2L11	820	90	16792	2.73041	1	0.21806	7.54858
GOTERM_BP_DIRECT	GO:0014066~regulation of phosphatidylinositol 3-kinase signaling	11	0.0074548	0.0044988	FGFR2, FGFR1, IRS2, FGFR3, FYN, PIK3CD, PIK3CA, FGF1, FRS2, CD28, PTPN11	820	78	16792	2.88793	1	0.223903	7.89592
GOTERM_BP_DIRECT	GO:0016055~Wnt signaling pathway	19	0.0128765	0.00463679	CSNK1G1, TLE3, CTNND2, TLE4, LEF1, TLE1, LGR6, MARK2, CUL3, DKK3, FBXW4, LRRFIP2, MCC, TNKS, NDRG2, GRK5, DST, WWOX, LRP5	820	187	16792	2.08066	1	0.226622	8.12853
GOTERM_BP_DIRECT	GO:0060712~spongiotrophoblast layer development	4	0.00271084	0.00538262	FBXW8, ADM, BIRC6, ZFAT	820	8	16792	10.239	1	0.254442	9.3762
GOTERM_BP_DIRECT	GO:0048762~mesenchymal cell differentiation	4	0.00271084	0.00538262	FGFR2, FGFR1, HMGA2, WWTR1	820	8	16792	10.239	1	0.254442	9.3762
GOTERM_BP_DIRECT	GO:0042060~wound healing	11	0.0074548	0.00539649	DCBLD2, NF1, TGFBR2, SMAD3, ELK3, CELSR1, MTOR, SPARC, ITGB3, FN1, TGFB2	820	80	16792	2.81573	1	0.251519	9.39926
GOTERM_BP_DIRECT	GO:0048566~embryonic digestive tract development	5	0.00338854	0.00638675	SCT, SALL1, RARB, GLI2, TGFB2	820	16	16792	6.39939	1	0.286577	11.0307
GOTERM_BP_DIRECT	GO:0046580~negative regulation of Ras protein signal transduction	6	0.00406625	0.00641429	RASAL2, SPRY2, NF1, RASA3, RAPGEF1, TGFB2	820	25	16792	4.91473	1	0.283892	11.0757
GOTERM_BP_DIRECT	GO:0050900~leukocyte migration	14	0.00948792	0.00655322	B4GALT1, C3AR1, ITGB3, PTPN11, CD44, FYN, CD58, PDE4B, FCER1G, PIK3CA, TREM1, ANGPT2, SPN, FN1	820	122	16792	2.34994	1	0.285385	11.3022
GOTERM_BP_DIRECT	GO:0002292~T cell differentiation involved in immune response	3	0.00203313	0.00689696	CLEC4E, FCER1G, CLEC4D	820	3	16792	20.478	1	0.294196	11.8604
GOTERM_BP_DIRECT	GO:0021612~facial nerve structural organization	4	0.00271084	0.00778332	NRP2, HOXB1, HOXB2, SEMA3A	820	9	16792	9.10136	1	0.321307	13.2844
GOTERM_BP_DIRECT	GO:0048661~positive regulation of smooth muscle cell proliferation	9	0.00609938	0.00837432	FGFR2, CDH13, HDAC4, HES5, TGFBR2, ABCC4, MTOR, THBS1, FOXP1	820	60	16792	3.07171	1	0.337076	14.2218
GOTERM_BP_DIRECT	GO:0001822~kidney development	11	0.0074548	0.00894681	SOX11, SALL1, ARID5B, PAX8, SIX1, TIPARP, TFAP2A, GLI2, BCL2L11, TGFB2, BMP6	820	86	16792	2.61929	1	0.351471	15.1207
GOTERM_BP_DIRECT	GO:0035987~endodermal cell differentiation	6	0.00406625	0.00899413	COL4A2, COL12A1, ITGB5, HMGA2, COL8A1, FN1	820	27	16792	4.55068	1	0.348982	15.1946
GOTERM_BP_DIRECT	GO:0014065~phosphatidylinositol 3-kinase signaling	6	0.00406625	0.00899413	PIK3CG, IGF1R, PIK3CD, NF1, PREX2, PLEKHA1	820	27	16792	4.55068	1	0.348982	15.1946
GOTERM_BP_DIRECT	GO:0018107~peptidyl-threonine phosphorylation	7	0.00474396	0.00959239	NLK, TGFBR2, TNKS, STK39, MAPK8, MTOR, MARK2	820	38	16792	3.77227	1	0.363357	16.1236
GOTERM_BP_DIRECT	GO:0035904~aorta development	5	0.00338854	0.00993752	ADAMTS6, LTBP1, NDST1, PRICKLE1, PRDM1	820	18	16792	5.68835	1	0.36964	16.6552
GOTERM_BP_DIRECT	GO:0016337~single organismal cell-cell adhesion	12	0.00813251	0.0101422	NRCAM, CD44, COL13A1, FAT1, FOXF1, CD58, CTNND2, LMO7, FNDC3A, RAPGEF1, PKD1L1, CTNNA2	820	101	16792	2.43304	1	0.371648	16.969
GOTERM_BP_DIRECT	GO:0030168~platelet activation	13	0.00881021	0.0103292	PRKCA, PIK3CG, VAV3, PRKCH, DGKH, ITGB3, DGKI, PRKCE, ITPR1, PTPN11, FYN, FCER1G, PIK3CA	820	115	16792	2.31491	1	0.373093	17.2547
GOTERM_BP_DIRECT	GO:0071383~cellular response to steroid hormone stimulus	4	0.00271084	0.0107199	ATP1A1, ATP1A2, UBE2L3, MED1	820	10	16792	8.19122	1	0.380184	17.8484
GOTERM_BP_DIRECT	GO:0030199~collagen fibril organization	7	0.00474396	0.0108805	TNXB, LUM, NF1, COL12A1, COL11A2, TGFB2, DPT	820	39	16792	3.67555	1	0.380743	18.0915
GOTERM_BP_DIRECT	GO:0048704~embryonic skeletal system morphogenesis	7	0.00474396	0.0108805	HOXB3, HOXB1, SATB2, HOXB2, SOX11, SIX1, ALX4	820	39	16792	3.67555	1	0.380743	18.0915
GOTERM_BP_DIRECT	GO:0006461~protein complex assembly	13	0.00881021	0.011027	PARD3, MAGI1, MITF, HMGA1, KCNQ5, LPXN, HES5, SLC2A1, PEX14, VAMP3, LAMC1, WIPF1, FAS	820	116	16792	2.29495	1	0.380905	18.3125
GOTERM_BP_DIRECT	GO:0030325~adrenal gland development	5	0.00338854	0.0121105	DKK3, SALL1, ARID5B, NF1, HMGA2	820	19	16792	5.38896	1	0.405616	19.9297
GOTERM_BP_DIRECT	GO:0043065~positive regulation of apoptotic process	25	0.0169427	0.0121444	HIP1R, TNFRSF8, AKAP13, NLRC4, BCL6, RARB, FAS, KCNMA1, ARHGEF3, VAV3, NF1, GRIN2A, HMGA2, BCL2L11, ATF6, DUSP1, ADM, S100B, RPS6KA2, RIPK2, MAPK8, FAF1, NGFR, APBB2, GADD45B	820	300	16792	1.7065	1	0.402604	19.9798
GOTERM_BP_DIRECT	GO:0007163~establishment or maintenance of cell polarity	6	0.00406625	0.0122122	PARD3, SYNE2, SPINT2, FAT1, CLASP1, SPN	820	29	16792	4.23684	1	0.400506	20.0799
GOTERM_BP_DIRECT	GO:0007010~cytoskeleton organization	16	0.0108433	0.0122743	FMNL2, MICAL2, BFSP1, DPYSL2, PALLD, CAPZB, PCLO, CTNNA2, DOCK1, ANK1, SVIL, FITM2, AVIL, LIMD1, DST, SPTB	820	161	16792	2.03509	1	0.398312	20.1715
GOTERM_BP_DIRECT	GO:0038094~Fc-gamma receptor signaling pathway	3	0.00203313	0.0133483	CLEC4E, FCER1G, CLEC4D	820	4	16792	15.3585	1	0.4208	21.7401
GOTERM_BP_DIRECT	GO:0072672~neutrophil extravasation	3	0.00203313	0.0133483	PIK3CG, PIK3CD, TREM1	820	4	16792	15.3585	1	0.4208	21.7401
GOTERM_BP_DIRECT	GO:0072086~specification of loop of Henle identity	3	0.00203313	0.0133483	HES5, IRX2, IRX1	820	4	16792	15.3585	1	0.4208	21.7401
GOTERM_BP_DIRECT	GO:0008217~regulation of blood pressure	9	0.00609938	0.0133664	ACSM3, SGK1, PPARG, STK39, ATP1A1, NPR3, ATP1A2, HBB, LRP5	820	65	16792	2.83542	1	0.417452	21.7663
GOTERM_BP_DIRECT	GO:0048839~inner ear development	7	0.00474396	0.0138151	EYA4, FREM2, SIX1, SPARC, KCNQ1, TGFB2, PTPN11	820	41	16792	3.49625	1	0.424224	22.4128
GOTERM_BP_DIRECT	GO:0001654~eye development	6	0.00406625	0.0140806	SH3PXD2B, ATF6, MEIS2, BMPR1B, TGFB2, BMP6	820	30	16792	4.09561	1	0.426604	22.793
GOTERM_BP_DIRECT	GO:0007417~central nervous system development	13	0.00881021	0.0141875	NRCAM, CHD7, S100B, JARID2, FYN, PAX8, PDGFC, CELSR1, TAGLN3, NHEJ1, DCLK1, SNTG2, MBP	820	120	16792	2.21846	1	0.425347	22.9455
GOTERM_BP_DIRECT	GO:0042535~positive regulation of tumor necrosis factor biosynthetic process	4	0.00271084	0.0142121	AZU1, TNFRSF8, THBS1, SPN	820	11	16792	7.44656	1	0.42227	22.9805
GOTERM_BP_DIRECT	GO:0045060~negative thymic T cell selection	4	0.00271084	0.0142121	CCR7, FAS, SPN, CD28	820	11	16792	7.44656	1	0.42227	22.9805
GOTERM_BP_DIRECT	GO:0007016~cytoskeletal anchoring at plasma membrane	4	0.00271084	0.0142121	TLN1, EPB41L1, DAG1, FLNB	820	11	16792	7.44656	1	0.42227	22.9805
GOTERM_BP_DIRECT	GO:0007275~multicellular organism development	38	0.0257529	0.0142164	TSHZ2, ELF3, LMO2, ANO1, MITF, TNFRSF8, PAX1, NUDCD3, PAX8, SPRED2, PIWIL2, CREB3L1, LIMD1, ZFAT, FGF1, ERG, BMP1, TBX4, BTBD7, TLE1, GRHL1, HMGA2, TRERF1, HOXB3, DKK3, TNFRSF9, MICALCL, EYA4, HOXB1, HOXB2, FLG, EBF3, EBF2, HIVEP3, HHAT, HIVEP2, LCLAT1, GADD45B	820	521	16792	1.4936	1	0.418795	22.9867
GOTERM_BP_DIRECT	GO:0035264~multicellular organism growth	10	0.00677709	0.0156799	FGFR2, SLC1A2, STK40, ARID5B, RARA, RARB, MTOR, WWTR1, PLEKHA1, PTPN11	820	80	16792	2.55976	1	0.446949	25.046
GOTERM_BP_DIRECT	GO:0090162~establishment of epithelial cell polarity	4	0.00271084	0.0182727	PARD3, HES5, FERMT1, CLASP1	820	12	16792	6.82602	1	0.495184	28.5669
GOTERM_BP_DIRECT	GO:0050678~regulation of epithelial cell proliferation	4	0.00271084	0.0182727	HES5, SIX1, SMAD3, FRS2	820	12	16792	6.82602	1	0.495184	28.5669
GOTERM_BP_DIRECT	GO:0001759~organ induction	4	0.00271084	0.0182727	FGFR1, SIX1, FGF1, FRS2	820	12	16792	6.82602	1	0.495184	28.5669
GOTERM_BP_DIRECT	GO:0006897~endocytosis	14	0.00948792	0.0183671	STON2, PIK3CG, CSNK1G1, SNX8, NOSTRIN, DPYSL2, RAB1A, SH3BP4, GAPVD1, ATP9A, LRP8, WIPF1, LRP5, EPN2	820	139	16792	2.06254	1	0.493209	28.6921
GOTERM_BP_DIRECT	GO:0042733~embryonic digit morphogenesis	8	0.00542167	0.0185496	ECE1, TBX3, TBX2, SALL1, FBXW4, GLI2, ALX4, LRP5	820	56	16792	2.92544	1	0.492922	28.9335
GOTERM_BP_DIRECT	GO:0001938~positive regulation of endothelial cell proliferation	9	0.00609938	0.018703	NRP2, PRKCA, PRKD1, CDH13, NF1, MTOR, ITGB3, RPTOR, BMP6	820	69	16792	2.67105	1	0.492103	29.1359
GOTERM_BP_DIRECT	GO:0006954~inflammatory response	29	0.0196536	0.0192616	TPST1, C3AR1, ELF3, NDST1, TOLLIP, TNFRSF8, AFAP1L2, AZU1, CCRL2, HRH1, NLRC4, CYP26B1, ZC3H12A, BCL6, FAS, THBS1, SPP1, PIK3CG, IL1RL2, PIK3CD, PRKD1, TNFRSF9, HDAC4, CCR7, RIPK2, NGFR, BMPR1B, HDAC9, BMP6	820	379	16792	1.56692	1	0.498704	29.8681
GOTERM_BP_DIRECT	GO:0034113~heterotypic cell-cell adhesion	5	0.00338854	0.0203637	NRCAM, ITGB7, CD58, NFASC, ITGB3	820	22	16792	4.6541	1	0.514643	31.2918
GOTERM_BP_DIRECT	GO:0001502~cartilage condensation	5	0.00338854	0.0203637	BARX2, BMP1, MAPK14, BMPR1B, TGFB2	820	22	16792	4.6541	1	0.514643	31.2918
GOTERM_BP_DIRECT	GO:0001954~positive regulation of cell-matrix adhesion	5	0.00338854	0.0203637	CDH13, CCR7, CDK6, PLEKHA2, DISC1	820	22	16792	4.6541	1	0.514643	31.2918
GOTERM_BP_DIRECT	GO:0008542~visual learning	7	0.00474396	0.0212547	HRH1, MEIS2, HRH2, NF1, GRIN2A, ATP1A2, MTOR	820	45	16792	3.18547	1	0.526244	32.423
GOTERM_BP_DIRECT	GO:0021942~radial glia guided migration of Purkinje cell	3	0.00203313	0.0215315	SOCS7, RERE, CTNNA2	820	5	16792	12.2868	1	0.527242	32.7707
GOTERM_BP_DIRECT	GO:0061551~trigeminal ganglion development	3	0.00203313	0.0215315	NRP2, SIX1, SEMA3A	820	5	16792	12.2868	1	0.527242	32.7707
GOTERM_BP_DIRECT	GO:0060850~regulation of transcription involved in cell fate commitment	3	0.00203313	0.0215315	PPARG, RORA, CHD5	820	5	16792	12.2868	1	0.527242	32.7707
GOTERM_BP_DIRECT	GO:0003417~growth plate cartilage development	3	0.00203313	0.0215315	RARA, RARB, MMP13	820	5	16792	12.2868	1	0.527242	32.7707
GOTERM_BP_DIRECT	GO:0031641~regulation of myelination	4	0.00271084	0.0229086	HES5, RARA, RARB, MTOR	820	13	16792	6.30094	1	0.54597	34.476
GOTERM_BP_DIRECT	GO:0030282~bone mineralization	6	0.00406625	0.0234466	IBSP, FGFR2, MINPP1, BGLAP, FGFR3, MMP13	820	34	16792	3.61377	1	0.550794	35.131
GOTERM_BP_DIRECT	GO:0045787~positive regulation of cell cycle	6	0.00406625	0.0234466	FGFR2, FGFR1, TBX3, RARA, BCL2L11, TGFB2	820	34	16792	3.61377	1	0.550794	35.131
GOTERM_BP_DIRECT	GO:0001837~epithelial to mesenchymal transition	6	0.00406625	0.0234466	FGFR2, LEF1, LOXL3, RBPJ, HMGA2, TGFB2	820	34	16792	3.61377	1	0.550794	35.131
GOTERM_BP_DIRECT	GO:0003151~outflow tract morphogenesis	7	0.00474396	0.023468	DHRS3, TBX3, TBX2, SOX11, SIX1, TGFBR2, RBPJ	820	46	16792	3.11622	1	0.547551	35.1569
GOTERM_BP_DIRECT	GO:0007411~axon guidance	15	0.0101656	0.0236615	NRP2, FYN, DLX5, LHX2, NFASC, SEMA3A, DPYSL2, NGFR, APBB2, GLI2, BOC, KIF26B, EPHB2, TGFB2, SPTB	820	159	16792	1.93189	1	0.546998	35.3908
GOTERM_BP_DIRECT	GO:0007420~brain development	17	0.011521	0.0237903	IRS2, PFKFB3, TGFBR2, NF1, DPYSL2, BCL2L11, KCNK3, ZNF335, PTPN11, SCT, HES5, PHGDH, CNTNAP2, FAS, MTOR, ZFHX3, MED1	820	190	16792	1.83225	1	0.545471	35.5462
GOTERM_BP_DIRECT	GO:0048565~digestive tract development	6	0.00406625	0.0262909	FGFR2, HRH2, FOXF1, TGFBR2, PDGFC, ALX4	820	35	16792	3.51052	1	0.578567	38.4924
GOTERM_BP_DIRECT	GO:0007030~Golgi organization	9	0.00609938	0.0273211	PRKD1, FBXW8, CLASP1, BCAS3, LMAN1, RAB1A, COG2, KIFC3, ATP8B4	820	74	16792	2.49057	1	0.589291	39.6687
GOTERM_BP_DIRECT	GO:1902043~positive regulation of extrinsic apoptotic signaling pathway via death domain receptors	4	0.00271084	0.0281209	NF1, FAF1, BMPR1B, THBS1	820	14	16792	5.85087	1	0.596529	40.5672
GOTERM_BP_DIRECT	GO:2001241~positive regulation of extrinsic apoptotic signaling pathway in absence of ligand	4	0.00271084	0.0281209	NF1, FAS, WWOX, TGFB2	820	14	16792	5.85087	1	0.596529	40.5672
GOTERM_BP_DIRECT	GO:0031929~TOR signaling	4	0.00271084	0.0281209	MTOR, RPTOR, DISC1, LARP1	820	14	16792	5.85087	1	0.596529	40.5672
GOTERM_BP_DIRECT	GO:0040029~regulation of gene expression, epigenetic	4	0.00271084	0.0281209	HDAC4, H2AFY, HDAC9, ZNF335	820	14	16792	5.85087	1	0.596529	40.5672
GOTERM_BP_DIRECT	GO:0090090~negative regulation of canonical Wnt signaling pathway	15	0.0101656	0.0285243	CUL3, DKK3, HECW1, PSMB7, PPP2R3A, PRICKLE1, MAPK14, PSMD1, LEF1, LIMD1, MCC, BICC1, WWTR1, RAPGEF1, ZNRF3	820	163	16792	1.88448	1	0.598383	41.0156
GOTERM_BP_DIRECT	GO:0002576~platelet degranulation	11	0.0074548	0.0286728	TLN1, CYB5R1, ABCC4, ACTN2, SPARC, ITGB3, CFD, THBS1, APLP2, FN1, TGFB2	820	103	16792	2.18698	1	0.596905	41.1799
GOTERM_BP_DIRECT	GO:0060395~SMAD protein signal transduction	8	0.00542167	0.0306806	BMP1, MAGI2, VIM, SMAD3, GDF10, ATOH8, TGFB2, BMP6	820	62	16792	2.64233	1	0.618742	43.3587
GOTERM_BP_DIRECT	GO:0032237~activation of store-operated calcium channel activity	3	0.00203313	0.0312626	STIM1, TMEM110, ASPH	820	6	16792	10.239	1	0.622404	43.9759
GOTERM_BP_DIRECT	GO:0090336~positive regulation of brown fat cell differentiation	3	0.00203313	0.0312626	MAPK14, METRNL, PRDM16	820	6	16792	10.239	1	0.622404	43.9759
GOTERM_BP_DIRECT	GO:0003416~endochondral bone growth	3	0.00203313	0.0312626	MSX2, EVC, FGFR3	820	6	16792	10.239	1	0.622404	43.9759
GOTERM_BP_DIRECT	GO:0060976~coronary vasculature development	5	0.00338854	0.0313974	ADAMTS6, LTBP1, NDST1, PRICKLE1, PRDM1	820	25	16792	4.09561	1	0.620683	44.1179
GOTERM_BP_DIRECT	GO:0034605~cellular response to heat	6	0.00406625	0.0326165	TFEC, NF1, ANO1, TRPV4, THBS1, FGF1	820	37	16792	3.32076	1	0.631626	45.3871
GOTERM_BP_DIRECT	GO:0030574~collagen catabolic process	8	0.00542167	0.0356862	COL4A2, COL13A1, COL12A1, COL25A1, COL11A2, COL8A1, MMP13, FURIN	820	64	16792	2.55976	1	0.661993	48.4633
GOTERM_BP_DIRECT	GO:0017157~regulation of exocytosis	5	0.00338854	0.035719	RAB3B, STX1A, RPH3AL, RALA, PCLO	820	26	16792	3.93809	1	0.659104	48.4953
GOTERM_BP_DIRECT	GO:0040014~regulation of multicellular organism growth	5	0.00338854	0.035719	FGFR2, FTO, PIK3CA, STAT3, PTPN11	820	26	16792	3.93809	1	0.659104	48.4953
GOTERM_BP_DIRECT	GO:0007596~blood coagulation	16	0.0108433	0.035867	PLAT, DOCK9, ITGB3, LMAN1, ANXA5, CAPZB, DOCK1, FYN, CD59, PRKAR1B, FCER1G, IRF2, PDGFC, PAPSS2, HBB, AP3B1	820	184	16792	1.7807	1	0.657445	48.6393
GOTERM_BP_DIRECT	GO:0045666~positive regulation of neuron differentiation	9	0.00609938	0.0359498	NRCAM, FGFR1, BEND6, SOX11, BCL6, RARA, RARB, GLI2, BMP6	820	78	16792	2.36285	1	0.655129	48.7197
GOTERM_BP_DIRECT	GO:0034446~substrate adhesion-dependent cell spreading	6	0.00406625	0.036105	ITGB7, VAMP3, LAMC1, ITGB3, RAB1A, FN1	820	38	16792	3.23338	1	0.653589	48.8701
GOTERM_BP_DIRECT	GO:0007269~neurotransmitter secretion	7	0.00474396	0.0368412	STX1A, NRXN2, PTPRN2, SYN3, SYN2, PPFIA1, DGKI	820	51	16792	2.81071	1	0.658014	49.5778
GOTERM_BP_DIRECT	GO:0051384~response to glucocorticoid	8	0.00542167	0.03838	BGLAP, DUSP1, ADM, S100B, FAS, SPARC, TPH2, BMP6	820	65	16792	2.52038	1	0.670206	51.0272
GOTERM_BP_DIRECT	GO:0045668~negative regulation of osteoblast differentiation	6	0.00406625	0.0398145	HDAC4, SMAD3, GDF10, CDK6, LIMD1, LRP5	820	39	16792	3.15047	1	0.680822	52.3429
GOTERM_BP_DIRECT	GO:0008277~regulation of G-protein coupled receptor protein signaling pathway	6	0.00406625	0.0398145	GPR158, RGS3, GPSM1, KCTD16, GRK5, HOMER2	820	39	16792	3.15047	1	0.680822	52.3429
GOTERM_BP_DIRECT	GO:0050890~cognition	6	0.00406625	0.0398145	GRM5, GPR155, CHD7, NF1, SOBP, JAKMIP1	820	39	16792	3.15047	1	0.680822	52.3429
GOTERM_BP_DIRECT	GO:0030178~negative regulation of Wnt signaling pathway	7	0.00474396	0.0399979	DKK3, NLK, TLE1, HMGA2, ZNRF3, WWOX, NFATC1	820	52	16792	2.75666	1	0.679507	52.5087
GOTERM_BP_DIRECT	GO:0003222~ventricular trabecula myocardium morphogenesis	4	0.00271084	0.0402568	CHD7, RBPJ, TGFB2, MED1	820	16	16792	5.11951	1	0.678907	52.7418
GOTERM_BP_DIRECT	GO:1900006~positive regulation of dendrite development	4	0.00271084	0.0402568	OPA1, CRTC1, CLIP1, LRP8	820	16	16792	5.11951	1	0.678907	52.7418
GOTERM_BP_DIRECT	GO:0001503~ossification	9	0.00609938	0.0408845	IBSP, MINPP1, CASR, BMP1, SPARC, RUNX1, COL11A2, RUNX2, SPP1	820	80	16792	2.30378	1	0.68169	53.3025
GOTERM_BP_DIRECT	GO:0008360~regulation of cell shape	13	0.00881021	0.0410928	DLC1, MKLN1, MYO10, SHROOM3, CSNK1G1, S100B, FYN, LIMD1, WIPF1, ARHGAP15, CDC42EP4, CDC42EP3, FN1	820	140	16792	1.90153	1	0.68063	53.4871
GOTERM_BP_DIRECT	GO:0030593~neutrophil chemotaxis	8	0.00542167	0.0412036	PIK3CG, VAV3, PIK3CD, PDE4B, ITGA1, FCER1G, TREM1, TGFB2	820	66	16792	2.48219	1	0.678704	53.585
GOTERM_BP_DIRECT	GO:0019441~tryptophan catabolic process to kynurenine	3	0.00203313	0.0423716	IDO2, KMO, IDO1	820	7	16792	8.77631	1	0.686204	54.6057
GOTERM_BP_DIRECT	GO:0060463~lung lobe morphogenesis	3	0.00203313	0.0423716	FGFR2, FOXF1, TGFBR2	820	7	16792	8.77631	1	0.686204	54.6057
GOTERM_BP_DIRECT	GO:0043031~negative regulation of macrophage activation	3	0.00203313	0.0423716	BPI, ZC3H12A, IL31RA	820	7	16792	8.77631	1	0.686204	54.6057
GOTERM_BP_DIRECT	GO:0071476~cellular hypotonic response	3	0.00203313	0.0423716	TRPV4, STK39, MYLK	820	7	16792	8.77631	1	0.686204	54.6057
GOTERM_BP_DIRECT	GO:0048699~generation of neurons	3	0.00203313	0.0423716	SIX1, CDK6, TGFB2	820	7	16792	8.77631	1	0.686204	54.6057
GOTERM_BP_DIRECT	GO:0045727~positive regulation of translation	7	0.00474396	0.0433209	RBMS3, PIWIL2, MTOR, THBS1, SAMD4A, CD28, LARP1	820	53	16792	2.70465	1	0.69156	55.4196
GOTERM_BP_DIRECT	GO:0021983~pituitary gland development	5	0.00338854	0.0453413	SALL1, GLI2, RBPJ, HMGA2, PITX1	820	28	16792	3.65679	1	0.705581	57.1061
GOTERM_BP_DIRECT	GO:0003281~ventricular septum development	5	0.00338854	0.0453413	LTBP1, TBX5, SALL1, PRDM1, FRS2	820	28	16792	3.65679	1	0.705581	57.1061
GOTERM_BP_DIRECT	GO:0007389~pattern specification process	5	0.00338854	0.0453413	HOXB1, SHROOM3, TBX5, SIX1, GLI2	820	28	16792	3.65679	1	0.705581	57.1061
GOTERM_BP_DIRECT	GO:0071380~cellular response to prostaglandin E stimulus	4	0.00271084	0.0471617	P2RY6, PPARG, ACACA, PRKCE	820	17	16792	4.81836	1	0.717245	58.5738
GOTERM_BP_DIRECT	GO:0007409~axonogenesis	10	0.00677709	0.0496137	FGFR2, NRCAM, PARD3, S100B, LUM, NTNG1, TNN, LRFN2, CTNNA2, PTPN11	820	98	16792	2.0896	1	0.732949	60.476
GOTERM_BP_DIRECT	GO:0007224~smoothened signaling pathway	8	0.00542167	0.0504699	EVC, HES5, NDST1, FOXF1, TGFBR2, HHAT, GLI2, BOC	820	69	16792	2.37427	1	0.736432	61.1204
GOTERM_BP_DIRECT	GO:0010942~positive regulation of cell death	5	0.00338854	0.050642	ZC3H12A, FAF1, SAP30BP, HBB, KCNK2	820	29	16792	3.5307	1	0.734986	61.2488
GOTERM_BP_DIRECT	GO:0030036~actin cytoskeleton organization	12	0.00813251	0.0529917	DLC1, ABLIM2, MTSS1, TNXB, NF1, BCL6, PALLD, DAAM1, FLNB, CAPZB, DAAM2, IQSEC1	820	130	16792	1.89028	1	0.748632	62.9616
GOTERM_BP_DIRECT	GO:0033138~positive regulation of peptidyl-serine phosphorylation	8	0.00542167	0.0538281	PRKD1, SPRY2, CD44, SMYD3, RIPK2, PIK3CA, RPTOR, FNIP2	820	70	16792	2.34035	1	0.751614	63.5538
GOTERM_BP_DIRECT	GO:0021987~cerebral cortex development	7	0.00474396	0.0543027	TRAPPC9, LHX2, MCPH1, NF1, CNTNAP2, LRP8, TACC2	820	56	16792	2.55976	1	0.752165	63.8858
GOTERM_BP_DIRECT	GO:0007413~axonal fasciculation	4	0.00271084	0.0546065	RTN4, NRCAM, SEMA3A, EPHB2	820	18	16792	4.55068	1	0.751597	64.0969
GOTERM_BP_DIRECT	GO:0090005~negative regulation of establishment of protein localization to plasma membrane	3	0.00203313	0.0547013	PPP2R5A, TMEM59, PPFIA1	820	8	16792	7.67927	1	0.749677	64.1625
GOTERM_BP_DIRECT	GO:0009629~response to gravity	3	0.00203313	0.0547013	BGLAP, STX1A, SPARC	820	8	16792	7.67927	1	0.749677	64.1625
GOTERM_BP_DIRECT	GO:0030853~negative regulation of granulocyte differentiation	3	0.00203313	0.0547013	RARA, RUNX1, PRDM16	820	8	16792	7.67927	1	0.749677	64.1625
GOTERM_BP_DIRECT	GO:0048708~astrocyte differentiation	3	0.00203313	0.0547013	HES5, S100B, STAT3	820	8	16792	7.67927	1	0.749677	64.1625
GOTERM_BP_DIRECT	GO:0040036~regulation of fibroblast growth factor receptor signaling pathway	3	0.00203313	0.0547013	FGFR2, FAM20C, RUNX2	820	8	16792	7.67927	1	0.749677	64.1625
GOTERM_BP_DIRECT	GO:0002903~negative regulation of B cell apoptotic process	3	0.00203313	0.0547013	IRS2, BCL6, FOXP1	820	8	16792	7.67927	1	0.749677	64.1625
GOTERM_BP_DIRECT	GO:0035148~tube formation	3	0.00203313	0.0547013	ATOH8, BCAS3, BCL2L11	820	8	16792	7.67927	1	0.749677	64.1625
GOTERM_BP_DIRECT	GO:0010518~positive regulation of phospholipase activity	3	0.00203313	0.0547013	FGFR2, FGFR1, FGFR3	820	8	16792	7.67927	1	0.749677	64.1625
GOTERM_BP_DIRECT	GO:0001763~morphogenesis of a branching structure	3	0.00203313	0.0547013	COL13A1, FOXF1, PRDM1	820	8	16792	7.67927	1	0.749677	64.1625
GOTERM_BP_DIRECT	GO:0050650~chondroitin sulfate proteoglycan biosynthetic process	3	0.00203313	0.0547013	CSGALNACT1, B3GAT2, CSGALNACT2	820	8	16792	7.67927	1	0.749677	64.1625
GOTERM_BP_DIRECT	GO:0030449~regulation of complement activation	5	0.00338854	0.0562669	C3AR1, CD55, CFB, CD59, SUSD4	820	30	16792	3.41301	1	0.757192	65.2298
GOTERM_BP_DIRECT	GO:0071773~cellular response to BMP stimulus	5	0.00338854	0.0562669	SPINT2, DLX5, BMPR1B, RUNX2, BMP6	820	30	16792	3.41301	1	0.757192	65.2298
GOTERM_BP_DIRECT	GO:0021510~spinal cord development	5	0.00338854	0.0562669	SOX11, NF1, PHGDH, DPYSL2, MTOR	820	30	16792	3.41301	1	0.757192	65.2298
GOTERM_BP_DIRECT	GO:0043525~positive regulation of neuron apoptotic process	6	0.00406625	0.0568958	HDAC4, NF1, ITGA1, TFAP2A, BCL2L11, TGFB2	820	43	16792	2.8574	1	0.758643	65.6501
GOTERM_BP_DIRECT	GO:0048010~vascular endothelial growth factor receptor signaling pathway	8	0.00542167	0.0609548	NRP2, PRKD1, DOCK1, VAV3, FYN, MAPK14, PIK3CA, ITGB3	820	72	16792	2.27534	1	0.780245	68.2492
GOTERM_BP_DIRECT	GO:0023014~signal transduction by protein phosphorylation	6	0.00406625	0.0617303	AMHR2, STK24, TGFBR2, STK39, BMPR1B, TGFB2	820	44	16792	2.79246	1	0.782217	68.7241
GOTERM_BP_DIRECT	GO:0007205~protein kinase C-activating G-protein coupled receptor signaling pathway	5	0.00338854	0.0622128	GRM5, AZU1, PARD3, DGKH, DGKI	820	31	16792	3.30291	1	0.78254	69.0162
GOTERM_BP_DIRECT	GO:0050767~regulation of neurogenesis	4	0.00271084	0.0625745	HOXB3, CHD7, HES5, BCL6	820	19	16792	4.31117	1	0.782198	69.2334
GOTERM_BP_DIRECT	GO:0032332~positive regulation of chondrocyte differentiation	4	0.00271084	0.0625745	SMAD3, BMPR1B, RUNX2, BMP6	820	19	16792	4.31117	1	0.782198	69.2334
GOTERM_BP_DIRECT	GO:0021772~olfactory bulb development	4	0.00271084	0.0625745	CHD7, LHX2, DPYSL2, SEMA3A	820	19	16792	4.31117	1	0.782198	69.2334
GOTERM_BP_DIRECT	GO:0043536~positive regulation of blood vessel endothelial cell migration	4	0.00271084	0.0625745	PRKCA, PRKD1, MAPK14, THBS1	820	19	16792	4.31117	1	0.782198	69.2334
GOTERM_BP_DIRECT	GO:0045638~negative regulation of myeloid cell differentiation	4	0.00271084	0.0625745	MEIS2, GPR171, CDK6, ITPKB	820	19	16792	4.31117	1	0.782198	69.2334
GOTERM_BP_DIRECT	GO:0009791~post-embryonic development	8	0.00542167	0.0647245	FGFR2, ARID5B, TIPARP, PRDM1, MTOR, ALX4, ITPR1, PLEKHA1	820	73	16792	2.24417	1	0.791407	70.4955
GOTERM_BP_DIRECT	GO:0045444~fat cell differentiation	8	0.00542167	0.0647245	BBS9, ARID5B, SOCS7, GDF10, METRNL, GRK5, HMGA2, MED1	820	73	16792	2.24417	1	0.791407	70.4955
GOTERM_BP_DIRECT	GO:0030335~positive regulation of cell migration	15	0.0101656	0.0664989	PRKCA, IRS2, PIK3CD, LEF1, SMAD3, LGR6, CDH13, IGF1R, SYNE2, FOXF1, PDGFC, MAPRE1, THBS1, FGF1, MYLK	820	184	16792	1.66941	1	0.798252	71.5001
GOTERM_BP_DIRECT	GO:0071363~cellular response to growth factor stimulus	6	0.00406625	0.0667897	IBSP, BGLAP, LRP8, SPARC, THBS1, ANGPT2	820	45	16792	2.73041	1	0.797491	71.6616
GOTERM_BP_DIRECT	GO:0032147~activation of protein kinase activity	6	0.00406625	0.0667897	TGFBR2, PIK3CA, ITGB3, RPTOR, TGFB2, MARK2	820	45	16792	2.73041	1	0.797491	71.6616
GOTERM_BP_DIRECT	GO:0006906~vesicle fusion	7	0.00474396	0.0668237	VAV3, DYSF, SYT12, RPH3AL, VAMP3, TC2N, SYTL3	820	59	16792	2.4296	1	0.79545	71.6804
GOTERM_BP_DIRECT	GO:0045124~regulation of bone resorption	3	0.00203313	0.0681064	BGLAP, NF1, ITGB3	820	9	16792	6.82602	1	0.799626	72.3822
GOTERM_BP_DIRECT	GO:0010831~positive regulation of myotube differentiation	3	0.00203313	0.0681064	MAPK14, MAML1, MTOR	820	9	16792	6.82602	1	0.799626	72.3822
GOTERM_BP_DIRECT	GO:0006569~tryptophan catabolic process	3	0.00203313	0.0681064	IDO2, KMO, IDO1	820	9	16792	6.82602	1	0.799626	72.3822
GOTERM_BP_DIRECT	GO:0006367~transcription initiation from RNA polymerase II promoter	13	0.00881021	0.0683703	GTF2E2, MAML1, TBX5, PPARG, MAML2, GTF2H3, RARA, RORA, MAML3, RARB, RBPJ, WWTR1, MED1	820	152	16792	1.75141	1	0.798747	72.5245
GOTERM_BP_DIRECT	GO:0045595~regulation of cell differentiation	5	0.00338854	0.0684757	SPRY2, FGFR1, HES5, TFAP2A, RUNX2	820	32	16792	3.1997	1	0.797101	72.5811
GOTERM_BP_DIRECT	GO:0001889~liver development	8	0.00542167	0.0686323	JARID2, RB1CC1, ARID5B, NF1, SMAD3, PIK3CA, RARA, MED1	820	74	16792	2.21384	1	0.795715	72.6651
GOTERM_BP_DIRECT	GO:0007399~nervous system development	21	0.0142319	0.0696347	FUT9, CAMK2G, ZEB2, MBNL1, ARID1B, DPYSL2, STAT3, EPHB2, CSGALNACT1, PCSK2, MYT1L, HDAC4, BARX2, NAV2, DLX5, AVIL, GPSM1, ZC3H12A, ATOH8, GFRA2, DCLK1	820	287	16792	1.49839	1	0.798444	73.1968
GOTERM_BP_DIRECT	GO:0001764~neuron migration	10	0.00677709	0.0706357	NRCAM, FGFR1, SATB2, FYN, SEMA3A, CELSR1, APBB2, DCLK1, DISC1, MARK2	820	105	16792	1.95029	1	0.801099	73.718
GOTERM_BP_DIRECT	GO:0042744~hydrogen peroxide catabolic process	4	0.00271084	0.0710466	PXDN, EPX, TPO, HBB	820	20	16792	4.09561	1	0.80094	73.9292
GOTERM_BP_DIRECT	GO:0017015~regulation of transforming growth factor beta receptor signaling pathway	4	0.00271084	0.0710466	DKK3, SOX11, SMAD3, BCL9	820	20	16792	4.09561	1	0.80094	73.9292
GOTERM_BP_DIRECT	GO:0050679~positive regulation of epithelial cell proliferation	7	0.00474396	0.0713408	FGFR2, HTRA1, DLX5, LAMC1, FGF1, FOXP1, BMP6	820	60	16792	2.38911	1	0.800238	74.0794
GOTERM_BP_DIRECT	GO:0045669~positive regulation of osteoblast differentiation	7	0.00474396	0.0713408	PRKD1, MSX2, SOX11, FAM20C, BMPR1B, RUNX2, BMP6	820	60	16792	2.38911	1	0.800238	74.0794
GOTERM_BP_DIRECT	GO:0098609~cell-cell adhesion	20	0.0135542	0.0720596	RTN4, VASN, FMNL2, STK24, SWAP70, TRIM29, DOCK9, PFKP, CAPZB, FLNB, RAB1A, LARP1, MARK2, MPRIP, GAPVD1, EPB41L1, STXBP6, LRRFIP1, MAPRE1, EPN2	820	271	16792	1.5113	1	0.801516	74.4429
GOTERM_BP_DIRECT	GO:0008284~positive regulation of cell proliferation	31	0.021009	0.0735076	FGFR2, FGFR1, CNOT8, FGFR3, IL31RA, TGFB2, CUL3, IGF1R, PDGFC, RARA, RARB, FGF1, THBS1, RUNX2, FN1, IRS2, TBX3, TBX2, SOX11, TGFBR2, LEF1, BIRC6, WWTR1, STAT3, HDAC4, TNS3, HES5, S100B, ADM, GRK5, LRP5	820	466	16792	1.36227	1	0.806077	75.1607
GOTERM_BP_DIRECT	GO:0010718~positive regulation of epithelial to mesenchymal transition	5	0.00338854	0.0750504	TGFBR2, SMAD3, LEF1, WWTR1, TGFB2	820	33	16792	3.10273	1	0.810903	75.9045
GOTERM_BP_DIRECT	GO:0010634~positive regulation of epithelial cell migration	5	0.00338854	0.0750504	DOCK1, TGFBR2, CLASP1, PRKCE, TGFB2	820	33	16792	3.10273	1	0.810903	75.9045
GOTERM_BP_DIRECT	GO:0006950~response to stress	7	0.00474396	0.0760291	ATF6, SGK1, UCN2, STK39, MAPK8, MTOR, GADD45B	820	61	16792	2.34994	1	0.813155	76.3654
GOTERM_BP_DIRECT	GO:0046777~protein autophosphorylation	14	0.00948792	0.078112	FGFR2, FGFR1, FGFR3, STK24, NLK, CAMK2G, DAPK2, MARK2, PRKD1, EPHA4, IGF1R, STK39, GRK5, MTOR	820	172	16792	1.66682	1	0.819959	77.3186
GOTERM_BP_DIRECT	GO:0007179~transforming growth factor beta receptor signaling pathway	9	0.00609938	0.0798224	AMHR2, PARD3, NLK, TGFBR2, SMAD3, ITGB5, GDF10, FURIN, TGFB2	820	92	16792	2.00329	1	0.824975	78.0741
GOTERM_BP_DIRECT	GO:0060071~Wnt signaling pathway, planar cell polarity pathway	9	0.00609938	0.0798224	AP2A2, PSMB7, PRICKLE1, GPC6, PSMD1, ROR1, CELSR1, DAAM1, ZNRF3	820	92	16792	2.00329	1	0.824975	78.0741
GOTERM_BP_DIRECT	GO:0007613~memory	7	0.00474396	0.0808879	HRH1, S100B, HRH2, CRTC1, GRIN2A, NTAN1, KCNK2	820	62	16792	2.31204	1	0.827299	78.5326
GOTERM_BP_DIRECT	GO:0042359~vitamin D metabolic process	3	0.00203313	0.082453	GC, CUBN, LGMN	820	10	16792	6.14341	1	0.831477	79.1898
GOTERM_BP_DIRECT	GO:0010761~fibroblast migration	3	0.00203313	0.082453	SYNE2, TNS1, ARID5B	820	10	16792	6.14341	1	0.831477	79.1898
GOTERM_BP_DIRECT	GO:0051481~negative regulation of cytosolic calcium ion concentration	3	0.00203313	0.082453	SMAD3, ATP1A2, KCNK3	820	10	16792	6.14341	1	0.831477	79.1898
GOTERM_BP_DIRECT	GO:0060044~negative regulation of cardiac muscle cell proliferation	3	0.00203313	0.082453	TBX5, TGFBR2, KCNK2	820	10	16792	6.14341	1	0.831477	79.1898
GOTERM_BP_DIRECT	GO:0031115~negative regulation of microtubule polymerization	3	0.00203313	0.082453	TBCD, MAPRE1, CAPZB	820	10	16792	6.14341	1	0.831477	79.1898
GOTERM_BP_DIRECT	GO:0003149~membranous septum morphogenesis	3	0.00203313	0.082453	FGFR2, TGFBR2, TGFB2	820	10	16792	6.14341	1	0.831477	79.1898
GOTERM_BP_DIRECT	GO:0003214~cardiac left ventricle morphogenesis	3	0.00203313	0.082453	FOXF1, TGFBR2, RBPJ	820	10	16792	6.14341	1	0.831477	79.1898
GOTERM_BP_DIRECT	GO:0003197~endocardial cushion development	3	0.00203313	0.082453	ERG, FOXF1, TBX5	820	10	16792	6.14341	1	0.831477	79.1898
GOTERM_BP_DIRECT	GO:0008347~glial cell migration	3	0.00203313	0.082453	AZU1, EPHA4, TGFB2	820	10	16792	6.14341	1	0.831477	79.1898
GOTERM_BP_DIRECT	GO:0043066~negative regulation of apoptotic process	30	0.0203313	0.0849178	PAFAH2, GLI2, IL31RA, MSX2, AZU1, IGF1R, SPRY2, STK40, CD44, RARA, FAS, RARB, THBS1, TBX3, PCID2, SMAD3, LEF1, BIRC6, HMGA2, ANXA5, STAT3, DUSP1, CD59, RIPK2, TFAP2A, MAPK8, GRK5, NGFR, APBB2, MED1	820	455	16792	1.3502	1	0.838806	80.1862
GOTERM_BP_DIRECT	GO:0001890~placenta development	5	0.00338854	0.0891103	MAP3K4, HTRA1, MAPK14, PPARG, PHLDA2	820	35	16792	2.92544	1	0.851618	81.7784
GOTERM_BP_DIRECT	GO:0030501~positive regulation of bone mineralization	5	0.00338854	0.0891103	FAM20C, TFAP2A, SMAD3, BMPR1B, BMP6	820	35	16792	2.92544	1	0.851618	81.7784
GOTERM_BP_DIRECT	GO:0045332~phospholipid translocation	4	0.00271084	0.0894188	ATP10B, ATP9A, ATP11A, ATP8B4	820	22	16792	3.72328	1	0.850932	81.8906
GOTERM_BP_DIRECT	GO:0030512~negative regulation of transforming growth factor beta receptor signaling pathway	7	0.00474396	0.0911122	VASN, HTRA1, TGFBR2, CD109, SMAD3, PRDM16, PMEPA1	820	64	16792	2.23979	1	0.854787	82.4952
GOTERM_BP_DIRECT	GO:0009952~anterior/posterior pattern specification	8	0.00542167	0.0949744	HOXB3, MSX2, HOXB1, HOXB2, CELSR1, GLI2, ALX4, LRP5	820	80	16792	2.0478	1	0.865146	83.8035
GOTERM_BP_DIRECT	GO:0090402~oncogene-induced cell senescence	2	0.00135542	0.0951704	HMGA2, HMGA1	820	2	16792	20.478	1	0.864126	83.8674
GOTERM_BP_DIRECT	GO:0050706~regulation of interleukin-1 beta secretion	2	0.00135542	0.0951704	CCR7, FOXP1	820	2	16792	20.478	1	0.864126	83.8674
GOTERM_BP_DIRECT	GO:0060123~regulation of growth hormone secretion	2	0.00135542	0.0951704	CHD7, HMGA2	820	2	16792	20.478	1	0.864126	83.8674
GOTERM_BP_DIRECT	GO:0035295~tube development	2	0.00135542	0.0951704	ITGB3, GLI2	820	2	16792	20.478	1	0.864126	83.8674
GOTERM_BP_DIRECT	GO:0021570~rhombomere 4 development	2	0.00135542	0.0951704	HOXB1, HOXB2	820	2	16792	20.478	1	0.864126	83.8674
GOTERM_BP_DIRECT	GO:1902613~negative regulation of anti-Mullerian hormone signaling pathway	2	0.00135542	0.0951704	AMHR2, DKK3	820	2	16792	20.478	1	0.864126	83.8674
GOTERM_BP_DIRECT	GO:0030852~regulation of granulocyte differentiation	2	0.00135542	0.0951704	RBP1, RARA	820	2	16792	20.478	1	0.864126	83.8674
GOTERM_BP_DIRECT	GO:0060453~regulation of gastric acid secretion	2	0.00135542	0.0951704	SGK1, KCNQ1	820	2	16792	20.478	1	0.864126	83.8674
GOTERM_BP_DIRECT	GO:0035607~fibroblast growth factor receptor signaling pathway involved in orbitofrontal cortex development	2	0.00135542	0.0951704	FGFR2, FGFR1	820	2	16792	20.478	1	0.864126	83.8674
GOTERM_BP_DIRECT	GO:0021761~limbic system development	2	0.00135542	0.0951704	TBX3, CNTNAP2	820	2	16792	20.478	1	0.864126	83.8674
GOTERM_BP_DIRECT	GO:0050653~chondroitin sulfate proteoglycan biosynthetic process, polysaccharide chain biosynthetic process	2	0.00135542	0.0951704	CSGALNACT1, CSGALNACT2	820	2	16792	20.478	1	0.864126	83.8674
GOTERM_BP_DIRECT	GO:0035747~natural killer cell chemotaxis	2	0.00135542	0.0951704	PIK3CG, PIK3CD	820	2	16792	20.478	1	0.864126	83.8674
GOTERM_BP_DIRECT	GO:0072272~proximal/distal pattern formation involved in metanephric nephron development	2	0.00135542	0.0951704	IRX2, IRX1	820	2	16792	20.478	1	0.864126	83.8674
GOTERM_BP_DIRECT	GO:0007266~Rho protein signal transduction	6	0.00406625	0.095399	CDH13, ARHGEF3, BCL6, CELSR1, CDC42EP4, CDC42EP3	820	50	16792	2.45737	1	0.863209	83.9416
GOTERM_BP_DIRECT	GO:0035019~somatic stem cell population maintenance	7	0.00474396	0.0964748	SALL1, RBPJ, HMGA2, PRDM16, STAT3, BCL9, LRP5	820	65	16792	2.20533	1	0.864819	84.2864
GOTERM_BP_DIRECT	GO:0009409~response to cold	5	0.00338854	0.0965808	ADM, TRPM8, LRP11, PPARG, METRNL	820	36	16792	2.84417	1	0.863551	84.32
GOTERM_BP_DIRECT	GO:0033628~regulation of cell adhesion mediated by integrin	3	0.00203313	0.0976177	PIK3CG, LPXN, PTPN11	820	11	16792	5.58492	1	0.865028	84.6451
GOTERM_BP_DIRECT	GO:0070166~enamel mineralization	3	0.00203313	0.0976177	MSX2, FAM20C, STIM1	820	11	16792	5.58492	1	0.865028	84.6451
GOTERM_BP_DIRECT	GO:0035970~peptidyl-threonine dephosphorylation	3	0.00203313	0.0976177	DUSP5, DUSP1, PPM1B	820	11	16792	5.58492	1	0.865028	84.6451
GOTERM_BP_DIRECT	GO:0048333~mesodermal cell differentiation	3	0.00203313	0.0976177	FGFR2, ITGB3, HMGA2	820	11	16792	5.58492	1	0.865028	84.6451
GOTERM_BP_DIRECT	GO:0010759~positive regulation of macrophage chemotaxis	3	0.00203313	0.0976177	C3AR1, TRPV4, THBS1	820	11	16792	5.58492	1	0.865028	84.6451
GOTERM_BP_DIRECT	GO:0035195~gene silencing by miRNA	3	0.00203313	0.0976177	CNOT8, LIMD1, TNRC6A	820	11	16792	5.58492	1	0.865028	84.6451
GOTERM_BP_DIRECT	GO:0048745~smooth muscle tissue development	3	0.00203313	0.0976177	NF1, TIPARP, FOXP1	820	11	16792	5.58492	1	0.865028	84.6451
GOTERM_BP_DIRECT	GO:0060445~branching involved in salivary gland morphogenesis	3	0.00203313	0.0976177	FGFR2, FGFR1, DAG1	820	11	16792	5.58492	1	0.865028	84.6451
GOTERM_BP_DIRECT	GO:0051279~regulation of release of sequestered calcium ion into cytosol	3	0.00203313	0.0976177	PRKD1, UBASH3B, PRKCE	820	11	16792	5.58492	1	0.865028	84.6451
GOTERM_BP_DIRECT	GO:0003181~atrioventricular valve morphogenesis	3	0.00203313	0.0976177	TBX5, TGFBR2, TGFB2	820	11	16792	5.58492	1	0.865028	84.6451
GOTERM_BP_DIRECT	GO:0050770~regulation of axonogenesis	4	0.00271084	0.099273	EPHA4, SIPA1L1, UST, MARK2	820	23	16792	3.5614	1	0.868239	85.1508
GOTERM_BP_DIRECT	GO:0043410~positive regulation of MAPK cascade	8	0.00542167	0.0998423	FGFR2, FGFR1, FGFR3, WWC1, PELI2, NGFR, FAS, PRKCE	820	81	16792	2.02252	1	0.868319	85.3211
GOTERM_CC_DIRECT	GO:0005925~focal adhesion	44	0.0298192	1.86891e-07	DLC1, TLN1, FGFR3, VIM, PPFIA1, DAG1, FERMT1, LMO7, ITGB5, ITGB3, APBB1IP, SCARF2, ARHGAP22, LPXN, CD44, SORBS1, SORBS2, FAT1, SNTB1, TRPV4, RALA, CLASP1, LIMD1, LPP, MAP2K2, ITGA1, NFASC, SYNPO2, ACTN2, ANXA5, CAPN2, PALLD, HMGA1, FLNB, MPRIP, TNS3, CDH13, SYNE2, TNS1, CD59, SVIL, IRF2, GRK5, DST	855	391	18224	2.39858	9.56838e-05	9.56838e-05	0.000270028
GOTERM_CC_DIRECT	GO:0005737~cytoplasm	312	0.211445	2.99153e-07	DLC1, PPP2R5A, PGAM1, ZNRF2, PIP5KL1, MAP3K4, CD44, RARA, FAS, RARB, PITX1, WWOX, PIK3CG, MAGI2, OPA1, MAGI1, SUCLG1, NAA25, MECOM, BTBD9, FARP1, RPTOR, CTNNA2, SIPA1L1, ROR1, CMIP, PRDM1, GRAP2, KIF26B, TPPP2, HSD17B11, DNAH12, RBP1, CRTC1, DAG1, NTAN1, AKAP13, AFAP1L2, RFFL, BANF2, DAAM1, CAPZB, ADAP1, TMEM50A, UBASH3B, C10ORF90, AHNAK2, CDC42EP4, CDC42EP3, IQSEC1, PLAT, VWA3B, IKZF1, MAP2K2, P…	855	5222	18224	1.27349	0.000153154	7.65801e-05	0.000432228
GOTERM_CC_DIRECT	GO:0015629~actin cytoskeleton	26	0.0176204	3.39729e-05	MTSS1, MAD1L1, ABLIM2, PPP1R12B, CAPZB, SORBS2, C10ORF90, AVIL, RARA, WIPF1, CDC42EP4, STK38L, CDC42EP3, ACACA, BFSP1, RAI14, SYNPO2, PALLD, FLNB, MPRIP, CTNNA2, PKNOX2, SVIL, CLIC5, DST, SPTB	855	218	18224	2.54211	0.017244	0.00578137	0.0490743
GOTERM_CC_DIRECT	GO:0005829~cytosol	201	0.136219	4.95926e-05	DLC1, PGAM1, VPS52, RAB1A, ZNRF2, CUL3, HTRA1, PIK3CA, PELI2, FAS, RAPGEF1, WWOX, STAG1, PIK3CG, SUCLG1, TTC7B, PIK3CD, RAP1GDS1, MECOM, BCL2L11, RPTOR, FARP1, CTNNA2, GAPVD1, TRAPPC9, MAPK8, GRAP2, HSD17B11, GC, RBP1, PFKFB3, DAG1, AKAP13, RFFL, DAAM1, CAPZB, EPHB2, TNKS, CDC42EP3, AGBL1, MAP2K2, TGFBR2, ACACA, SMAD3, UAP1L1, PTPN11, RGS3, RGS7, FUK, TOLLIP, GRIP1, PPARG, FERMT1, GLI2, SYNJ2, ZF…	855	3315	18224	1.29238	0.0250724	0.00632791	0.0716297
GOTERM_CC_DIRECT	GO:0014069~postsynaptic density	22	0.0149096	0.000150591	RTN4, DLGAP1, MAGI2, HIP1R, CAMK2G, GRIN2A, ATP1A1, CPEB1, PCLO, HOMER2, ITPR1, CTNNA2, GRM5, EPHA4, FYN, SYN3, SIPA1L1, PDE4B, LRP8, CACNA1C, DISC1, DCLK1	855	184	18224	2.54849	0.0742106	0.0153034	0.21736
GOTERM_CC_DIRECT	GO:0005886~plasma membrane	237	0.160617	0.000258109	ADORA3, ZNRF3, ZNRF2, CD44, CLEC4E, HTRA1, GRID2, PIK3CA, CLEC4D, FAS, HTR1D, WWOX, CDH23, PIK3CG, CRTAM, MAGI2, MAGI1, SUCLG1, PIK3CD, TTC7B, GRIN2A, TC2N, PIK3IP1, MARK2, CCR7, ST14, ROR1, CLCN1, CRTC1, TRHR, DAG1, ASAP2, AFAP1L2, RFFL, DAAM1, ADAP1, EPHB2, DAGLA, FCER1G, AHNAK2, LGSN, CDC42EP4, CDC42EP3, GPR158, CFB, IL1RL2, TGFBR2, ATP11A, SMAD3, CELSR1, KCNK2, HOMER2, KCNK3, FNIP2, EPHA4, CD…	855	4121	18224	1.22581	0.123807	0.0217873	0.37228
GOTERM_CC_DIRECT	GO:0009986~cell surface	44	0.0298192	0.000543107	FGFR2, DCBLD2, TLN1, FGFR3, CD109, ITGB5, ITGB3, SDC3, SLC1A2, CD44, ITGB7, TPO, TRPV4, CNTNAP2, FUT4, ENTPD6, FCER1G, RALA, PDGFC, RARA, TNN, FAS, THBS1, NT5E, SPN, CD28, LRFN2, PLAT, VASN, GRIN2A, ITGA1, SPARC, KCNK2, FURIN, EPHA4, CD55, CCR7, TNS1, CD59, CD58, VAMP3, NGFR, ABCC2, SPTB	855	542	18224	1.73034	0.242814	0.0389561	0.781845
GOTERM_CC_DIRECT	GO:0005604~basement membrane	12	0.00813251	0.00109961	SMOC2, HMCN1, FREM2, TGFBI, CCDC80, DAG1, COL28A1, SPARC, LAMC1, DST, SPN, USH2A	855	79	18224	3.23766	0.430678	0.0679917	1.57707
GOTERM_CC_DIRECT	GO:0030018~Z disc	15	0.0101656	0.00124989	PPP2R5A, PPP1R12B, ACTN2, SYNPO2, PALLD, FLNB, CAPZB, HDAC4, SYNE2, ANK1, SORBS2, PDE4B, AHNAK2, CACNA1C, DST	855	118	18224	2.70949	0.472889	0.0686773	1.7908
GOTERM_CC_DIRECT	GO:0030054~cell junction	37	0.0250752	0.00179406	STON2, PARD3, GRIP1, GRIK4, GABBR1, FERMT1, CPEB1, IL31RA, ZNRF2, SHISA9, HMCN1, SYN3, SYN2, GRID2, SAMD4A, DISC1, GRID1, LRFN2, SH3PXD2B, STX1A, DLGAP1, SH3PXD2A, MAGI1, PTPRN2, SYT12, SDK2, GRIN2A, SDK1, RGS17, LDLRAD3, HOMER2, PCLO, FARP1, EPHA4, SIPA1L1, VAMP3, KCTD16	855	459	18224	1.71817	0.601235	0.0878386	2.56109
GOTERM_CC_DIRECT	GO:0005938~cell cortex	15	0.0101656	0.00186477	FGFR2, PARD3, BFSP1, RAI14, AKAP13, ASTN2, FLNB, PRKD1, MYO10, MKLN1, HMCN1, CLIC5, CLASP1, FGF1, DST	855	123	18224	2.59934	0.61544	0.0832109	2.66078
GOTERM_CC_DIRECT	GO:0005912~adherens junction	9	0.00609938	0.00210155	CD96, SHROOM3, MAGI1, TBCD, CTNND2, TRPV4, LIMD1, AJAP1, CTNNA2	855	50	18224	3.83663	0.659427	0.0858498	2.99387
GOTERM_CC_DIRECT	GO:0045202~synapse	19	0.0128765	0.00215276	DLGAP1, MAGI2, CRTC1, SDK2, DLGAP4, SDK1, CPEB1, RGS17, DGKI, PCLO, NRCAM, SHISA9, SYN2, SNTB1, GRID2, SPG20, VAMP3, APBB2, SAMD4A	855	181	18224	2.23745	0.66826	0.0813749	3.06578
GOTERM_CC_DIRECT	GO:0045111~intermediate filament cytoskeleton	9	0.00609938	0.00271325	SYNE2, MRPS23, TRIM29, VIM, SAP30BP, BCAS3, DST, ZNF175, MTRR	855	52	18224	3.68907	0.751191	0.0945853	3.8495
GOTERM_CC_DIRECT	GO:0031988~membrane-bounded vesicle	5	0.00338854	0.00328706	IBSP, BGLAP, BMP1, SPP1, BMP6	855	14	18224	7.61236	0.814694	0.106298	4.64573
GOTERM_CC_DIRECT	GO:0005667~transcription factor complex	19	0.0128765	0.00429493	CTBP1, SATB2, LMO2, TBX2, SMAD3, LEF1, WWTR1, TRERF1, HMGA1, BARX2, FOXF1, SIX1, LIMD1, RBPJ, ALX4, HDAC9, RUNX2, ZFHX3, PITX1	855	193	18224	2.09833	0.889611	0.128669	6.02944
GOTERM_CC_DIRECT	GO:0030425~dendrite	28	0.0189758	0.00446007	GRIP1, CRTC1, GABBR1, CTNND2, CPEB1, EPHB2, PCSK2, ELOVL5, CNTNAP2, RARA, SEMA3A, HTR1D, SAMD4A, BGLAP, OPA1, MAGI2, NF1, DPYSL2, CAPN2, HOMER2, RPTOR, FARP1, ELFN1, EPHA4, LYNX1, LRP8, MTOR, BMPR1B	855	335	18224	1.78152	0.898598	0.125958	6.25437
GOTERM_CC_DIRECT	GO:0005856~cytoskeleton	30	0.0203313	0.00503566	PARD3, SHROOM3, HIP1R, VIM, DAG1, NOSTRIN, CAPZB, APBB1IP, SPRY2, ANK1, SNTB1, PREPL, SYNJ2, ZC3H12A, STK39, LRRFIP1, SWAP70, PTPN4, PTPN14, ACTN2, DPYSL2, PRKCE, PCLO, FARP1, EPB41L1, TNS1, SIPA1L1, RIPK2, DST, SNTG2	855	371	18224	1.72355	0.924587	0.133764	7.03445
GOTERM_CC_DIRECT	GO:0000118~histone deacetylase complex	7	0.00474396	0.00607589	HDAC4, SATB2, MECOM, HDAC9, TRERF1, NCOR2, RERE	855	36	18224	4.14451	0.955858	0.151452	8.42894
GOTERM_CC_DIRECT	GO:0005583~fibrillar collagen trimer	3	0.00203313	0.00637546	TNXB, LUM, COL27A1	855	3	18224	21.3146	0.962171	0.151032	8.8269
GOTERM_CC_DIRECT	GO:0031012~extracellular matrix	25	0.0169427	0.00656674	FGFR2, IBSP, PXDN, TSHZ2, LTBP1, LUM, IGFBP7, VIM, TGFB2, HMCN1, HTRA1, TGFBI, COL12A1, COL8A1, THBS1, DPT, FN1, PLAT, COL4A2, TNXB, PFKP, MMP13, FLNB, THSD4, LAMC1	855	296	18224	1.80022	0.965722	0.148394	9.08017
GOTERM_CC_DIRECT	GO:0005788~endoplasmic reticulum lumen	18	0.0121988	0.00897961	MINPP1, COL4A2, BGLAP, ADAMTSL1, COL13A1, PTPRN2, COL28A1, COL25A1, P4HA2, FMO1, COL27A1, SUMF1, COL12A1, PDGFC, THBS1, COL11A2, COL8A1, ADAMTS5	855	192	18224	1.99825	0.990131	0.189354	12.2192
GOTERM_CC_DIRECT	GO:0016020~membrane	127	0.086069	0.00904203	PPP2R5A, VPS52, PGAM1, ITPKB, MTHFD1L, ST3GAL1, CUL3, PIP5KL1, ELOVL5, SLC2A1, PDE4B, SPRED2, CREB3L1, FAS, ASPH, FNDC3A, FRS2, SPN, CDH23, PIK3CG, OPA1, STK24, FIBCD1, GEM, PCLO, MARK2, OGFRL1, TTPAL, GAPVD1, MLEC, LCLAT1, IBSP, CLCN1, TPST1, FGFR2, BBS9, DAG1, AKAP13, RFFL, DAAM1, LMAN1, CAPZB, SFXN5, ECE1, DOCK1, LPCAT1, ITGB7, CLASP1, STK38L, IQSEC1, B4GALT1, HPCAL1, CUBN, SYT12, DOCK9, ITGA1…	855	2200	18224	1.23043	0.990444	0.183068	12.299
GOTERM_CC_DIRECT	GO:0005913~cell-cell adherens junction	26	0.0176204	0.00988246	RTN4, TLN1, DAG1, LMO7, CAPZB, RAB1A, LARP1, SORBS1, LRRFIP1, VASN, FMNL2, CRTAM, STK24, SWAP70, TRIM29, PFKP, DOCK9, FLNB, CTNNA2, MARK2, MPRIP, EPB41L1, GAPVD1, STXBP6, MAPRE1, EPN2	855	323	18224	1.71573	0.993811	0.190934	13.3676
GOTERM_CC_DIRECT	GO:0009897~external side of plasma membrane	19	0.0128765	0.0115503	B4GALT1, TRPM8, TGFBR2, ITGA1, DNAI2, ANXA5, IL31RA, NRCAM, TNFRSF9, CDH13, CCR7, ECE1, UMODL1, CXCR5, FCER1G, FAS, THBS1, SPN, CD28	855	213	18224	1.9013	0.997389	0.211739	15.4523
GOTERM_CC_DIRECT	GO:0000139~Golgi membrane	41	0.0277861	0.0127988	TPST1, AP1M1, FUT9, NDST1, GALNT7, RFFL, LMAN1, DSE, RAB1A, ST3GAL1, CUL3, ST6GALNAC3, GALNT10, LPCAT1, XYLT1, TMEM59, SLC2A1, GPSM1, FUT4, ENTPD6, PDGFC, TNKS, RNF121, FNDC3A, B4GALT1, VAC14, UST, SCOC, FURIN, B3GAT2, CSGALNACT1, ATF6, CD55, ANKRD28, TRAPPC9, CD59, CSGALNACT2, SCARA3, MTOR, PMEPA1, COG2	855	591	18224	1.47868	0.998633	0.224048	16.9823
GOTERM_CC_DIRECT	GO:0019898~extrinsic component of membrane	10	0.00677709	0.0143895	AZU1, EPB41L1, VPS13D, SNX8, PTPN4, STK39, BCL2L11, FARP1, GFRA2, JAKMIP1	855	82	18224	2.59934	0.999401	0.240313	18.8942
GOTERM_CC_DIRECT	GO:0030864~cortical actin cytoskeleton	7	0.00474396	0.0144301	DLC1, LANCL2, SLC2A1, AKAP13, TRPV4, ACTN2, CAPN2	855	43	18224	3.46982	0.999414	0.233397	18.9424
GOTERM_CC_DIRECT	GO:0030659~cytoplasmic vesicle membrane	13	0.00881021	0.0152422	AP1M1, ATP10B, AP3S2, ZNRF2, KIFC3, DYSF, CLIP1, AHNAK2, RALA, TBC1D4, SNX24, VOPP1, KCNQ1	855	126	18224	2.19913	0.999616	0.237517	19.9022
GOTERM_CC_DIRECT	GO:0043235~receptor complex	13	0.00881021	0.0161411	IGF1R, FGFR1, ITGB7, PTPRN2, TGFBR2, ROR1, SMAD3, ITGB5, LRP8, KCTD16, ITGB3, BMPR1B, LRP5	855	127	18224	2.18181	0.999759	0.242493	20.9521
GOTERM_CC_DIRECT	GO:0030027~lamellipodium	15	0.0101656	0.0183584	SWAP70, DAG1, PALLD, APBB1IP, CAPZB, CTNNA2, MYO10, DYSF, SORBS2, FAT1, PIK3CA, TRPV4, MCC, APBB2, MYLK	855	160	18224	1.99825	0.999924	0.263633	23.4874
GOTERM_CC_DIRECT	GO:0005794~Golgi apparatus	55	0.037274	0.0192187	PPARG, FAM20C, KIAA1324, VPS52, AP3S2, DSE, RAB1A, KIFC3, CUL3, ST3GAL1, ST6GALNAC3, CD44, CNTNAP2, FNDC3A, WWOX, AP3B1, ATP8B4, NAA25, GRHL1, PRKCE, MECOM, PRKD1, CLIC5, TFAP2A, ADAM19, MAPRE1, EPN2, FGFR2, TPST1, GLIS3, FUT9, FGFR3, LMAN1, KCNS3, MPPE1, FBXW8, LPCAT1, FUT4, PREPL, CLASP1, TNKS, NDRG2, SLC30A8, TNRC6A, BCL9, B4GALT1, CUBN, BMP1, MAP2K2, MAML2, ATP1A1, CAPN2, ATF6, EPHA4, AP2A2	855	863	18224	1.35841	0.999952	0.266914	24.4505
GOTERM_CC_DIRECT	GO:0005768~endosome	19	0.0128765	0.0192465	BIRC6, DGKH, ATP1A1, SCOC, ASTN2, ATP1A2, TGFB2, ECE1, GAPVD1, DYSF, FYN, ATP9A, CLIP1, VOPP1, NGFR, GRAP2, RAPGEF1, FRS2, TRAF3	855	225	18224	1.7999	0.999952	0.260309	24.4815
GOTERM_CC_DIRECT	GO:0032541~cortical endoplasmic reticulum	3	0.00203313	0.019955	STIM1, TMEM110, ASPH	855	5	18224	12.7888	0.999967	0.261798	25.2659
GOTERM_CC_DIRECT	GO:0032421~stereocilium bundle	3	0.00203313	0.019955	IDO1, USH2A, PTPRQ	855	5	18224	12.7888	0.999967	0.261798	25.2659
GOTERM_CC_DIRECT	GO:0031092~platelet alpha granule membrane	4	0.00271084	0.0206168	CYB5R1, SPARC, ITGB3, APLP2	855	13	18224	6.55834	0.999977	0.26269	25.9918
GOTERM_CC_DIRECT	GO:0042995~cell projection	9	0.00609938	0.0238446	SH3PXD2B, RTN4, LPXN, SH3PXD2A, PIP5KL1, MAGI1, AVIL, ANGPT2, SPP1	855	75	18224	2.55775	0.999996	0.290527	29.4389
GOTERM_CC_DIRECT	GO:0002102~podosome	5	0.00338854	0.0240783	SH3PXD2B, LPXN, SH3PXD2A, SVIL, PALLD	855	24	18224	4.44055	0.999996	0.286282	29.6825
GOTERM_CC_DIRECT	GO:0005942~phosphatidylinositol 3-kinase complex	4	0.00271084	0.0253431	PIK3CG, PIK3CD, PIK3CA, MTOR	855	14	18224	6.08989	0.999998	0.292393	30.9879
GOTERM_CC_DIRECT	GO:0043005~neuron projection	19	0.0128765	0.0303628	STON2, STX1A, CPNE5, GRIP1, VIM, GRIN2A, ITGA1, CPEB1, RGS17, NRCAM, GRM5, CDH13, MYO10, MAP2, AVIL, VAMP3, FAS, NGFR, TPH2	855	237	18224	1.70877	1	0.332881	35.9492
GOTERM_CC_DIRECT	GO:0031235~intrinsic component of the cytoplasmic side of the plasma membrane	4	0.00271084	0.0305994	RASAL2, NF1, RASA3, SPTB	855	15	18224	5.6839	1	0.328197	36.1746
GOTERM_CC_DIRECT	GO:0005901~caveola	8	0.00542167	0.0319302	KCNMA1, DLC1, CDH13, TGFBR2, SLC2A1, LRP8, ATP1A1, ATP1A2	855	65	18224	2.62334	1	0.333185	37.429
GOTERM_CC_DIRECT	GO:0016324~apical plasma membrane	22	0.0149096	0.0334535	KCNMA1, CUBN, SHROOM3, ANO1, LMO7, ATP1A1, AJAP1, KCNK2, P2RY6, CD55, SORBS2, SLC23A2, SLC2A1, UPK1B, TRPV4, AKAP7, AHCYL1, STK39, VAMP3, ABCC2, USH2A, FN1	855	291	18224	1.61141	1	0.339522	38.8366
GOTERM_CC_DIRECT	GO:0071944~cell periphery	6	0.00406625	0.0344001	PDE4B, FUT4, SCARA3, BCAS3, PRKCE, MBP	855	39	18224	3.27917	1	0.340855	39.6963
GOTERM_CC_DIRECT	GO:0032587~ruffle membrane	9	0.00609938	0.0380146	DLC1, SPRY2, TLN1, HIP1R, WWC1, FERMT1, TRPV4, ITGB3, PLEKHA1	855	82	18224	2.33941	1	0.362995	42.877
GOTERM_CC_DIRECT	GO:0031931~TORC1 complex	3	0.00203313	0.0393693	MTOR, RPTOR, LARP1	855	7	18224	9.13484	1	0.366814	44.0283
GOTERM_CC_DIRECT	GO:0045211~postsynaptic membrane	17	0.011521	0.0400629	DLGAP1, COL13A1, GRIP1, GRIK4, GABBR1, DAG1, GRIN2A, CPEB1, HOMER2, EPHA4, ANK1, SIPA1L1, GRID2, KCTD16, DISC1, LRFN2, GRID1	855	211	18224	1.71729	1	0.365613	44.6094
GOTERM_CC_DIRECT	GO:0035371~microtubule plus-end	4	0.00271084	0.0426796	CLIP1, CLASP1, MAPRE1, DST	855	17	18224	5.0152	1	0.378208	46.7515
GOTERM_CC_DIRECT	GO:0042383~sarcolemma	9	0.00609938	0.04552	CLCN1, ANK1, DYSF, CD59, DAG1, SNTB1, AHNAK2, ATP1A1, SNTG2	855	85	18224	2.25684	1	0.391614	48.9892
GOTERM_CC_DIRECT	GO:0070062~extracellular exosome	150	0.101656	0.0523856	RARRES1, LGMN, FAM20C, PGAM1, PGLYRP1, KIAA1324, UXS1, RAB1A, KIFC3, ST3GAL1, CUL3, HMCN1, DYSF, CD44, VPS13D, HTRA1, SLC2A1, TGFBI, ROBO4, COL12A1, H2AFY, RALA, PDGFC, ZNF445, FAS, CFD, SPN, GRID1, STK24, SUCLG1, RAP1GDS1, ACTN2, PIK3IP1, PCLO, PCOLCE2, LYNX1, ST14, LAMC1, ZNHIT6, DST, GC, C6ORF120, TMEM63A, DAG1, ITGB5, KMO, ITGB3, LMAN1, DAAM2, CAPZB, PSMB7, ECE1, ITGB7, UPK1B, ENTPD6, CLASP1,…	855	2811	18224	1.13739	1	0.430066	54.0417
GOTERM_CC_DIRECT	GO:0005634~nucleus	276	0.187048	0.0568334	DLC1, PPP2R5A, RORA, CUL3, FOXF1, CREB3L1, H2AFY, RARA, FAS, RARB, PITX1, WWOX, STAG1, MAGI2, ZNF507, ZHX1, BTBD7, GEM, TC2N, MECOM, CTNNA2, HES5, PRDM5, MAPK8, CMIP, VGLL4, PRDM1, GRAP2, ZNF133, CRTC1, NTAN1, AKAP13, BANF2, TAGLN3, ADAP1, UBASH3B, LHX2, AHNAK2, MAML3, KIAA1683, IQSEC1, IKZF1, MAP2K2, MAML1, FTO, MAML2, PTPN14, SMAD3, UBE2L3, KCNK2, HOMER2, PTPN11, ZFHX4, SYNE2, PON2, ZNF385B, GR…	855	5415	18224	1.0864	1	0.450731	57.0619
GOTERM_CC_DIRECT	GO:0001726~ruffle	9	0.00609938	0.060065	MTSS1, MKLN1, MYO10, TLN1, S100B, CLIP1, CDK6, WIPF1, PALLD	855	90	18224	2.13146	1	0.463063	59.1393
GOTERM_CC_DIRECT	GO:0032580~Golgi cisterna membrane	8	0.00542167	0.065018	CSGALNACT1, B4GALT1, ST3GAL1, FUT9, CSGALNACT2, ASAP2, FUT4, UXS1	855	76	18224	2.24364	1	0.484149	62.1424
GOTERM_CC_DIRECT	GO:0008021~synaptic vesicle	9	0.00609938	0.0666146	STON2, RAB3B, STX1A, SYN3, PDE4B, SYN2, GRIN2A, DGKI, DISC1	855	92	18224	2.08513	1	0.486219	63.0658
GOTERM_CC_DIRECT	GO:0042734~presynaptic membrane	7	0.00474396	0.0695891	NRXN2, GRIK4, GABBR1, GRIN2A, KCTD16, ZNRF2, IL31RA	855	62	18224	2.40649	1	0.49535	64.7305
GOTERM_CC_DIRECT	GO:0016529~sarcoplasmic reticulum	5	0.00338854	0.0730335	ANK1, SYNE2, MRVI1, THBS1, ITPR1	855	34	18224	3.1345	1	0.506376	66.5707
GOTERM_CC_DIRECT	GO:0005884~actin filament	7	0.00474396	0.0833612	FYN, AKAP13, ACTN2, WIPF1, PALLD, CAPZB, MARK2	855	65	18224	2.29542	1	0.548785	71.5669
GOTERM_CC_DIRECT	GO:0005881~cytoplasmic microtubule	6	0.00406625	0.0894661	CLIP1, TRPV4, CLASP1, MAPRE1, BCAS3, GRAMD3	855	51	18224	2.5076	1	0.569097	74.1838
GOTERM_CC_DIRECT	GO:0030665~clathrin-coated vesicle membrane	3	0.00203313	0.0911509	HIP1R, VAMP3, AP3B1	855	11	18224	5.81308	1	0.569887	74.8654
GOTERM_CC_DIRECT	GO:0030981~cortical microtubule cytoskeleton	2	0.00135542	0.091529	CLASP1, MAPRE1	855	2	18224	21.3146	1	0.565265	75.0161
GOTERM_CC_DIRECT	GO:0005874~microtubule	21	0.0142319	0.0950358	DYNC1I1, SHROOM3, DNAH12, MAP2K2, STIM1, DPYSL2, DNAI2, STAU2, REEP4, KIFC3, CCDC50, SPRY2, RASSF5, TBCD, MAP2, CLIP1, MAPRE1, KATNAL2, DISC1, KIF26B, JAKMIP1	855	311	18224	1.43925	1	0.573498	76.3739
GOTERM_CC_DIRECT	GO:0043197~dendritic spine	9	0.00609938	0.0970566	EPHA4, HIP1R, SIPA1L1, PDE4B, GRID2, ACTN2, ATP1A2, DGKI, FARP1	855	100	18224	1.91832	1	0.575538	77.1248
GOTERM_CC_DIRECT	GO:0043231~intracellular membrane-bounded organelle	34	0.0230421	0.0999639	FGFR2, HSD17B11, USP3, HIP1R, SNX8, PPARG, AP3S2, ELK3, IGF1R, P4HA2, CASP7, PEX14, RUNX1, COL8A1, TNRC6A, EXOC2, COL4A2, MAML1, ATP11A, ATP1A1, ATP1A2, GRHL1, MECOM, RPTOR, ATXN1, PITPNM2, S100B, FLG, TFAP2A, VAMP3, AHCYL1, ZFHX3, PMEPA1, EPN2	855	558	18224	1.29874	1	0.580941	78.1663
GOTERM_MF_DIRECT	GO:0005515~protein binding	480	0.3253	2.68009e-05	DLC1, LTBP1, PPP2R5A, VPS52, PGAM1, RORA, KIFC3, CUL3, MAP3K4, INTS7, PIK3CA, FAS, CDH23, STAG1, PIK3CG, MAGI2, OPA1, MAGI1, PCID2, ZHX1, PIK3CD, TTC7B, GRIN2A, GEM, PIK3IP1, MECOM, TMEM132D, RPTOR, BCL2L11, MARK2, CTNNA2, ROR1, MAPK8, CMIP, VGLL4, ZNHIT6, GRAP2, ADAMTS5, DCBLD2, PPP2R3A, ZNF133, CRTC1, DAAM1, CHCHD6, ADAP1, UBASH3B, AHNAK2, TNKS, CDC42EP4, IQSEC1, KIAA1683, SPP1, MAP2K2, TGFBR2,…	813	8785	16881	1.13451	0.0251398	0.0251398	0.0420594
GOTERM_MF_DIRECT	GO:0043565~sequence-specific DNA binding	47	0.0318523	4.5399e-05	CAMTA1, ELF1, ELF3, IRX2, IRX1, PPARG, ELK3, RORA, PRDM16, GLI2, MSX2, MEIS2, FOXF1, LHX2, CREB3L1, BCL6, RARA, RARB, NFIL3, FOXD2, DISC1, PITX1, ERG, SATB2, TBX3, TBX2, TBX5, LEF1, SMAD3, CREB5, GRHL1, FOXP1, ATF6, HOXB3, HDAC4, ZFHX4, HOXB1, HOXB2, SP1, SALL1, SIX1, PRDM5, HIVEP3, TFAP2A, HIVEP2, RBPJ, RERE	813	518	16881	1.88398	0.0422131	0.0213341	0.0712363
GOTERM_MF_DIRECT	GO:0000977~RNA polymerase II regulatory region sequence-specific DNA binding	25	0.0169427	6.5435e-05	LMO2, FOXK1, GLIS1, RORA, MSX2, PRDM15, BARX2, FOXF1, H2AFY, BCL6, RARA, ZFAT, RARB, ALX4, NFIL3, RUNX1, JARID2, TBX5, ARID5B, SMAD3, LEF1, ATF6, PKNOX2, SP1, IRF2	813	208	16881	2.49565	0.0602724	0.0205085	0.10266
GOTERM_MF_DIRECT	GO:0046934~phosphatidylinositol-4,5-bisphosphate 3-kinase activity	12	0.00813251	0.000159812	PIK3CG, FGFR2, FGFR1, IRS2, FGFR3, FYN, PIK3CD, PIK3CA, FGF1, FRS2, CD28, PTPN11	813	62	16881	4.01881	0.140869	0.0372471	0.250553
GOTERM_MF_DIRECT	GO:0016303~1-phosphatidylinositol-3-kinase activity	10	0.00677709	0.000170033	PIK3CG, FGFR2, FGFR1, IRS2, FGFR3, PIK3CD, PIK3CA, FGF1, FRS2, PTPN11	813	43	16881	4.8288	0.149172	0.0317927	0.266558
GOTERM_MF_DIRECT	GO:0003700~transcription factor activity, sequence-specific DNA binding	72	0.048795	0.000195385	ZNF19, TAF1B, ELF1, CNOT8, BACH2, ELF3, MITF, PPARG, RORA, GLI2, PAX1, PAX8, CREB3L1, RARA, ATOH8, ZFAT, ZNF445, NFIL3, PITX1, CTBP1, TBX15, SOX11, ZHX1, LEF1, GTF2H3, MECOM, TRERF1, HMGA1, MYT1L, SIX1, TFAP2A, PRDM1, ZNF438, PEG3, ZNF133, NFIX, ELK3, ZNF175, PRDM15, MEIS2, TFEC, MLXIP, BCL6, RUNX1, FOXD2, RUNX2, NFATC1, RFX8, ERG, IKZF1, TBX3, TBX2, TBX5, TRIM29, TBX4, SMAD3, CREB5, STAT3, FOXP1…	813	961	16881	1.55567	0.169422	0.0304652	0.306243
GOTERM_MF_DIRECT	GO:0044212~transcription regulatory region DNA binding	23	0.0155873	0.000620983	IKZF1, ARID5B, PPARG, SMAD3, LEF1, GRHL1, TRERF1, STAT3, ZNF335, MSX2, HDAC4, SP1, DLX5, SALL1, PAX8, SIX1, PRDM5, HIVEP3, CREB3L1, HIVEP2, TFAP2A, H2AFY, ZFHX3	813	213	16881	2.2421	0.445737	0.0808467	0.970284
GOTERM_MF_DIRECT	GO:0003779~actin binding	27	0.0182981	0.000945803	GC, ABLIM2, DAG1, DAAM1, DAAM2, CAPZB, SORBS1, AVIL, SNTB1, TRPV4, WIPF1, STK38L, KCNMA1, FMNL2, MICAL2, SYNPO2, PALLD, FLNB, HOMER2, MPRIP, EPB41L1, TNS1, SYNE2, DST, MYLK, SPTB, SNTG2	813	278	16881	2.01663	0.592998	0.106284	1.4743
GOTERM_MF_DIRECT	GO:0051010~microtubule plus-end binding	5	0.00338854	0.00133646	CLIP1, STIM1, CLASP1, MAPRE1, DST	813	11	16881	9.43811	0.719304	0.131654	2.07728
GOTERM_MF_DIRECT	GO:0000979~RNA polymerase II core promoter sequence-specific DNA binding	10	0.00677709	0.00148715	HOXB3, SOX11, PAX8, SMYD3, H2AFY, TFAP2A, RBPJ, NFIL3, RUNX2, ZNF335	813	57	16881	3.64278	0.756793	0.131844	2.30895
GOTERM_MF_DIRECT	GO:0005518~collagen binding	10	0.00677709	0.00214976	CD44, LUM, TGFBI, ITGA1, SMAD3, SPARC, MMP13, USH2A, FN1, PCOLCE2	813	60	16881	3.46064	0.870551	0.169611	3.32156
GOTERM_MF_DIRECT	GO:0001077~transcriptional activator activity, RNA polymerase II core promoter proximal region sequence-specific binding	23	0.0155873	0.00235331	CAMTA1, ELF1, ELF3, SOX11, MITF, LEF1, ELK3, HMGA2, GLI2, GRHL1, STAT3, MEIS2, EBF3, EBF2, DLX5, PAX8, SIX1, CREB3L1, TFAP2A, ZFAT, RBPJ, RUNX2, PITX1	813	236	16881	2.02359	0.893358	0.170161	3.63066
GOTERM_MF_DIRECT	GO:0035091~phosphatidylinositol binding	12	0.00813251	0.00246344	SH3PXD2B, SGK1, TULP4, SH3PXD2A, SNX29, HIP1R, SBF2, SNX8, PITPNC1, SNX24, ITPR1, PLEKHA2	813	85	16881	2.93137	0.903976	0.164932	3.7975
GOTERM_MF_DIRECT	GO:0051393~alpha-actinin binding	5	0.00338854	0.00268075	MAGI1, PPARG, DAG1, RARA, CACNA1C	813	13	16881	7.98609	0.921928	0.166525	4.12592
GOTERM_MF_DIRECT	GO:0030274~LIM domain binding	4	0.00271084	0.00335468	TLN1, RPH3AL, RIPK2, ACTN2	813	7	16881	11.8651	0.958923	0.191698	5.1378
GOTERM_MF_DIRECT	GO:0046872~metal ion binding	126	0.0853913	0.00381894	CNOT8, PLEKHM3, MAP3K4, PDE4B, ZNF445, CARS, ZNF592, STK24, ZNF507, ZHX1, FIBCD1, MECOM, TRERF1, TNS3, PITPNM2, PRDM5, CLIP1, PRDM1, ZNHIT6, LRRK1, ZNF438, TSHZ2, ZNF133, ASAP2, AKAP13, LMAN1, ADAP1, DAGLA, ECE1, ITGB7, ARG2, RUNX1, VAV3, SMG6, IKZF1, MAP2K2, TGFBR2, SMYD3, ACACA, ITGA1, FURIN, FOXP1, B3GAT2, PDE7B, ZFHX4, FREM2, EBF3, SALL1, EBF2, HIVEP3, HIVEP2, PON2, TRAFD1, HDAC9, CACNA1C, GP…	813	2069	16881	1.2645	0.973614	0.203225	5.82904
GOTERM_MF_DIRECT	GO:0000978~RNA polymerase II core promoter proximal region sequence-specific DNA binding	30	0.0203313	0.00388338	ELF1, ELF3, MITF, ELK3, GLI2, CHD7, MEIS2, PAX8, RUNX2, PITX1, RFX8, TBX15, TBX3, TBX2, SMAD3, LEF1, GRHL1, FOXP1, STAT3, SP1, EBF2, SALL1, DLX5, PRDM5, SIX1, TFAP2A, RFX2, PRDM1, RBPJ, MED1	813	355	16881	1.75469	0.975187	0.19542	5.92462
GOTERM_MF_DIRECT	GO:0005096~GTPase activator activity	25	0.0169427	0.00434655	DLC1, PREX2, ASAP2, ARHGAP15, FAM13A, ADAP1, RASAL2, ARHGAP22, DOCK1, TBC1D4, CDC42EP4, RASA3, TBC1D1, AGAP1, CDC42EP3, ARHGAP9, VAV3, NF1, RAP1GDS1, RGS17, GAPVD1, RGS3, SIPA1L1, TBCD, RGS7	813	279	16881	1.86056	0.984049	0.205388	6.60888
GOTERM_MF_DIRECT	GO:0003682~chromatin binding	32	0.0216867	0.00448177	TSHZ2, USP3, PPARG, GLI2, CHD7, BARX2, LHX2, AUTS2, CREB3L1, ZC3H12A, BCL6, BCAS3, RUNX2, STAG1, SATB2, ERG, BEND6, JARID2, POLR1A, TLE4, LEF1, HMGA1, FOXP1, HDAC4, HES5, EBF2, SIX1, TFAP2A, RBPJ, RERE, NCOR2, MED1	813	391	16881	1.69934	0.98598	0.201158	6.80776
GOTERM_MF_DIRECT	GO:0008201~heparin binding	17	0.011521	0.00448347	NRP2, FGFR2, FGFR1, TNXB, COL13A1, CCDC80, COL25A1, APLP2, PCOLCE2, AZU1, SMOC2, LPA, NAV2, THBS1, FGF1, ADAMTS5, FN1	813	160	16881	2.20616	0.986002	0.192202	6.81026
GOTERM_MF_DIRECT	GO:0008134~transcription factor binding	25	0.0169427	0.00541481	PPARG, RORA, MSX2, MEIS2, RARA, BCAS3, RUNX1, CTBP1, TBX5, NLK, LEF1, SMAD3, TLE1, HMGA2, HMGA1, TRERF1, STAT3, HDAC4, SP1, HES5, HDAC9, APBB2, RBPJ, NCOR2, MED1	813	284	16881	1.8278	0.994247	0.217781	8.16934
GOTERM_MF_DIRECT	GO:0005524~ATP binding	94	0.0637046	0.00579094	ATP10B, UBE2G1, STK35, FAM20C, ITPKB, MTHFD1L, KIFC3, NLRC4, PIP5KL1, MAP3K4, TRPV4, PIK3CA, STK39, SIK3, ATP8B4, PIK3CG, PRKCA, CARS, SGK1, MAGI1, CSNK1G1, STK24, PIK3CD, PFKP, PRKCH, CDK6, NAV3, DAPK2, PRKCE, TTF2, MARK2, PRKD1, NAV2, ATP9A, ROR1, RIPK2, MAPK8, LRRK1, KIF26B, FGFR2, FGFR1, FGFR3, DNAH12, PFKFB3, CAMK2G, NLRX1, ULK4, TK2, EPHB2, IGF1R, CHD7, STK40, LANCL2, SYN3, SYN2, UCK1, RUNX…	813	1495	16881	1.30555	0.995984	0.221814	8.71294
GOTERM_MF_DIRECT	GO:0050431~transforming growth factor beta binding	5	0.00338854	0.00608147	VASN, LTBP1, TGFBR2, CD109, THBS1	813	16	16881	6.4887	0.996957	0.222723	9.13076
GOTERM_MF_DIRECT	GO:0005544~calcium-dependent phospholipid binding	9	0.00609938	0.00629752	DYSF, SYT12, ANXA11, RPH3AL, TC2N, SYTL3, ANXA5, PCLO, MCTP1	813	58	16881	3.22197	0.997525	0.22125	9.4403
GOTERM_MF_DIRECT	GO:0050840~extracellular matrix binding	6	0.00406625	0.00720199	TGFBI, SPARC, ITGB3, THBS1, ADAMTS5, SPP1	813	26	16881	4.79165	0.998958	0.240174	10.7255
GOTERM_MF_DIRECT	GO:0004674~protein serine/threonine kinase activity	30	0.0203313	0.00851074	CAMK2G, FAM20C, STK35, ULK4, STK40, PIK3CA, STK39, STK38L, DCLK1, SIK3, PRKCA, PIK3CG, SGK1, CSNK1G1, MAP2K2, STK24, NLK, PRKCH, PRKCE, DAPK2, MARK2, PRKD1, RPS6KA2, MAPK14, RIPK2, MAPK8, GRK5, MTOR, BMPR1B, LRRK1	813	376	16881	1.65669	0.999702	0.268238	12.555
GOTERM_MF_DIRECT	GO:0042169~SH2 domain binding	6	0.00406625	0.0115481	SH3PXD2B, DLC1, NLK, DAG1, TRPV4, AFAP1L2	813	29	16881	4.29597	0.999984	0.335477	16.6664
GOTERM_MF_DIRECT	GO:0001228~transcriptional activator activity, RNA polymerase II transcription regulatory region sequence-specific binding	11	0.0074548	0.0158651	BARX2, LMO2, FOXF1, TBX5, GLIS1, LEF1, IRF2, RUNX1, ALX4, STAT3, STAG1	813	95	16881	2.40423	1	0.418763	22.1995
GOTERM_MF_DIRECT	GO:0004872~receptor activity	19	0.0128765	0.0174603	AMHR2, NRP2, CRTAM, CUBN, VAC14, RRBP1, ITGB5, ITGB3, OGFRL1, TNFRSF9, CLEC4E, ITGB7, ROBO4, MCC, FAS, NGFR, TREM1, GFRA2, MED1	813	217	16881	1.81803	1	0.438435	24.1555
GOTERM_MF_DIRECT	GO:0001078~transcriptional repressor activity, RNA polymerase II core promoter proximal region sequence-specific binding	12	0.00813251	0.0178425	TSHZ2, ZBTB20, TBX15, TBX3, HES5, TBX2, SALL1, PRDM5, TFAP2A, PRDM1, HMGA2, NFIL3	813	111	16881	2.24474	1	0.434538	24.6172
GOTERM_MF_DIRECT	GO:0019902~phosphatase binding	7	0.00474396	0.019998	ELFN1, CNST, MAGI2, SBF2, TRPC4AP, SMAD3, SH3RF2	813	45	16881	3.22993	1	0.461546	27.1726
GOTERM_MF_DIRECT	GO:0035004~phosphatidylinositol 3-kinase activity	3	0.00203313	0.020971	PIK3CG, PIK3CD, PIK3CA	813	5	16881	12.4583	1	0.46698	28.2993
GOTERM_MF_DIRECT	GO:0005007~fibroblast growth factor-activated receptor activity	3	0.00203313	0.020971	FGFR2, FGFR1, FGFR3	813	5	16881	12.4583	1	0.46698	28.2993
GOTERM_MF_DIRECT	GO:0044548~S100 protein binding	4	0.00271084	0.0220865	S100B, ANXA11, FGF1, KCNK3	813	13	16881	6.38887	1	0.474261	29.571
GOTERM_MF_DIRECT	GO:0005088~Ras guanyl-nucleotide exchange factor activity	12	0.00813251	0.022615	FGFR2, FGFR1, IRS2, FGFR3, FYN, CAMK2G, GRIN2A, ACTN2, FGF1, FRS2, GFRA2, SPTB	813	115	16881	2.16666	1	0.472256	30.166
GOTERM_MF_DIRECT	GO:0017134~fibroblast growth factor binding	5	0.00338854	0.0226733	FGFR2, FGFR1, FGFR3, ITGB3, THBS1	813	23	16881	4.51388	1	0.4634	30.2314
GOTERM_MF_DIRECT	GO:0070491~repressing transcription factor binding	6	0.00406625	0.0249417	HDAC4, CTBP1, PRDM5, TLE4, HDAC9, RUNX2	813	35	16881	3.55952	1	0.486513	32.7302
GOTERM_MF_DIRECT	GO:0051015~actin filament binding	13	0.00881021	0.0253572	PKNOX2, TLN1, MYO10, SHROOM3, SYNE2, HIP1R, SVIL, TRPV4, ACTN2, WIPF1, CAPZB, CTNNA2, SPTB	813	132	16881	2.04492	1	0.482869	33.1788
GOTERM_MF_DIRECT	GO:0042802~identical protein binding	49	0.0332077	0.026346	SCHIP1, MTSS1, PPARG, NLRC4, SLC2A1, FAS, SDK1, TRIM41, STIM1, TLE1, ACTN2, DAPK2, FLNB, PRKD1, RIPK2, MAPRE1, ZNHIT6, LRRK1, BCAT1, FGFR1, SNX8, VIM, ITGB3, GRAMD3, DAAM1, APLP2, EPHB2, IGF1R, UBASH3B, BCL6, TNN, THBS1, CD28, FN1, GMDS, SMAD3, TPD52L1, DPYSL2, APPL1, STAT3, ATF6, ATXN1, SH3BP4, EPHA4, S100B, FYN, MCPH1, PON2, AHCYL1	813	749	16881	1.35838	1	0.487001	34.235
GOTERM_MF_DIRECT	GO:0008092~cytoskeletal protein binding	7	0.00474396	0.0267137	B4GALT1, SORBS1, PTPN4, RPH3AL, ACTN2, CAPN2, FARP1	813	48	16881	3.02806	1	0.482926	34.6238
GOTERM_MF_DIRECT	GO:0004012~phospholipid-translocating ATPase activity	4	0.00271084	0.0271252	ATP10B, ATP9A, ATP11A, ATP8B4	813	14	16881	5.93253	1	0.479581	35.0563
GOTERM_MF_DIRECT	GO:0030291~protein serine/threonine kinase inhibitor activity	3	0.00203313	0.0304625	SPRY2, SPRED2, H2AFY	813	6	16881	10.3819	1	0.511694	38.4664
GOTERM_MF_DIRECT	GO:0003713~transcription coactivator activity	20	0.0135542	0.0309508	SUPT3H, ELF3, GRIP1, ARID5B, MAML1, MAML2, WWC1, ARID1B, UBE2L3, WWTR1, PRDM16, IL31RA, ATF6, NCOA4, TFEC, TFAP2A, BRDT, RARA, MAML3, MED1	813	248	16881	1.6745	1	0.508916	38.951
GOTERM_MF_DIRECT	GO:0019903~protein phosphatase binding	8	0.00542167	0.0310463	IRS2, PARD3, MAPK14, PPARG, ITGA1, STAT3, TRAF3, AP3B1	813	63	16881	2.63668	1	0.501813	39.0453
GOTERM_MF_DIRECT	GO:0004970~ionotropic glutamate receptor activity	4	0.00271084	0.0327217	GRIK4, GRID2, GRIN2A, GRID1	813	15	16881	5.53702	1	0.512423	40.6788
GOTERM_MF_DIRECT	GO:0004697~protein kinase C activity	4	0.00271084	0.0327217	PRKCA, PRKD1, PRKCH, PRKCE	813	15	16881	5.53702	1	0.512423	40.6788
GOTERM_MF_DIRECT	GO:0001968~fibronectin binding	5	0.00338854	0.0341902	LPA, CCDC80, ITGB3, THBS1, PLEKHA2	813	26	16881	3.99305	1	0.520216	42.0767
GOTERM_MF_DIRECT	GO:0001106~RNA polymerase II transcription corepressor activity	5	0.00338854	0.0341902	CTBP1, TBX15, BEND6, TLE1, RERE	813	26	16881	3.99305	1	0.520216	42.0767
GOTERM_MF_DIRECT	GO:0019901~protein kinase binding	27	0.0182981	0.0408187	PPP1R12B, PGAM1, RFFL, IL31RA, SPRY2, FAM83A, RB1CC1, SPRED2, H2AFY, TRPV4, STK39, EXOC2, CD28, TRAF3, IRS2, MAML1, SMAD3, ATP1A1, DPYSL2, STAT3, RPTOR, HDAC4, AP2A2, TOM1L2, AKAP7, MTOR, FAF1	813	376	16881	1.49102	1	0.577127	48.0117
GOTERM_MF_DIRECT	GO:0004702~receptor signaling protein serine/threonine kinase activity	7	0.00474396	0.040936	AMHR2, MAP2K2, STK24, TGFBR2, STK39, BMPR1B, TGFB2	813	53	16881	2.74239	1	0.570375	48.1113
GOTERM_MF_DIRECT	GO:0098641~cadherin binding involved in cell-cell adhesion	22	0.0149096	0.0412751	RTN4, VASN, FMNL2, TLN1, STK24, SWAP70, TRIM29, DOCK9, PFKP, CAPZB, FLNB, RAB1A, LARP1, MARK2, MPRIP, CTNNA2, GAPVD1, EPB41L1, STXBP6, LRRFIP1, MAPRE1, EPN2	813	290	16881	1.57519	1	0.565796	48.3986
GOTERM_MF_DIRECT	GO:0035005~1-phosphatidylinositol-4-phosphate 3-kinase activity	3	0.00203313	0.0413057	PIK3CG, PIK3CD, PIK3CA	813	7	16881	8.89879	1	0.558613	48.4244
GOTERM_MF_DIRECT	GO:0019208~phosphatase regulator activity	3	0.00203313	0.0413057	SBF2, PPP1R12B, ZEB2	813	7	16881	8.89879	1	0.558613	48.4244
GOTERM_MF_DIRECT	GO:0005070~SH3/SH2 adaptor activity	7	0.00474396	0.0513948	VAV3, SORBS1, CLNK, GRAP2, SH3BP2, CD28, PTPN11	813	56	16881	2.59548	1	0.633035	56.3158
GOTERM_MF_DIRECT	GO:0005234~extracellular-glutamate-gated ion channel activity	4	0.00271084	0.0527755	GRIK4, GRID2, GRIN2A, GRID1	813	18	16881	4.61419	1	0.635768	57.3032
GOTERM_MF_DIRECT	GO:0004726~non-membrane spanning protein tyrosine phosphatase activity	3	0.00203313	0.0533488	DUSP1, PTPN4, PTPN11	813	8	16881	7.78644	1	0.632709	57.707
GOTERM_MF_DIRECT	GO:0046332~SMAD binding	6	0.00406625	0.0542026	MAGI2, TGFBR2, CREB3L1, BMPR1B, HMGA2, PRDM16	813	43	16881	2.89728	1	0.631708	58.3018
GOTERM_MF_DIRECT	GO:0001046~core promoter sequence-specific DNA binding	6	0.00406625	0.0542026	SP1, USP3, PPARG, H2AFY, RORA, ZFHX3	813	43	16881	2.89728	1	0.631708	58.3018
GOTERM_MF_DIRECT	GO:0031490~chromatin DNA binding	7	0.00474396	0.0591947	H2AFY, SMAD3, BCL6, RARA, GRHL1, STAT3, MED1	813	58	16881	2.50598	1	0.658185	61.6256
GOTERM_MF_DIRECT	GO:0005158~insulin receptor binding	5	0.00338854	0.0597007	IGF1R, IRS2, SORBS1, FRS2, PTPN11	813	31	16881	3.34901	1	0.654671	61.9483
GOTERM_MF_DIRECT	GO:0043548~phosphatidylinositol 3-kinase binding	4	0.00271084	0.0605052	IGF1R, IRS2, FYN, ATP1A1	813	19	16881	4.37133	1	0.653126	62.4561
GOTERM_MF_DIRECT	GO:0001227~transcriptional repressor activity, RNA polymerase II transcription regulatory region sequence-specific binding	7	0.00474396	0.0633449	MSX2, JARID2, ARID5B, MITF, GLIS1, BCL6, ZEB2	813	59	16881	2.46351	1	0.664008	64.1983
GOTERM_MF_DIRECT	GO:0005178~integrin binding	10	0.00677709	0.0659654	TLN1, TNXB, TGFBI, ACTN2, TNN, THBS1, FGF1, DST, ADAMTS5, FN1	813	105	16881	1.97751	1	0.672986	65.7386
GOTERM_MF_DIRECT	GO:0002162~dystroglycan binding	3	0.00203313	0.0664516	MAP2, DAG1, CLASP1	813	9	16881	6.92128	1	0.669514	66.0174
GOTERM_MF_DIRECT	GO:0016301~kinase activity	18	0.0121988	0.0741256	PRKCA, FGFR2, PIK3CG, MAGI2, FGGY, PIK3CD, TK2, PRKD1, RPS6KA2, PRKAR1B, RIPK2, PIK3CA, AKAP7, MAPK8, STK39, FUK, MTOR, MYLK	813	241	16881	1.55083	1	0.704602	70.147
GOTERM_MF_DIRECT	GO:0033613~activating transcription factor binding	4	0.00271084	0.0865844	HDAC4, PPARG, ATOH8, PRDM16	813	22	16881	3.77524	1	0.755961	75.8656
GOTERM_MF_DIRECT	GO:0004601~peroxidase activity	4	0.00271084	0.0865844	PXDN, EPX, TPO, HBB	813	22	16881	3.77524	1	0.755961	75.8656
GOTERM_MF_DIRECT	GO:0048487~beta-tubulin binding	5	0.00338854	0.0929094	B4GALT1, TBCD, PEX14, TRPV4, BCAS3	813	36	16881	2.88387	1	0.775561	78.3595
GOTERM_MF_DIRECT	GO:0005026~transforming growth factor beta receptor activity, type II	2	0.00135542	0.0938918	AMHR2, TGFBR2	813	2	16881	20.7638	1	0.773899	78.7244
GOTERM_MF_DIRECT	GO:0047237~glucuronylgalactosylproteoglycan 4-beta-N-acetylgalactosaminyltransferase activity	2	0.00135542	0.0938918	CSGALNACT1, CSGALNACT2	813	2	16881	20.7638	1	0.773899	78.7244
GOTERM_MF_DIRECT	GO:0033754~indoleamine 2,3-dioxygenase activity	2	0.00135542	0.0938918	IDO2, IDO1	813	2	16881	20.7638	1	0.773899	78.7244
GOTERM_MF_DIRECT	GO:0004222~metalloendopeptidase activity	10	0.00677709	0.0943101	ADAMTS6, TSHZ2, ECE1, BMP1, THSD4, PAPPA2, ADAM19, ADAM12, MMP13, ADAMTS5	813	113	16881	1.83751	1	0.770166	78.8781
GOTERM_MF_DIRECT	GO:0042562~hormone binding	3	0.00203313	0.0953281	AMHR2, UCN2, NPR3	813	11	16881	5.66286	1	0.76874	79.2477
GOTERM_MF_DIRECT	GO:0043560~insulin receptor substrate binding	3	0.00203313	0.0953281	IGF1R, PIK3CA, PTPN11	813	11	16881	5.66286	1	0.76874	79.2477
GOTERM_MF_DIRECT	GO:0043225~anion transmembrane-transporting ATPase activity	3	0.00203313	0.0953281	ABCC3, ABCC4, ABCC2	813	11	16881	5.66286	1	0.76874	79.2477
GOTERM_MF_DIRECT	GO:0043425~bHLH transcription factor binding	4	0.00271084	0.0961711	SP1, LMO2, SMAD3, RUNX2	813	23	16881	3.6111	1	0.766704	79.5491
GOTERM_MF_DIRECT	GO:0071949~FAD binding	4	0.00271084	0.0961711	CYB5R1, MICAL2, KMO, MTRR	813	23	16881	3.6111	1	0.766704	79.5491
GOTERM_MF_DIRECT	GO:0003705~transcription factor activity, RNA polymerase II distal enhancer sequence-specific binding	7	0.00474396	0.0970407	FOXF1, TLE4, LEF1, NFIX, ZFHX3, FOXP1, NFATC1	813	66	16881	2.20223	1	0.764812	79.8558
GOTERM_MF_DIRECT	GO:0008013~beta-catenin binding	8	0.00542167	0.0992746	GRIP1, SALL1, CTNND2, SMAD3, LEF1, RORA, BCL9, MED12L	813	82	16881	2.02574	1	0.767925	80.624
