# Supplementary material for: Analysis of mRNA Expression and DNA Methylation Datasets According to the Genomic Distribution of CpG Sites in Osteoarthritis
Source: Front Genet. 2021 Apr 15;12:618803. doi: 10.3389/fgene.2021.618803 (PMC8082497; doi:10.3389/fgene.2021.618803)
Supplement: Supplementary file 3 [file Table_3.XLSX]

## Sheet: Sheet1
Category	Term	Count	%	PValue	Genes	List Total	Pop Hits	Pop Total	Fold Enrichment	Bonferroni	Benjamini	FDR
KEGG_PATHWAY	hsa04510:Focal adhesion	31	3.37691	1.64408e-07	IBSP, TLN1, PPP1R12B, ITGB5, ITGB3, IGF1R, DOCK1, ITGB7, COL27A1, PIK3CA, PDGFC, TNN, COL11A2, THBS1, RAPGEF1, SPP1, FN1, PRKCA, PIK3CG, COL4A2, VAV3, TNXB, PIK3CD, ITGA1, ACTN2, CAPN2, FLNB, FYN, MAPK8, LAMC1, MYLK	354	206	6879	2.92426	4.07724e-05	4.07724e-05	0.000213312
KEGG_PATHWAY	hsa04015:Rap1 signaling pathway	27	2.94118	2.34215e-05	FGFR2, FGFR1, TLN1, PARD3, FGFR3, ITGB3, APBB1IP, IGF1R, PIK3CA, RALA, PDGFC, FGF1, THBS1, ANGPT2, RAPGEF1, PRKCA, PIK3CG, MAGI2, MAGI1, MAP2K2, PIK3CD, GRIN2A, PRKD1, RASSF5, MAPK14, SIPA1L1, NGFR	354	210	6879	2.49843	0.00579177	0.00290009	0.0303841
KEGG_PATHWAY	hsa05205:Proteoglycans in cancer	26	2.83224	2.8617e-05	FGFR1, LUM, CAMK2G, PPP1R12B, ITGB5, ITGB3, MIR21, TGFB2, IGF1R, ANK1, CD44, PIK3CA, FAS, THBS1, FRS2, FN1, PRKCA, PIK3CG, MAP2K2, PIK3CD, FLNB, ITPR1, STAT3, PTPN11, MAPK14, MTOR	354	200	6879	2.52619	0.007072	0.00236291	0.0371229
KEGG_PATHWAY	hsa04512:ECM-receptor interaction	16	1.74292	2.99341e-05	IBSP, COL4A2, TNXB, ITGA1, DAG1, ITGB5, ITGB3, CD44, COL27A1, ITGB7, TNN, LAMC1, THBS1, COL11A2, SPP1, FN1	354	87	6879	3.57374	0.00739629	0.00185422	0.0388312
KEGG_PATHWAY	hsa04151:PI3K-Akt signaling pathway	36	3.92157	7.27842e-05	IBSP, FGFR2, FGFR1, FGFR3, PPP2R3A, PPP2R5A, ITGB5, ITGB3, IGF1R, COL27A1, ITGB7, PIK3CA, CREB3L1, PDGFC, TNN, COL11A2, FGF1, THBS1, ANGPT2, SPP1, FN1, PRKCA, PIK3CG, SGK1, COL4A2, TNXB, MAP2K2, PIK3CD, ITGA1, CREB5, CDK6, RPTOR, BCL2L11, MTOR, LAMC1, NGFR	354	345	6879	2.02771	0.0178892	0.00360372	0.094393
KEGG_PATHWAY	hsa05200:Pathways in cancer	39	4.24837	9.96122e-05	FGFR2, FGFR1, FGFR3, PPARG, MITF, GLI2, TGFB2, IGF1R, PAX8, SLC2A1, PIK3CA, RALA, RARA, FAS, RARB, RUNX1, FGF1, TRAF3, FN1, PRKCA, PIK3CG, COL4A2, CTBP1, MAP2K2, TGFBR2, PIK3CD, LEF1, SMAD3, CDK6, MECOM, APPL1, DAPK2, STAT3, CTNNA2, RASSF5, NCOA4, MAPK8, MTOR, LAMC1	354	393	6879	1.92839	0.0244024	0.00410905	0.129165
KEGG_PATHWAY	hsa04068:FoxO signaling pathway	19	2.06972	0.00015246	PIK3CG, SGK1, IRS2, ATG12, MAP2K2, NLK, TGFBR2, PIK3CD, SMAD3, HOMER2, BCL2L11, STAT3, TGFB2, IGF1R, MAPK14, PIK3CA, BCL6, MAPK8, GADD45B	354	134	6879	2.75531	0.0371069	0.00538728	0.197629
KEGG_PATHWAY	hsa04931:Insulin resistance	16	1.74292	0.000372378	PIK3CG, IRS2, PIK3CD, CREB5, PRKCE, STAT3, PTPN11, RPS6KA2, GFPT2, SLC2A1, TBC1D4, PIK3CA, CREB3L1, MLXIP, MAPK8, MTOR	354	108	6879	2.87884	0.0882295	0.0114795	0.482068
KEGG_PATHWAY	hsa04520:Adherens junction	12	1.30719	0.000887094	IGF1R, FGFR1, PARD3, SORBS1, FYN, NLK, TGFBR2, LMO7, SMAD3, LEF1, ACTN2, CTNNA2	354	71	6879	3.28432	0.197559	0.0241586	1.14487
KEGG_PATHWAY	hsa05230:Central carbon metabolism in cancer	11	1.19826	0.00141158	PIK3CG, FGFR2, FGFR1, FGFR3, MAP2K2, PIK3CD, SLC2A1, PGAM1, PFKP, PIK3CA, MTOR	354	64	6879	3.33991	0.295536	0.0344253	1.81606
KEGG_PATHWAY	hsa04152:AMPK signaling pathway	16	1.74292	0.00148047	PIK3CG, IRS2, PPP2R3A, PFKFB3, PPP2R5A, PPARG, PIK3CD, ACACA, PFKP, CREB5, RPTOR, IGF1R, CREB3L1, PIK3CA, MTOR, TBC1D1	354	123	6879	2.52777	0.307487	0.0328509	1.90391
KEGG_PATHWAY	hsa05220:Chronic myeloid leukemia	11	1.19826	0.00347295	PIK3CG, CTBP1, MAP2K2, PIK3CD, TGFBR2, PIK3CA, CDK6, MECOM, RUNX1, TGFB2, PTPN11	354	72	6879	2.96881	0.578018	0.0693754	4.41348
KEGG_PATHWAY	hsa04750:Inflammatory mediator regulation of TRP channels	13	1.41612	0.00415476	PRKCA, PIK3CG, TRPM8, CAMK2G, PIK3CD, PRKCH, PRKCE, ITPR1, HRH1, MAPK14, PIK3CA, TRPV4, MAPK8	354	98	6879	2.57774	0.643894	0.0763528	5.25853
KEGG_PATHWAY	hsa05215:Prostate cancer	12	1.30719	0.00509304	PIK3CG, FGFR2, IGF1R, FGFR1, MAP2K2, PIK3CD, PIK3CA, CREB3L1, LEF1, CREB5, PDGFC, MTOR	354	88	6879	2.64985	0.718128	0.0864802	6.4102
KEGG_PATHWAY	hsa04550:Signaling pathways regulating pluripotency of stem cells	16	1.74292	0.00523676	FGFR2, PIK3CG, FGFR1, FGFR3, TBX3, JARID2, MAP2K2, PIK3CD, SMAD3, STAT3, IGF1R, MAPK14, DLX5, PIK3CA, BMPR1B, ZFHX3	354	140	6879	2.22082	0.728048	0.0831474	6.58545
KEGG_PATHWAY	hsa05212:Pancreatic cancer	10	1.08932	0.0055756	PIK3CG, PIK3CD, TGFBR2, PIK3CA, SMAD3, RALA, MAPK8, CDK6, STAT3, TGFB2	354	65	6879	2.98957	0.750081	0.0830145	6.99745
KEGG_PATHWAY	hsa04014:Ras signaling pathway	22	2.39651	0.00582139	PRKCA, FGFR2, PIK3CG, FGFR1, FGFR3, MAP2K2, NF1, PIK3CD, GRIN2A, PTPN11, RASAL2, IGF1R, RASSF5, RALA, PIK3CA, PDGFC, MAPK8, NGFR, FGF1, RASA3, ANGPT2, EXOC2	354	226	6879	1.89163	0.764942	0.0816457	7.29526
KEGG_PATHWAY	hsa04611:Platelet activation	15	1.63399	0.00657702	PIK3CG, TLN1, TBXAS1, PIK3CD, STIM1, ITGB3, APBB1IP, ITPR1, FYN, COL27A1, MAPK14, FCER1G, PIK3CA, COL11A2, MYLK	354	130	6879	2.24218	0.805337	0.0869056	8.2053
KEGG_PATHWAY	hsa05221:Acute myeloid leukemia	9	0.980392	0.00727616	PIK3CG, MAP2K2, PIK3CD, PIK3CA, LEF1, RARA, MTOR, RUNX1, STAT3	354	56	6879	3.12303	0.836523	0.0909183	9.03997
KEGG_PATHWAY	hsa04664:Fc epsilon RI signaling pathway	10	1.08932	0.00751298	PRKCA, PIK3CG, VAV3, FYN, MAP2K2, MAPK14, PIK3CD, PIK3CA, FCER1G, MAPK8	354	68	6879	2.85768	0.845916	0.0892736	9.3211
KEGG_PATHWAY	hsa04071:Sphingolipid signaling pathway	14	1.52505	0.00826304	PRKCA, PIK3CG, PPP2R3A, ADORA3, PPP2R5A, MAP2K2, SPTLC3, PIK3CD, PRKCE, FYN, MAPK14, FCER1G, PIK3CA, MAPK8	354	120	6879	2.26709	0.872258	0.0933401	10.2062
KEGG_PATHWAY	hsa05169:Epstein-Barr virus infection	14	1.52505	0.00945233	PIK3CG, VIM, PIK3CD, STAT3, CD44, MAPK14, CD58, PSMD1, PIK3CA, MAPK8, RBPJ, NCOR2, SPN, TRAF3	354	122	6879	2.22992	0.905138	0.101529	11.5933
KEGG_PATHWAY	hsa04066:HIF-1 signaling pathway	12	1.30719	0.00975075	PRKCA, PIK3CG, IGF1R, PFKFB3, MAP2K2, CAMK2G, PIK3CD, SLC2A1, PIK3CA, MTOR, ANGPT2, STAT3	354	96	6879	2.42903	0.911968	0.100265	11.9383
KEGG_PATHWAY	hsa05218:Melanoma	10	1.08932	0.00992673	PIK3CG, IGF1R, FGFR1, MAP2K2, PIK3CD, MITF, PIK3CA, CDK6, PDGFC, FGF1	354	71	6879	2.73693	0.915764	0.0979531	12.1411
KEGG_PATHWAY	hsa04010:MAPK signaling pathway	23	2.50545	0.0103189	PRKCA, FGFR2, FGFR1, FGFR3, MAP2K2, NLK, NF1, TGFBR2, PPM1B, MECOM, FLNB, TGFB2, DUSP5, MAP3K4, DUSP1, RPS6KA2, MAPK14, MAPK8, FAS, FGF1, CACNA1C, GADD45B, NFATC1	354	253	6879	1.76656	0.923647	0.0977788	12.5916
KEGG_PATHWAY	hsa04930:Type II diabetes mellitus	8	0.87146	0.0105487	PIK3CG, IRS2, PIK3CD, PIK3CA, MAPK8, MTOR, PRKCE, CACNA1C	354	48	6879	3.2387	0.927919	0.0962047	12.8545
KEGG_PATHWAY	hsa04911:Insulin secretion	11	1.19826	0.0112572	PRKCA, KCNMA1, STX1A, CAMK2G, SLC2A1, CREB3L1, CREB5, ATP1A1, ATP1A2, CACNA1C, PCLO	354	85	6879	2.51476	0.939652	0.0987622	13.6607
KEGG_PATHWAY	hsa05202:Transcriptional misregulation in cancer	17	1.85185	0.0115065	PLAT, SUPT3H, ERG, LMO2, PPARG, TGFBR2, HMGA2, IGF1R, SP1, ITGB7, PAX8, SIX1, BCL6, RARA, NGFR, RUNX1, RUNX2	354	167	6879	1.97813	0.943309	0.0974265	13.9427
KEGG_PATHWAY	hsa04024:cAMP signaling pathway	19	2.06972	0.0127454	PIK3CG, VAV3, MAP2K2, CAMK2G, PIK3CD, GABBR1, GRIN2A, ATP1A1, CREB5, ATP1A2, PDE4B, GIPR, CREB3L1, ABCC4, PIK3CA, MAPK8, HTR1D, CACNA1C, NFATC1	354	198	6879	1.86471	0.958464	0.103893	15.3317
KEGG_PATHWAY	hsa05210:Colorectal cancer	9	0.980392	0.0132788	PIK3CG, PIK3CD, TGFBR2, PIK3CA, SMAD3, LEF1, MAPK8, APPL1, TGFB2	354	62	6879	2.8208	0.963673	0.10462	15.9232
KEGG_PATHWAY	hsa04960:Aldosterone-regulated sodium reabsorption	7	0.762527	0.0135787	PRKCA, PIK3CG, SGK1, PIK3CD, PIK3CA, ATP1A1, ATP1A2	354	39	6879	3.48783	0.966311	0.103605	16.2542
KEGG_PATHWAY	hsa04919:Thyroid hormone signaling pathway	13	1.41612	0.0144948	PIK3CG, PRKCA, MAP2K2, PIK3CD, ATP1A1, ATP1A2, ITGB3, MED12L, SLC2A1, TBC1D4, PIK3CA, MTOR, MED1	354	115	6879	2.19668	0.973245	0.10699	17.2578
KEGG_PATHWAY	hsa00532:Glycosaminoglycan biosynthesis - chondroitin sulfate / dermatan sulfate	5	0.544662	0.0171784	CSGALNACT1, XYLT1, UST, CSGALNACT2, DSE	354	20	6879	4.85805	0.986394	0.122097	20.1338
KEGG_PATHWAY	hsa05214:Glioma	9	0.980392	0.0173657	PRKCA, PIK3CG, IGF1R, MAP2K2, CAMK2G, PIK3CD, PIK3CA, CDK6, MTOR	354	65	6879	2.69061	0.987022	0.119953	20.3311
KEGG_PATHWAY	hsa05146:Amoebiasis	12	1.30719	0.019539	PRKCA, PIK3CG, COL4A2, ARG2, COL27A1, PIK3CD, PIK3CA, ACTN2, LAMC1, COL11A2, FN1, TGFB2	354	106	6879	2.19987	0.992506	0.130484	22.5873
KEGG_PATHWAY	hsa04722:Neurotrophin signaling pathway	13	1.41612	0.0197384	PIK3CG, MAP2K2, CAMK2G, PIK3CD, PTPN11, RPS6KA2, MAPK14, RIPK2, PIK3CA, MAPK8, NGFR, RAPGEF1, FRS2	354	120	6879	2.10516	0.992874	0.128322	22.7913
KEGG_PATHWAY	hsa04810:Regulation of actin cytoskeleton	19	2.06972	0.0220406	FGFR2, PIK3CG, FGFR1, FGFR3, VAV3, MAP2K2, PPP1R12B, PIK3CD, ITGA1, ITGB5, ACTN2, ITGB3, DOCK1, ITGB7, PIK3CA, PDGFC, FGF1, MYLK, FN1	354	210	6879	1.75815	0.996023	0.138762	25.1112
KEGG_PATHWAY	hsa04925:Aldosterone synthesis and secretion	10	1.08932	0.0222666	PRKCA, PRKD1, DAGLA, CAMK2G, CREB3L1, CREB5, PRKCE, CACNA1C, ITPR1, KCNK3	354	81	6879	2.39904	0.996244	0.136672	25.3354
KEGG_PATHWAY	hsa05223:Non-small cell lung cancer	8	0.87146	0.02346	PRKCA, PIK3CG, RASSF5, MAP2K2, PIK3CD, PIK3CA, CDK6, RARB	354	56	6879	2.77603	0.997226	0.140117	26.5092
KEGG_PATHWAY	hsa04918:Thyroid hormone synthesis	9	0.980392	0.0260703	PRKCA, PAX8, TPO, CREB3L1, CREB5, ATP1A1, ATP1A2, TTF2, ITPR1	354	70	6879	2.49843	0.998572	0.151071	29.0175
KEGG_PATHWAY	hsa04725:Cholinergic synapse	12	1.30719	0.0265441	PRKCA, PIK3CG, KCNQ5, FYN, CAMK2G, PIK3CD, PIK3CA, CREB3L1, CREB5, CACNA1C, KCNQ1, ITPR1	354	111	6879	2.10078	0.998734	0.150178	29.4642
KEGG_PATHWAY	hsa04971:Gastric acid secretion	9	0.980392	0.0325494	PRKCA, HRH2, CAMK2G, ATP1A1, ATP1A2, KCNQ1, KCNK2, MYLK, ITPR1	354	73	6879	2.39575	0.999727	0.17749	34.9061
KEGG_PATHWAY	hsa04914:Progesterone-mediated oocyte maturation	10	1.08932	0.0335551	PIK3CG, IGF1R, MAD1L1, RPS6KA2, MAPK14, PIK3CD, PIK3CA, MAPK8, ANAPC10, CPEB1	354	87	6879	2.23359	0.999789	0.178685	35.7786
KEGG_PATHWAY	hsa05231:Choline metabolism in cancer	11	1.19826	0.0337267	PRKCA, PIK3CG, SP1, MAP2K2, PIK3CD, PIK3CA, DGKH, MAPK8, PDGFC, DGKI, MTOR	354	101	6879	2.11638	0.999798	0.175828	35.9264
KEGG_PATHWAY	hsa04330:Notch signaling pathway	7	0.762527	0.0348101	CTBP1, HES5, MAML1, MAML2, MAML3, RBPJ, NCOR2	354	48	6879	2.83386	0.999847	0.17738	36.8523
KEGG_PATHWAY	hsa05206:MicroRNAs in cancer	23	2.50545	0.0364658	PRKCA, IRS2, TNXB, FGFR3, MAP2K2, VIM, CDK6, ZEB2, ITGB3, HMGA2, PRKCE, MIR21, BCL2L11, RPTOR, STAT3, TGFB2, SPRY2, CD44, MIR122, ST14, TNN, MTOR, THBS1	354	286	6879	1.56273	0.9999	0.181492	38.2434
KEGG_PATHWAY	hsa04650:Natural killer cell mediated cytotoxicity	12	1.30719	0.0480266	PRKCA, PIK3CG, VAV3, FYN, MAP2K2, PIK3CD, PIK3CA, FCER1G, FAS, NFATC1, SH3BP2, PTPN11	354	122	6879	1.91136	0.999995	0.22872	47.196
KEGG_PATHWAY	hsa04720:Long-term potentiation	8	0.87146	0.0511946	PRKCA, GRM5, RPS6KA2, MAP2K2, CAMK2G, GRIN2A, CACNA1C, ITPR1	354	66	6879	2.35542	0.999998	0.237777	49.431
KEGG_PATHWAY	hsa05211:Renal cell carcinoma	8	0.87146	0.0511946	PIK3CG, MAP2K2, PIK3CD, SLC2A1, PIK3CA, RAPGEF1, TGFB2, PTPN11	354	66	6879	2.35542	0.999998	0.237777	49.431
KEGG_PATHWAY	hsa05031:Amphetamine addiction	8	0.87146	0.0511946	PRKCA, STX1A, CAMK2G, GRIN2A, CREB3L1, CREB5, SLC18A1, CACNA1C	354	66	6879	2.35542	0.999998	0.237777	49.431
KEGG_PATHWAY	hsa05412:Arrhythmogenic right ventricular cardiomyopathy (ARVC)	8	0.87146	0.0547698	ITGB7, DAG1, ITGA1, ITGB5, LEF1, ITGB3, CACNA1C, CTNNA2	354	67	6879	2.32026	0.999999	0.248048	51.8484
KEGG_PATHWAY	hsa05216:Thyroid cancer	5	0.544662	0.0587913	NCOA4, MAP2K2, PAX8, PPARG, LEF1	354	29	6879	3.35038	1	0.259573	54.4396
KEGG_PATHWAY	hsa04022:cGMP-PKG signaling pathway	14	1.52505	0.0617318	KCNMA1, IRS2, ADORA3, MAP2K2, MRVI1, ATP1A1, CREB5, ATP1A2, PRKCE, ITPR1, CREB3L1, CACNA1C, MYLK, NFATC1	354	158	6879	1.72184	1	0.266444	56.2522
KEGG_PATHWAY	hsa04728:Dopaminergic synapse	12	1.30719	0.063703	PRKCA, PPP2R3A, PPP2R5A, MAPK14, CAMK2G, GRIN2A, CREB3L1, CREB5, MAPK8, SLC18A1, CACNA1C, ITPR1	354	128	6879	1.82177	1	0.269425	57.4299
KEGG_PATHWAY	hsa04350:TGF-beta signaling pathway	9	0.980392	0.0653984	AMHR2, LTBP1, SP1, TGFBR2, SMAD3, THBS1, BMPR1B, TGFB2, BMP6	354	84	6879	2.08202	1	0.271291	58.4192
KEGG_PATHWAY	hsa04915:Estrogen signaling pathway	10	1.08932	0.0667868	PIK3CG, SP1, FKBP5, MAP2K2, PIK3CD, GABBR1, PIK3CA, CREB3L1, CREB5, ITPR1	354	99	6879	1.96285	1	0.271995	59.2136
KEGG_PATHWAY	hsa05161:Hepatitis B	13	1.41612	0.0683975	PRKCA, PIK3CG, MAP2K2, PIK3CD, CDK6, CREB5, STAT3, TGFB2, PIK3CA, CREB3L1, MAPK8, FAS, NFATC1	354	145	6879	1.7422	1	0.273462	60.1176
KEGG_PATHWAY	hsa05222:Small cell lung cancer	9	0.980392	0.0691356	PIK3CG, COL4A2, PIK3CD, PIK3CA, CDK6, RARB, LAMC1, FN1, TRAF3	354	85	6879	2.05753	1	0.271866	60.5256
KEGG_PATHWAY	hsa04660:T cell receptor signaling pathway	10	1.08932	0.0702495	PIK3CG, VAV3, FYN, MAP2K2, MAPK14, PIK3CD, PIK3CA, GRAP2, NFATC1, CD28	354	100	6879	1.94322	1	0.271606	61.1341
KEGG_PATHWAY	hsa04917:Prolactin signaling pathway	8	0.87146	0.0706002	PIK3CG, MAP2K2, MAPK14, PIK3CD, PIK3CA, SOCS7, MAPK8, STAT3	354	71	6879	2.18954	1	0.268796	61.3239
KEGG_PATHWAY	hsa04380:Osteoclast differentiation	12	1.30719	0.0726657	PIK3CG, FYN, MAPK14, PIK3CD, TGFBR2, MITF, PPARG, PIK3CA, MAPK8, ITGB3, TGFB2, NFATC1	354	131	6879	1.78005	1	0.271748	62.4244
KEGG_PATHWAY	hsa04150:mTOR signaling pathway	7	0.762527	0.0753873	PRKCA, PIK3CG, RPS6KA2, PIK3CD, PIK3CA, MTOR, RPTOR	354	58	6879	2.34527	1	0.276729	63.8303
KEGG_PATHWAY	hsa05143:African trypanosomiasis	5	0.544662	0.0865329	PRKCA, IDO2, IDO1, FAS, HBB	354	33	6879	2.94427	1	0.30786	69.0964
KEGG_PATHWAY	hsa04390:Hippo signaling pathway	13	1.41612	0.0867015	PARD3, TGFBR2, WWC1, LEF1, SMAD3, GLI2, WWTR1, TGFB2, CTNNA2, LIMD1, FGF1, BMPR1B, BMP6	354	151	6879	1.67297	1	0.304254	69.1704
KEGG_PATHWAY	hsa04910:Insulin signaling pathway	12	1.30719	0.0965744	PIK3CG, IRS2, SORBS1, MAP2K2, PRKAR1B, PIK3CD, ACACA, PIK3CA, MAPK8, MTOR, RAPGEF1, RPTOR	354	138	6879	1.68976	1	0.329544	73.2253
KEGG_PATHWAY	hsa04668:TNF signaling pathway	10	1.08932	0.0975807	PIK3CG, CASP7, MAPK14, PIK3CD, PIK3CA, CREB3L1, CREB5, MAPK8, FAS, TRAF3	354	107	6879	1.81609	1	0.32825	73.6097
KEGG_PATHWAY	hsa00520:Amino sugar and nucleotide sugar metabolism	6	0.653595	0.0978859	CYB5R1, GMDS, GFPT2, UAP1L1, FUK, UXS1	354	48	6879	2.42903	1	0.324998	73.7253
