# Supplementary material for: Analysis of mRNA Expression and DNA Methylation Datasets According to the Genomic Distribution of CpG Sites in Osteoarthritis
Source: Front Genet. 2021 Apr 15;12:618803. doi: 10.3389/fgene.2021.618803 (PMC8082497; doi:10.3389/fgene.2021.618803)
Supplement: Supplementary file 4 [file Table_4.XLSX]

## Sheet: Sheet1
	logFC	AveExpr	t	P.Value	adj.P.Val	B
POSTN	6.9191	3.85744	7.97597	1.51449e-09	3.77952e-07	11.8081
TNFSF15	5.46193	0.245176	9.07334	6.24247e-11	3.72557e-08	14.8873
HBB	5.29171	0.722276	5.89342	8.85135e-07	5.36411e-05	5.63122
AMTN	5.28895	1.30223	6.68725	7.53864e-08	8.27435e-06	8.02021
COL1A1	5.1696	7.15501	7.97925	1.49981e-09	3.77952e-07	11.8175
ST6GALNAC5	5.15095	1.26765	8.32648	5.38493e-10	1.85023e-07	12.8082
GRIA2	4.92398	1.58334	8.4198	4.09867e-10	1.47229e-07	13.072
LRRC15	4.88609	2.54068	7.93848	1.69297e-09	4.05423e-07	11.7003
CDH2	4.61945	-0.983195	7.97082	1.5378e-09	3.79771e-07	11.7933
PENK	4.58695	1.13131	5.66626	1.79595e-06	8.99937e-05	4.94573
TREM1	4.57269	1.61902	7.17992	1.66354e-08	2.52731e-06	9.48608
TNFAIP6	4.56035	4.00107	6.81183	5.13601e-08	6.05794e-06	8.39254
THY1	4.48094	3.68317	7.5497	5.42271e-09	1.09243e-06	10.5728
IGFBP1	4.47283	-2.02699	6.83186	4.82919e-08	5.77909e-06	8.4523
TMEM119	4.39744	0.0836674	6.12182	4.34778e-07	3.1279e-05	6.32043
ASPM	4.38765	0.830493	8.10033	1.04771e-09	3.10177e-07	12.1646
ST6GAL2	4.38323	-0.204062	6.87585	4.21853e-08	5.31983e-06	8.58346
MKI67	4.36243	0.7405	6.49484	1.36615e-07	1.24722e-05	7.44337
HLA-DRA	4.3264	0.649122	4.96678	1.57407e-05	0.000456212	2.84769
TOP2A	4.28084	0.702629	6.33232	2.26071e-07	1.91006e-05	6.95474
IL11	4.15256	-0.864806	5.48674	3.14058e-06	0.00013587	4.40474
LOC400940	4.13722	0.231712	6.76311	5.96691e-08	6.84074e-06	8.24706
DIAPH3	4.12096	-0.80986	6.4616	1.51425e-07	1.36501e-05	7.34352
NOTCH3	4.09034	1.46584	5.39583	4.16679e-06	0.000167434	4.13123
NELL1	4.08682	-0.855242	6.25248	2.89659e-07	2.28267e-05	6.71431
VSIG4	4.08592	-0.91767	4.81857	2.48362e-05	0.000649193	2.4083
TGFBI	4.01806	6.53043	6.89428	3.98633e-08	5.13631e-06	8.63839
SFRP4	3.99907	0.505846	5.4911	3.09834e-06	0.000134781	4.41784
SOX11	3.83086	2.03918	5.86135	9.78116e-07	5.78967e-05	5.53441
MMP13	3.8009	2.51472	5.70816	1.57625e-06	8.21509e-05	5.07211
SNX10	3.75537	-0.448409	6.41507	1.74906e-07	1.54151e-05	7.20367
CSN1S1	3.74845	-2.29401	5.39979	4.11587e-06	0.000165951	4.14313
TNC	3.72937	9.16061	5.93568	7.75999e-07	4.85419e-05	5.75876
ALPL	3.67351	-0.324516	4.26081	0.00013498	0.00232565	0.783864
CHI3L2	3.66379	9.83664	5.87071	9.50007e-07	5.67324e-05	5.56267
ANPEP	3.65535	2.41592	5.41647	3.90783e-06	0.000160567	4.19329
IFNE	3.6409	-0.912534	7.10985	2.06008e-08	2.97845e-06	9.27873
C1orf233	3.62765	-2.31224	6.84176	4.68441e-08	5.66622e-06	8.48183
CFI	3.60353	3.19644	12.2447	1.46801e-14	6.96073e-11	22.8482
ITGB2	3.58591	-0.0696329	5.23832	6.79557e-06	0.00023939	3.65842
TLL1	3.56057	0.587743	5.97559	6.85321e-07	4.46168e-05	5.87922
HJURP	3.55924	-1.63665	6.07819	4.97971e-07	3.43194e-05	6.18883
HBA2	3.52843	-1.88105	4.47482	7.08663e-05	0.00142623	1.40077
PARP15	3.52794	-1.13552	6.33187	2.2639e-07	1.91006e-05	6.95337
CDH10	3.50277	-1.48089	5.67071	1.77124e-06	8.91561e-05	4.95915
LOC100132891	3.48782	-0.889695	5.91639	8.24028e-07	5.08751e-05	5.70055
FLRT2	3.45972	1.84315	4.8272	2.41871e-05	0.000637142	2.4338
COL1A2	3.44192	10.0027	6.54179	1.18145e-07	1.12489e-05	7.5843
RFX8	3.43972	-1.70277	5.83849	1.05031e-06	6.10312e-05	5.4654
WNT5A	3.4353	-0.712117	5.01357	1.36247e-05	0.000407846	2.98691
C1QA	3.43507	-1.44545	4.41125	8.58805e-05	0.0016385	1.21658
GJB2	3.42689	-0.684167	4.32348	0.000111858	0.00200751	0.963559
TUBB3	3.40861	-0.155835	6.66198	8.14976e-08	8.62438e-06	7.94458
TMEM59L	3.40823	-1.14527	5.86119	9.78611e-07	5.78967e-05	5.53392
KIF23	3.40748	-0.501418	5.84081	1.04275e-06	6.07834e-05	5.47241
PBK	3.39133	-1.75799	5.36194	4.62957e-06	0.000179343	4.02939
NPR3	3.37781	1.24943	5.06242	1.17162e-05	0.000361678	3.13249
RNASE1	3.37069	-0.419915	3.2104	0.0027459	0.0227463	-2.06352
MME	3.35463	-0.88984	4.51139	6.34332e-05	0.00130206	1.50704
SPOCK1	3.35151	4.8341	10.2594	2.35639e-12	2.94028e-09	18.0317
PHACTR3	3.34525	-1.94839	7.87823	2.02556e-09	4.75465e-07	11.5266
PAQR4	3.33114	-0.372412	6.32516	2.31154e-07	1.94333e-05	6.93317
CD163	3.32873	-0.0874693	3.7358	0.000631291	0.00753228	-0.683509
C1QC	3.3273	-1.2559	3.73548	0.000631868	0.00753537	-0.684373
CD300C	3.3199	-0.729639	5.89747	8.74047e-07	5.32697e-05	5.64343
BIRC5	3.30664	-1.30412	5.08001	1.10962e-05	0.000348899	3.18495
C1QB	3.30597	-0.636388	3.94734	0.000341594	0.00471118	-0.101215
TYROBP	3.30234	-0.769423	4.17287	0.00017549	0.00285008	0.533175
DMBT1	3.29347	0.112572	6.48363	1.41437e-07	1.27985e-05	7.40972
IGFBP3	3.29034	2.78485	5.93406	7.79927e-07	4.86592e-05	5.75387
RAC2	3.26934	-2.20501	5.48856	3.1229e-06	0.000135487	4.4102
NPTX2	3.26582	-0.716745	5.13024	9.49889e-06	0.000306394	3.33498
MMP11	3.26484	-0.756579	5.37151	4.49398e-06	0.000175814	4.05813
MXRA5	3.24998	7.35725	5.27855	5.99805e-06	0.000217102	3.77905
NGF	3.23185	0.582897	4.0381	0.000261617	0.00382568	0.15252
MMP9	3.22504	-1.36112	3.68607	0.000728112	0.00835127	-0.818377
DIO2	3.2221	5.75696	7.2677	1.27346e-08	2.03994e-06	9.74521
MSR1	3.1995	-0.490281	4.06952	0.000238447	0.00355989	0.240838
SHC4	3.17353	3.30996	6.55075	1.14916e-07	1.103e-05	7.61119
HMGA2	3.1626	0.197863	6.501	1.34036e-07	1.23168e-05	7.46186
THEMIS2	3.14635	0.610178	6.09389	4.74236e-07	3.32639e-05	6.23619
CD84	3.14382	-0.688139	4.11811	0.000206498	0.00321871	0.377949
COL8A1	3.13143	1.31375	4.57447	5.23728e-05	0.00111459	1.69093
EFEMP1	3.09167	6.37626	6.75718	6.07681e-08	6.9264e-06	8.22935
DEPDC1	3.09054	-1.28507	5.17804	8.19192e-06	0.000274314	3.47791
TPPP3	3.09049	4.20203	5.25292	6.49474e-06	0.000230505	3.70217
KCNS3	3.08656	0.0907419	6.09667	4.70147e-07	3.30749e-05	6.24458
PREX2	3.08132	2.98405	8.21774	7.41048e-10	2.37416e-07	12.4995
GFRA2	3.07769	3.06915	5.52152	2.81846e-06	0.000126914	4.50946
COL3A1	3.05783	12.4765	5.70058	1.61391e-06	8.33783e-05	5.04924
BUB1B	3.05709	-2.04855	4.39134	9.11981e-05	0.00171823	1.15903
NAT2	3.04283	-0.208018	6.11592	4.42825e-07	3.1622e-05	6.30264
CYBB	3.03563	-0.125994	3.56955	0.00101448	0.0107181	-1.13119
TNR	3.03519	-1.53421	4.67095	3.903e-05	0.000909857	1.97343
CASC5	3.03403	0.390918	5.2561	6.43083e-06	0.000228922	3.71173
ANLN	3.01541	1.07731	5.80581	1.16285e-06	6.57969e-05	5.36677
LOC100507632	3.01443	-1.7866	4.64671	4.20273e-05	0.000957141	1.90232
S100A4	3.01168	5.57345	5.00982	1.37833e-05	0.000411554	2.97575
PRSS23	3.00127	4.15296	6.58348	1.03857e-07	1.02593e-05	7.70936
NUF2	2.98849	-1.93959	4.90868	1.88266e-05	0.000528841	2.67514
RUNX1-IT1	2.98445	0.420337	5.35785	4.68877e-06	0.000181044	4.0171
FCGR3A	2.98414	-1.53653	3.93689	0.000352208	0.00483786	-0.130291
TRPA1	2.97557	-1.75953	4.8912	1.98675e-05	0.000551544	2.62329
RRM2	2.96771	-0.355608	4.90706	1.89206e-05	0.000530852	2.67034
SEZ6L2	2.96027	-0.633574	5.29419	5.71386e-06	0.000210348	3.82596
TTC9	2.95761	2.20562	6.74447	6.31957e-08	7.10068e-06	8.19135
KCNN4	2.95113	2.08918	6.06317	5.21798e-07	3.56507e-05	6.14351
MELK	2.94941	-1.49729	4.70115	3.55901e-05	0.00084631	2.06214
PTPRC	2.93948	-0.95356	3.62364	0.000870127	0.00962622	-0.98655
LOC100132077	2.92427	-1.77822	5.25043	6.54512e-06	0.0002316	3.69471
PLEKHS1	2.92388	-1.71501	4.20834	0.000157892	0.00261587	0.634062
LOC340113	2.91885	-2.35624	5.1618	8.61467e-06	0.000285646	3.42932
MARCO	2.91667	-0.613148	3.55392	0.00106032	0.0110789	-1.17279
BASP1	2.90709	1.44243	4.85997	2.187e-05	0.000591889	2.53078
ARHGAP9	2.90668	-0.535824	5.84058	1.04348e-06	6.07834e-05	5.47172
LNX1-AS1	2.90376	-1.77916	4.64193	4.26448e-05	0.000968414	1.88831
ADAMTS14	2.90216	1.15416	6.8905	4.03282e-08	5.16422e-06	8.62714
CDK1	2.89808	-0.720537	4.68523	3.73645e-05	0.000882308	2.01536
MYO3A	2.89388	1.06499	4.14598	0.000190104	0.00302685	0.456845
CXCL14	2.89325	2.39286	3.28162	0.00226165	0.0196985	-1.88276
HLA-DRB1	2.88756	0.783194	3.51456	0.00118475	0.0120034	-1.27717
EFNB3	2.88582	-0.669347	4.8539	2.2282e-05	0.000597591	2.5128
ZNF547	2.87082	-0.488905	5.6837	1.70101e-06	8.71006e-05	4.99833
GAP43	2.8629	-0.390176	4.40603	8.7244e-05	0.00165603	1.20149
MEX3D	2.84313	1.25257	7.05808	2.41319e-08	3.38532e-06	9.12528
MLIP	2.83854	-0.13026	5.48824	3.12601e-06	0.000135487	4.40924
HLA-DMB	2.82614	-1.50848	3.74731	0.000610714	0.00733725	-0.652163
FNDC1	2.81032	5.15699	6.01816	6.00262e-07	3.99748e-05	6.00769
NETO2	2.80716	-2.17089	4.18437	0.000169584	0.00277085	0.56585
CD70	2.80298	-2.74692	4.52576	6.07281e-05	0.00125632	1.54886
DOCK2	2.80124	-0.746739	3.89656	0.000396255	0.00531225	-0.242206
KLHL4	2.79614	-2.61336	4.30796	0.000117194	0.00208749	0.918969
MS4A6A	2.79567	-1.19668	3.53295	0.00112497	0.0115608	-1.22848
DOCK10	2.79221	0.607773	4.94864	1.6646e-05	0.000476622	2.79378
HTRA1	2.78974	10.2146	8.08822	1.08591e-09	3.10177e-07	12.13
43800	2.78814	-1.68765	4.86977	2.1221e-05	0.000578845	2.55979
COL2A1	2.78341	12.8599	4.28977	0.000123766	0.0021719	0.866789
MYBL2	2.78231	-2.37776	4.77996	2.79595e-05	0.000716609	2.29428
LPAL2	2.77856	-0.257872	6.09131	4.78065e-07	3.34335e-05	6.22839
CEP55	2.77618	-2.02238	4.16521	0.00017954	0.00289757	0.511397
FAM111B	2.77128	-0.341049	5.89846	8.71368e-07	5.32433e-05	5.64641
CTSC	2.76959	4.39783	7.19174	1.6047e-08	2.48508e-06	9.52101
ZWINT	2.76228	-0.273583	5.80385	1.16997e-06	6.60418e-05	5.36086
MMP19	2.75419	0.957732	5.49296	3.08041e-06	0.000134494	4.42346
WNT7B	2.75176	-0.860023	4.41238	8.55888e-05	0.00163508	1.21984
KIF18B	2.75127	-2.01355	4.0689	0.000238884	0.00356417	0.239093
SLCO2B1	2.74853	-0.887358	3.61465	0.000892676	0.00979795	-1.01067
CKAP2L	2.74375	-1.61552	4.08499	0.000227782	0.0034439	0.284439
DCLK1	2.73706	0.624586	3.56905	0.00101591	0.0107283	-1.13251
C15orf48	2.72428	-1.29646	4.2864	0.00012502	0.00218743	0.857149
PVRL4	2.72204	-0.604178	4.71673	3.39345e-05	0.000816771	2.10795
SYNDIG1	2.71574	1.17029	4.68034	3.79266e-05	0.000891144	2.001
FGF9	2.71186	-0.86971	4.74398	3.1219e-05	0.000767779	2.18818
CACNA1A	2.70873	1.05508	4.80409	2.59653e-05	0.000672771	2.3655
C16orf54	2.69781	-2.56948	4.7903	2.70867e-05	0.000698772	2.3248
EPDR1	2.69416	2.00834	8.39416	4.41744e-10	1.56312e-07	12.9996
PDLIM1	2.69068	0.594403	3.55524	0.00105637	0.0110511	-1.16928
RPSAP52	2.68974	-2.19122	5.23187	6.93296e-06	0.000243146	3.63909
BUB1	2.68444	-0.652454	4.73731	3.18629e-05	0.000778768	2.16854
ADAMTS7	2.68166	0.637335	5.22151	7.15934e-06	0.000248512	3.60804
EVA1A	2.68039	-1.67212	4.08423	0.000228292	0.00344608	0.282306
CDYL2	2.65986	-0.708777	4.73285	3.23011e-05	0.000785431	2.1554
ISM1-AS1	2.65331	3.37305	6.50562	1.32134e-07	1.21892e-05	7.47573
CA12	2.65273	0.603843	3.42496	0.00152245	0.014613	-1.51261
ITGAM	2.65148	0.0763424	4.34315	0.000105439	0.00192022	1.02011
GRIN2A	2.65077	2.05377	4.34132	0.00010602	0.0019217	1.01485
CENPF	2.64077	1.79923	5.7638	1.32541e-06	7.17177e-05	5.24
TNNI2	2.6401	-0.397653	4.26006	0.000135282	0.00232747	0.781729
PCSK9	2.63509	-1.73107	4.65685	4.07469e-05	0.000939716	1.93206
LY6D	2.62696	-1.67239	4.14745	0.000189274	0.00302176	0.461018
KIF20A	2.62147	0.307191	5.05518	1.19812e-05	0.000366991	3.11091
GPR68	2.61744	1.57884	5.21701	7.25982e-06	0.000250898	3.59458
C1QTNF2	2.60971	0.976561	5.04983	1.21812e-05	0.000371197	3.09494
PPP1R14C	2.60662	3.04634	5.05076	1.2146e-05	0.000370603	3.09773
HPGDS	2.60414	-2.04072	3.90704	0.00038432	0.00518286	-0.213169
RGS4	2.60151	-1.8682	4.37832	9.48479e-05	0.00176503	1.12145
CCL4	2.59074	-3.13313	4.85881	2.19479e-05	0.00059332	2.52735
SPP1	2.59015	5.41796	3.42771	0.00151083	0.0145309	-1.50543
LCTL	2.58998	-0.562018	4.57769	5.18632e-05	0.00110872	1.70032
CLEC7A	2.5867	-1.91176	3.6024	0.000924297	0.0100522	-1.04349
TFPI2	2.58553	-1.10987	4.1721	0.000175894	0.00285315	0.530977
KCNJ6	2.57369	-2.28268	4.12586	0.000201801	0.00316212	0.399891
LILRB4	2.572	-2.66409	3.69086	0.000718204	0.0082536	-0.805433
GMFG	2.56922	-0.857081	3.85677	0.000444933	0.00575476	-0.352151
CPZ	2.56624	-0.641797	3.68096	0.000738854	0.00845403	-0.83221
PLCB2	2.55726	-1.6158	3.69229	0.000715263	0.00823623	-0.801557
SUCNR1	2.55721	-2.9992	5.74687	1.39719e-06	7.46052e-05	5.18891
PTGER3	2.55444	1.95321	4.60509	4.77129e-05	0.00104352	1.78042
LILRB5	2.55342	-1.59737	3.22622	0.00263051	0.0220212	-2.02357
TMEM158	2.55178	-2.32512	4.14159	0.000192596	0.0030542	0.444422
GPR128	2.55021	-2.09954	4.89973	1.93524e-05	0.000540407	2.6486
MAPK15	2.54746	-1.76509	3.86751	0.000431255	0.00563316	-0.322531
KIF5C	2.54181	1.38685	4.11045	0.00021124	0.00326507	0.356303
NOV	2.53926	1.71527	5.42314	3.82761e-06	0.000158092	4.21335
PLAU	2.5342	0.362497	3.35033	0.00187245	0.0171275	-1.70637
TTK	2.52729	-1.0709	4.84445	2.29388e-05	0.000609679	2.48482
CCDC64B	2.51985	-1.7157	4.6791	3.80716e-05	0.00089278	1.99734
C1QL1	2.51058	-2.84569	4.43719	7.94103e-05	0.0015457	1.29164
SLC44A5	2.50588	0.124346	4.34952	0.000103438	0.00188783	1.03845
VGLL3	2.50397	0.10196	3.54544	0.001086	0.0112629	-1.19532
THBS2	2.50244	6.27823	8.49537	3.28847e-10	1.27808e-07	13.2847
KIF5A	2.49617	-0.340556	4.59452	4.92736e-05	0.00107032	1.74951
KYNU	2.49147	-2.16095	3.59747	0.000937317	0.0101377	-1.05667
TNFSF11	2.48843	3.18099	3.72041	0.000659844	0.00778675	-0.72534
APBB1IP	2.48595	0.994204	3.87318	0.000424188	0.00558393	-0.306856
FAP	2.48422	6.1547	7.12896	1.9433e-08	2.87948e-06	9.33533
NAV3	2.48188	-1.37925	3.07058	0.00399705	0.0300927	-2.41188
RSPO2	2.48111	4.74596	4.49355	6.69582e-05	0.00135563	1.45517
MPEG1	2.47776	-0.218803	2.82325	0.00761917	0.0484796	-3.00527
POLQ	2.47161	-0.241823	4.68151	3.77921e-05	0.000889748	2.00442
MEIS3	2.46743	-1.41973	3.63352	0.000846006	0.00942091	-0.960035
TMEM132B	2.46514	-1.14531	4.60416	4.78489e-05	0.00104473	1.77769
CYTH4	2.46508	-1.88367	3.49736	0.00124342	0.0124858	-1.3226
OGN	2.46221	10.4173	5.5847	2.31528e-06	0.000109562	4.69981
LOC441666	2.4597	0.848034	4.49555	6.65547e-05	0.00134977	1.46096
PROZ	2.45934	-2.24286	5.03276	1.28405e-05	0.0003878	3.04408
TNN	2.45795	-1.39695	3.69052	0.000718911	0.00825772	-0.806363
TPX2	2.45763	-0.0321642	4.37424	9.60194e-05	0.00178264	1.1097
FAM225A	2.45678	-1.67276	4.71878	3.37218e-05	0.000814131	2.114
C9	2.4537	-1.23444	4.78024	2.79361e-05	0.000716609	2.29508
ECT2	2.4504	1.58601	5.36238	4.62325e-06	0.000179343	4.03071
RAB27B	2.4502	-1.52629	4.18463	0.000169456	0.00277066	0.566571
SYT13	2.44686	2.23009	3.50697	0.00121031	0.0122102	-1.29723
S100A8	2.44167	-2.58714	3.10562	0.00364063	0.0279961	-2.32541
INSC	2.4414	3.39692	4.64623	4.20892e-05	0.000957631	1.90091
COL6A6	2.42795	0.0883591	5.07494	1.12714e-05	0.000352537	3.16983
SLC35G5	2.42728	-2.76804	5.32047	5.26624e-06	0.000198178	3.90482
VSNL1	2.42595	-0.0669581	4.73397	3.21901e-05	0.000784683	2.15871
RAMP3	2.42258	2.10983	5.23047	6.96296e-06	0.000243478	3.63491
ZSWIM3	2.42181	0.412491	4.4464	7.72303e-05	0.00152454	1.31832
NCAM1	2.41956	3.08373	5.38325	4.333e-06	0.000172736	4.09341
LOC150622	2.41824	4.20547	5.53677	2.68784e-06	0.000123552	4.55538
PAQR5	2.41563	-1.20995	3.7842	0.000549086	0.00674843	-0.551483
GABRB2	2.41009	-1.50789	2.89629	0.00631431	0.042178	-2.83323
AUNIP	2.40818	-1.22141	5.14697	9.01958e-06	0.000295918	3.38497
RARRES1	2.40601	1.49398	4.18804	0.00016774	0.0027483	0.576287
SAMD13	2.40373	-1.385	4.66612	3.96099e-05	0.000921563	1.95926
TMEM176B	2.40284	0.812891	2.95744	0.00538595	0.0375449	-2.68709
KIAA1549L	2.40198	-1.37659	2.95335	0.00544381	0.0378703	-2.69692
CCKAR	2.39731	-2.70842	3.86501	0.000434395	0.00565859	-0.329414
FAM83H	2.39036	-2.39135	3.79027	0.000539525	0.00667591	-0.534848
TM4SF20	2.38619	-1.687	3.9616	0.000327613	0.00455546	-0.0614943
SLC8A1-AS1	2.38186	-2.20955	3.95077	0.000338186	0.00467933	-0.0916855
CBX8	2.37541	-0.938789	4.24321	0.000142277	0.00241453	0.733543
KCNH2	2.37288	-1.7796	3.88592	0.00040874	0.0054273	-0.271651
MIR3606	2.37124	-1.71404	3.53678	0.00111288	0.0114564	-1.21832
CHST4	2.36555	-2.13569	4.27612	0.000128933	0.00224431	0.827675
C11orf87	2.36395	-2.3153	3.61352	0.000895555	0.00981592	-1.01371
C4BPA	2.36242	1.30847	3.69225	0.000715356	0.00823623	-0.80168
C5orf30	2.35481	-0.565562	4.55792	5.50754e-05	0.00116687	1.64263
HBD	2.35398	-3.224	3.50819	0.00120616	0.0121891	-1.294
TXNRD3NB	2.34275	-1.94124	4.65075	4.15125e-05	0.000949979	1.91417
PLEK2	2.3425	-1.41932	4.54892	5.66033e-05	0.00119284	1.61636
IGFL2	2.34023	-2.46764	3.89196	0.000401599	0.00535784	-0.254921
NCAPG	2.33871	-0.165135	4.62494	4.49132e-05	0.000999815	1.83851
FLJ31485	2.32895	0.627921	4.42745	8.17824e-05	0.00158019	1.26343
NRON	2.32808	-1.55189	4.44289	7.80534e-05	0.00152949	1.30816
FRMD7	2.32786	0.937743	7.1229	1.97959e-08	2.89704e-06	9.31739
KIAA1644	2.32645	0.874492	3.97718	0.000312975	0.00438276	-0.0180328
CIT	2.32167	1.20145	5.37903	4.39013e-06	0.00017434	4.08074
ENPP6	2.32078	-0.427272	4.74068	3.15358e-05	0.000771569	2.17846
C3orf80	2.32028	-2.29165	4.39089	9.13197e-05	0.00171823	1.15776
GDNF	2.31583	-2.17301	4.10375	0.000215473	0.00331716	0.337387
ENC1	2.31561	2.97423	5.85276	1.00464e-06	5.89552e-05	5.50849
ITGB8	2.31178	6.92218	4.57822	5.17795e-05	0.00110872	1.70187
SLC9C1	2.30636	0.416297	4.17042	0.000176777	0.00286076	0.526201
NALCN	2.30349	-1.16036	3.77982	0.000556073	0.00681664	-0.563456
DOK3	2.29657	-0.723797	3.91719	0.000373088	0.00506016	-0.185
VWA5B2	2.29342	-1.27874	4.05294	0.000250415	0.00370358	0.194192
RGS19	2.29226	0.865252	4.21005	0.000157088	0.00260493	0.63894
ABCA13	2.29002	-1.34623	2.93195	0.00575617	0.03943	-2.74823
C12orf70	2.28972	-2.76865	4.0612	0.000244376	0.00362784	0.217442
TYMP	2.28964	3.03039	9.67553	1.15588e-11	9.44953e-09	16.5086
SNORD116-24	2.27752	-2.6599	4.77459	2.84236e-05	0.000725114	2.27844
LINC00839	2.27712	-1.18042	3.60925	0.00090649	0.00990372	-1.02515
FZD10	2.27667	1.77764	4.61658	4.60715e-05	0.00101795	1.81405
SLC36A3	2.2732	-2.29281	3.72245	0.000655977	0.00776431	-0.719783
LINC00671	2.26846	-2.68588	4.06352	0.000242708	0.00360987	0.223965
BMPR1B	2.26384	-0.0526156	4.5381	5.84935e-05	0.00122397	1.58484
SPTSSB	2.26376	2.71373	4.37536	9.56956e-05	0.00177802	1.11293
LRRC8C	2.26219	2.68275	3.9325	0.000356761	0.00487079	-0.142493
CNTN3	2.26167	-2.24219	3.33105	0.00197467	0.0178617	-1.75606
LOC285740	2.26119	-0.887402	4.28223	0.000126594	0.00221064	0.845183
MMP28	2.25621	-1.86137	3.35237	0.00186195	0.01707	-1.70111
GPC4	2.25513	0.703194	3.64543	0.000817773	0.00916071	-0.928014
IL31RA	2.2505	0.381674	4.8263	2.42535e-05	0.000638181	2.43116
GRIK1	2.25036	-0.850132	3.81869	0.000496931	0.00624527	-0.456941
CCR1	2.24926	-2.33556	2.80752	0.00793146	0.0498117	-3.04197
CCL3	2.24384	-3.20511	4.08775	0.000225932	0.0034292	0.292208
PLK4	2.23529	-0.85847	3.56277	0.00103411	0.010877	-1.14923
FAT3	2.23524	2.54819	4.40637	8.71552e-05	0.00165603	1.20247
SULF1	2.23273	6.67145	8.60538	2.38931e-10	9.601e-08	13.5931
ADTRP	2.2298	1.52418	4.80705	2.57301e-05	0.000668137	2.37426
CLEC3B	2.22681	3.07449	3.29159	0.00220073	0.0192955	-1.85729
IL21R	2.22391	-0.640154	4.06469	0.00024187	0.00359965	0.227262
SEMA3C	2.22241	5.10625	5.33237	5.07511e-06	0.000192513	3.94055
SKA3	2.21269	-1.28597	3.48483	0.00128789	0.0128255	-1.35561
HCK	2.21236	-2.13086	2.96142	0.00533024	0.0372441	-2.67752
ADAMTSL5	2.20947	-1.99913	4.00485	0.000288539	0.00413835	0.0592932
RYR2	2.20654	-0.234698	2.91424	0.00602735	0.0406881	-2.79053
LYPD6	2.20538	-2.5602	3.47644	0.00131857	0.0130668	-1.37772
MYO1H	2.20498	-0.0608608	5.73941	1.43006e-06	7.60177e-05	5.16638
ZNF474	2.20429	-0.987798	4.11531	0.000208217	0.00323661	0.370044
RTN1	2.19809	0.26929	6.30881	2.43183e-07	2.00187e-05	6.88396
SOX10	2.19145	-1.7183	4.11394	0.000209067	0.00323959	0.366158
VENTXP7	2.18724	-0.555244	3.7043	0.000691074	0.00805901	-0.769049
LOC100507472	2.18663	-3.25013	4.53059	5.98438e-05	0.00124399	1.56293
EN1	2.18636	-1.48776	3.39105	0.00167292	0.0157506	-1.60092
OLFM2	2.18604	-1.19531	3.93263	0.000356623	0.00487079	-0.142127
MIR1245B	2.17558	-1.77013	2.82519	0.00758154	0.0482921	-3.00074
P4HA3	2.1662	4.39711	7.54881	5.43726e-09	1.09243e-06	10.5702
GLRB	2.16239	2.06122	7.35448	9.78477e-09	1.69326e-06	10.0007
VSTM5	2.15891	-2.57886	4.39429	9.03904e-05	0.00170755	1.16755
MT1G	2.15466	4.73488	3.05282	0.00419001	0.0312282	-2.45548
TBXA2R	2.15186	0.0214394	4.76613	2.91706e-05	0.000734938	2.25347
SHANK1	2.15097	-1.83193	3.14971	0.00323487	0.0256682	-2.21582
MIR1245A	2.15073	-1.77728	2.83586	0.00737725	0.0473086	-2.97577
DACH1	2.14917	-1.44205	3.43851	0.00146601	0.0141978	-1.47719
VAT1L	2.14872	1.47047	4.63557	4.34809e-05	0.00097989	1.86965
FSD2	2.1483	-0.791473	3.84769	0.000456827	0.0058543	-0.377171
OAS1	2.1457	-1.61864	3.09504	0.003745	0.0286191	-2.35159
CCDC164	2.14481	0.583978	4.78659	2.73973e-05	0.00070525	2.31383
SMOC2	2.14255	9.3279	5.39785	4.14074e-06	0.00016667	4.1373
SPC25	2.1418	-3.17674	4.03051	0.000267539	0.0038913	0.13121
AGTR2	2.13737	-2.91807	3.3961	0.00164964	0.0155838	-1.5878
CD80	2.13689	-1.11371	4.0085	0.000285452	0.004104	0.0695277
ARSI	2.13659	0.665396	3.98299	0.000307686	0.0043189	-0.00182426
ALOX5AP	2.13561	-2.37826	2.95375	0.00543822	0.0378504	-2.69598
CDH11	2.13533	3.58094	3.42837	0.00150807	0.0145161	-1.50371
MEX3B	2.13286	-1.67547	3.55237	0.00106497	0.0111154	-1.17691
HOMER2	2.13277	1.30977	6.37189	1.99959e-07	1.71142e-05	7.0738
RRH	2.13199	-0.998938	3.94991	0.000339039	0.00468684	-0.0940789
SKA1	2.12965	-1.7109	3.52215	0.00115969	0.0118203	-1.25707
BIRC7	2.12873	-1.98311	3.17242	0.0030429	0.0245225	-2.15901
GPR158	2.12281	-1.50003	3.17324	0.00303615	0.0244943	-2.15695
ADAMTS2	2.12046	5.07004	4.35649	0.000101292	0.00185581	1.05852
LOC645638	2.11925	-0.957118	3.19332	0.00287586	0.0234945	-2.10654
HMMR	2.11805	-0.644976	4.15167	0.000186914	0.00299158	0.472987
PART1	2.11305	5.78728	4.95807	1.61692e-05	0.000466918	2.8218
NEIL3	2.11236	-2.54972	3.38368	0.00170747	0.015988	-1.62006
ROR1	2.11164	1.92286	4.32028	0.000112939	0.00202232	0.954356
CYP2C8	2.11128	-2.8308	3.65315	0.000799961	0.00900545	-0.907232
INSL3	2.11075	-2.22069	3.18264	0.00296015	0.0240093	-2.13339
FABP2	2.10806	-2.227	3.6363	0.000839334	0.00936421	-0.952567
KCNJ2	2.10671	-0.989019	3.80024	0.000524202	0.00653062	-0.507559
CYR61	2.10348	8.00938	5.49212	3.08852e-06	0.0001346	4.42092
SPARC	2.10155	11.7011	5.4321	3.72243e-06	0.000155646	4.2403
CCDC54	2.10139	-2.61867	4.11569	0.000207982	0.00323546	0.371119
C1orf100	2.09647	-2.91229	4.58628	5.05242e-05	0.00108943	1.72544
PLXDC1	2.09334	2.4129	3.98651	0.000304524	0.00428675	0.00800155
AOC2	2.0925	3.49735	5.81123	1.14339e-06	6.49518e-05	5.38312
PKP3	2.09216	-1.8614	3.44664	0.00143312	0.0139534	-1.45591
CENPW	2.09142	-0.609145	4.10718	0.000213298	0.00328582	0.347057
TPBGL	2.08977	-2.12993	3.16794	0.0030799	0.0247296	-2.17024
C3orf52	2.08885	0.7593	3.90034	0.000391903	0.00526415	-0.23172
SLITRK6	2.08562	-2.368	3.13171	0.00339506	0.0266108	-2.26067
OLFML3	2.08268	3.22893	4.84277	2.30571e-05	0.000612138	2.47987
CRLF1	2.08069	5.52585	5.11281	1.00255e-05	0.000321197	3.28289
MYEF2	2.07851	-1.57603	3.0084	0.00471199	0.0341039	-2.5639
FAM83D	2.07586	-2.5304	3.11226	0.00357657	0.027656	-2.30896
C17orf78	2.07426	-1.07702	4.14922	0.000188281	0.00300996	0.466035
KRT7	2.07246	-2.94863	3.60158	0.000926443	0.0100614	-1.04567
P2RY6	2.06942	2.39494	5.67403	1.75304e-06	8.85509e-05	4.96915
CTNND2	2.0693	-2.36509	2.97082	0.00520079	0.0366037	-2.65488
DDX25	2.06737	0.490616	3.79057	0.000539065	0.00667371	-0.534042
ASPN	2.06719	8.02474	3.26649	0.00235715	0.0203731	-1.92134
MIR31HG	2.06717	0.795603	4.20757	0.000158256	0.00261823	0.631863
CTHRC1	2.0666	5.94042	4.66531	3.97087e-05	0.00092205	1.95687
SHC3	2.06649	-0.211573	3.6284	0.000858439	0.00953249	-0.973796
OLFML2B	2.05996	3.33116	5.7149	1.54347e-06	8.11368e-05	5.09246
GAS2L3	2.05861	-1.25589	3.0946	0.0037494	0.0286375	-2.35268
NEFH	2.05605	1.02966	4.75506	3.01773e-05	0.000753892	2.22082
FBN2	2.05551	1.26787	3.64788	0.00081209	0.00911602	-0.921433
GPR124	2.0515	2.16355	6.48633	1.40261e-07	1.27406e-05	7.41782
CYP8B1	2.05139	1.40518	4.91248	1.86075e-05	0.000524676	2.68642
FPR3	2.04917	-0.554736	3.58144	0.000980894	0.0104648	-1.09948
IMPG1	2.04307	-1.88306	3.8263	0.000486094	0.00614958	-0.436044
BNC1	2.04195	-2.24119	3.09295	0.00376591	0.0287451	-2.35675
FAM133A	2.03888	0.0673018	4.20537	0.000159298	0.0026318	0.625596
PANK1	2.03646	0.347013	4.41763	8.42434e-05	0.0016172	1.23502
GNA15	2.03578	-2.73475	3.03952	0.0043403	0.0320994	-2.48805
PCP4L1	2.03519	-0.881909	4.81872	2.48252e-05	0.000649193	2.40873
CCND1	2.0349	5.6152	6.40509	1.804e-07	1.5782e-05	7.17366
SERPINE2	2.03293	7.00649	5.17126	8.36587e-06	0.000278565	3.45762
ARL4C	2.03235	2.41055	3.84573	0.000459432	0.0058845	-0.382563
FAM78A	2.03147	-1.42652	3.22576	0.00263376	0.0220406	-2.02472
KLF17	2.03004	-1.29756	2.81654	0.00775105	0.049067	-3.02095
SYT8	2.02928	1.36195	3.35692	0.0018387	0.0169354	-1.68936
PIK3C2G	2.02874	-2.41005	3.32688	0.00199745	0.0179826	-1.76678
TMEM196	2.02575	1.16421	3.55705	0.00105098	0.0110045	-1.16447
DKK1	2.02535	1.68679	3.23484	0.00256959	0.0216951	-2.00175
TAS2R50	2.02107	-0.0837482	3.31931	0.0020395	0.0182324	-1.78624
LEF1	2.02081	-0.747047	3.18786	0.00291868	0.0237705	-2.12028
SCN8A	2.01786	1.02273	6.76279	5.97281e-08	6.84074e-06	8.2461
PDGFC	2.01109	5.17853	7.35562	9.751e-09	1.69326e-06	10.004
ERMN	2.0087	-1.47524	3.95685	0.000332214	0.00460862	-0.0747511
CBLN4	2.00742	-2.42077	2.9328	0.00574352	0.0393661	-2.74621
C1orf53	2.00692	-0.598625	3.23887	0.0025415	0.021494	-1.99151
CLSPN	2.00523	0.357051	3.79673	0.000529541	0.00657563	-0.517159
ODF3B	2.00344	1.95131	5.27458	6.07251e-06	0.000219328	3.76713
SHCBP1	2.00331	-0.10099	3.67726	0.000746714	0.00851929	-0.842203
CYTIP	2.00278	-2.3931	3.14726	0.00325619	0.0257841	-2.22192
IFNA5	2.00074	-1.93593	3.35297	0.00185885	0.0170482	-1.69955
STAU2-AS1	1.99756	-2.31178	3.54852	0.00107661	0.0111924	-1.18714
COL5A2	1.99684	9.95997	5.21107	7.39491e-06	0.000254823	3.57677
CHST13	1.99529	-2.17368	3.60557	0.000916007	0.00999848	-1.035
LGI2	1.99485	1.13771	5.78969	1.22271e-06	6.81999e-05	5.31814
RAG1	1.99211	0.156945	4.00244	0.000290592	0.00415022	0.0525477
ABLIM3	1.9918	1.60007	4.53277	5.94488e-05	0.00123968	1.56929
SLC24A3	1.99152	-0.355224	3.22553	0.00263543	0.0220468	-2.02531
PCDH18	1.98972	2.03631	3.30016	0.00214961	0.0189974	-1.83535
LYZ	1.98913	0.481165	3.14668	0.00326126	0.0258071	-2.22336
MARCKS	1.98481	2.7406	3.22278	0.00265519	0.0221652	-2.03226
TSPAN15	1.98345	-0.859861	3.92661	0.000362956	0.00493404	-0.158849
VENTX	1.98152	-3.13278	3.76269	0.000584254	0.0070909	-0.610251
NCF4	1.98098	-2.69334	2.80634	0.00795522	0.0499344	-3.0447
COL13A1	1.97396	2.42521	3.70364	0.000692373	0.00806623	-0.770825
RUNDC3A	1.97115	-1.31387	3.65247	0.000801508	0.00901431	-0.909056
VANGL1	1.96877	3.46566	5.76318	1.32799e-06	7.17177e-05	5.23812
TBXAS1	1.96859	-1.02733	3.46	0.00138062	0.0135429	-1.42089
MATN3	1.96476	5.54103	3.80566	0.000516037	0.00645604	-0.492687
R3HDML	1.96467	-1.60813	3.14426	0.00328253	0.0259494	-2.2294
ATP6V1B1	1.95348	-2.10797	3.20243	0.00280587	0.0230897	-2.08362
HRCT1	1.95063	2.74932	4.68894	3.69438e-05	0.000873244	2.02624
KMO	1.94723	-2.73268	2.8225	0.00763389	0.0485473	-3.00703
GEN1	1.94334	2.02768	4.25551	0.000137137	0.00235256	0.76871
CD28	1.9431	-1.63685	2.92353	0.0058836	0.0399452	-2.76836
HECW2	1.94055	0.337687	3.44697	0.00143182	0.0139465	-1.45506
PRAME	1.94007	-3.18885	2.96073	0.00533985	0.0372673	-2.67918
MYB	1.93774	-3.20538	3.08029	0.00389507	0.029503	-2.38797
KIAA0101	1.93698	-2.20518	3.00993	0.00469305	0.0340149	-2.56019
CCDC129	1.93609	4.09346	3.29184	0.00219921	0.0192893	-1.85664
LILRB2	1.93458	-2.83855	2.87743	0.00662957	0.0436715	-2.87791
TPI1P3	1.93418	-1.36559	3.51836	0.00117215	0.0119319	-1.26712
CYP19A1	1.93367	-0.296695	3.70708	0.000685582	0.00801364	-0.76151
C17orf66	1.93295	-1.35859	4.66974	3.91753e-05	0.000912347	1.96986
MNDA	1.93119	-2.41242	3.21341	0.00272357	0.0226321	-2.05593
CENPE	1.93057	1.43821	3.73905	0.000625422	0.00747759	-0.674675
ADAMTS5	1.92929	5.01929	4.55356	5.58115e-05	0.00118036	1.62988
GRM6	1.92887	0.410076	5.17064	8.38188e-06	0.000278706	3.45577
CRABP2	1.92515	0.127372	3.51576	0.00118074	0.0119731	-1.27398
F7	1.92423	-1.72672	3.00722	0.00472667	0.0341437	-2.56677
ALOX5	1.91806	-0.918202	3.19341	0.00287519	0.0234945	-2.10632
MSC	1.91799	-2.25069	3.1697	0.00306531	0.0246431	-2.16583
TRPM8	1.91639	-0.806288	3.67788	0.00074539	0.00851239	-0.840528
PLTP	1.91559	4.2096	3.78728	0.000544216	0.00671644	-0.543047
UCP2	1.91459	1.51012	4.24631	0.000140966	0.00239915	0.742392
ECM1	1.91399	4.00172	6.96483	3.21057e-08	4.30035e-06	8.84834
REEP1	1.91392	-0.545771	3.83074	0.00047987	0.00608383	-0.423828
AQP1	1.91381	5.83134	3.79746	0.000528437	0.00656614	-0.515182
GRM3	1.91371	-1.18851	3.58768	0.000963713	0.0103383	-1.08284
AURKB	1.90965	-1.30011	3.60124	0.000927342	0.0100666	-1.04659
NCF2	1.90457	0.180123	3.75523	0.000596949	0.00720227	-0.630594
MYOM3	1.8994	-0.108925	4.17451	0.000174637	0.00284166	0.537821
DLL3	1.8978	-2.81976	2.82527	0.00757996	0.0482921	-3.00055
TRHR	1.896	-2.2418	3.94029	0.000348723	0.00479554	-0.120841
ASPHD1	1.89536	-1.60993	3.84343	0.000462512	0.00591436	-0.388898
GAL3ST4	1.89496	0.605364	3.71373	0.000672613	0.00790595	-0.743458
ARNTL2	1.89379	3.32285	5.89864	8.70865e-07	5.32433e-05	5.64697
CRIP1	1.89359	5.94443	2.99424	0.00489086	0.0349781	-2.59826
FOXD4	1.8927	-2.29472	3.15665	0.00317501	0.0253104	-2.19848
TWIST1	1.89156	1.89712	3.97056	0.000319121	0.00445043	-0.0365254
TNFRSF9	1.89088	-0.928877	3.40725	0.00159934	0.0152645	-1.55879
LOC100128881	1.89063	-0.929825	3.37316	0.00175792	0.0163824	-1.64732
LINC00853	1.89034	-1.89337	2.94587	0.00555118	0.0383919	-2.71489
CCNI2	1.88891	-1.23991	3.49644	0.00124663	0.0125074	-1.32502
KLRB1	1.88803	-2.45223	3.2377	0.00254967	0.021544	-1.9945
UBE2C	1.88762	-2.17144	3.01673	0.00460961	0.0335874	-2.54363
PLEKHG1	1.88758	2.41051	5.6851	1.69361e-06	8.69094e-05	5.00255
NCAM2	1.88676	-0.979869	3.09143	0.00378122	0.0288248	-2.3605
KCNC1	1.88439	-0.890122	3.75043	0.000605258	0.00728029	-0.643673
MEOX1	1.88316	-0.526433	3.02621	0.00449575	0.032961	-2.52055
ISM2	1.8817	0.330601	3.18437	0.00294633	0.0239402	-2.12904
RAB38	1.87362	2.01905	4.08066	0.000230719	0.00347074	0.272228
VAV1	1.87274	-2.21468	3.01	0.00469209	0.0340149	-2.56
SMLR1	1.87263	0.580672	2.91471	0.00602002	0.0406727	-2.78941
CSRNP3	1.87248	1.06425	3.90927	0.000381822	0.00516091	-0.206976
LOC100130894	1.87187	-1.34603	3.7442	0.000616207	0.00739324	-0.660635
ODAM	1.871	-3.11634	2.94863	0.00551131	0.038183	-2.70826
CCNE1	1.87087	-1.42011	3.57622	0.000995518	0.0105885	-1.11342
REEP6	1.86955	-0.905102	3.26598	0.00236043	0.020394	-1.92263
PPIC	1.86821	5.73781	5.33823	4.98357e-06	0.000190258	3.95815
FAM213B	1.86817	1.231	4.97297	1.54429e-05	0.000449779	2.86611
ST18	1.86796	-1.85043	2.85588	0.00700788	0.0455065	-2.92876
PCDHGA1	1.86734	-1.30157	3.48418	0.00129025	0.0128365	-1.35733
E2F2	1.86026	-1.51703	3.23417	0.00257428	0.0217192	-2.00345
DNER	1.85944	4.4951	3.49084	0.0012664	0.012653	-1.3398
FMNL1	1.85637	0.90628	4.08479	0.000227918	0.0034439	0.283869
LOC284757	1.85485	-2.00374	3.32701	0.00199676	0.0179826	-1.76646
DNAJC12	1.85272	-1.36934	3.53688	0.00111255	0.0114564	-1.21804
BAALC	1.85101	4.66454	4.46965	7.19854e-05	0.00144141	1.38574
TRAPPC1	1.84898	3.19437	3.5061	0.00121324	0.0122242	-1.29951
LIPA	1.84797	3.02667	7.27217	1.25628e-08	2.03994e-06	9.75837
PPARGC1B	1.84721	-0.268711	2.83456	0.00740196	0.0474214	-2.97882
KIF4A	1.84534	0.837707	4.64744	4.19343e-05	0.000955941	1.90445
TENM3	1.84331	2.67849	4.84562	2.28566e-05	0.000608176	2.48828
TNIP3	1.841	-2.40095	2.94526	0.0055601	0.0384087	-2.71637
VASH2	1.83993	-0.0901154	3.30011	0.00214991	0.0189974	-1.83548
SNORD127	1.83522	-2.957	3.62614	0.000863966	0.00958489	-0.979849
OTOF	1.83415	-0.973221	2.99487	0.00488276	0.0349518	-2.59674
GPR176	1.83337	2.01313	4.53047	5.98654e-05	0.00124399	1.56259
MYL10	1.83228	-2.44925	3.26453	0.00236979	0.020451	-1.92632
ANGPTL2	1.8303	9.68592	4.63523	4.35251e-05	0.000979905	1.86868
IL27RA	1.82022	1.17174	6.64419	8.60987e-08	8.95276e-06	7.8913
ARHGDIB	1.82003	3.79868	6.79274	5.44662e-08	6.36101e-06	8.33557
CLDN7	1.81973	-0.0481302	4.67399	3.86704e-05	0.000904139	1.98233
PDE3A	1.81677	1.426	5.05235	1.20867e-05	0.000369267	3.10245
RS1	1.81461	-1.5244	3.7543	0.000598556	0.00721432	-0.633138
PPP2R2C	1.80997	-2.7032	2.8295	0.00749838	0.0478911	-2.99066
LOC100873065	1.80907	-3.69545	4.25335	0.000138025	0.00236438	0.762538
VEGFC	1.80892	-0.269409	2.8597	0.00693941	0.045235	-2.91977
CLEC5A	1.80869	-0.518231	3.00088	0.00480619	0.0345708	-2.58216
GRIK3	1.80511	2.48518	3.84208	0.000464327	0.00593117	-0.392612
ABCC5-AS1	1.80468	-3.31525	3.64539	0.000817861	0.00916071	-0.928115
UCHL1	1.80425	-1.64689	2.8915	0.00639312	0.0425395	-2.84461
ANKDD1B	1.80171	-0.89041	3.56052	0.00104072	0.010927	-1.15523
ZNF93	1.80044	-0.457143	3.62704	0.000861761	0.00956491	-0.977439
FLJ46906	1.80029	-2.24091	3.3324	0.00196731	0.0178155	-1.75257
MSL3P1	1.7998	0.732404	3.48429	0.00128987	0.0128365	-1.35705
FLG2	1.79949	0.0845969	3.7662	0.000578366	0.0070462	-0.600666
SGK1	1.7992	4.62069	4.4698	7.19515e-05	0.00144141	1.38619
LCP2	1.79902	-2.18136	3.03369	0.00440775	0.0324531	-2.50229
LBX2	1.79591	-1.10295	3.81496	0.000502324	0.00630111	-0.467169
SLA	1.79322	-0.361042	4.26469	0.000133423	0.00230947	0.794949
MAMDC2	1.7918	5.42213	5.27273	6.10746e-06	0.00021972	3.76158
LOC286190	1.78351	-0.369261	4.12532	0.000202129	0.00316333	0.398342
NKAIN4	1.78296	-3.39926	3.16647	0.00309208	0.0247855	-2.17391
TSPAN2	1.78122	6.97918	4.63567	4.34678e-05	0.00097989	1.86994
ISM1	1.78065	7.31605	6.83802	4.73856e-08	5.70263e-06	8.47068
FAM216B	1.77977	-3.2423	2.90506	0.00617263	0.0414328	-2.8124
ELN	1.77861	4.14949	4.94883	1.66361e-05	0.000476622	2.79435
DKK3	1.77721	6.455	4.02976	0.000268134	0.00389756	0.129096
IL10	1.77699	-0.551365	3.00042	0.00481204	0.0346023	-2.58328
MIR3916	1.77614	-1.97842	3.5578	0.00104875	0.0109919	-1.16246
LECT1	1.77587	6.10491	3.11836	0.00351867	0.0272973	-2.29383
FDXACB1	1.77537	0.355216	4.08563	0.000227353	0.00344145	0.286232
SBSN	1.77453	-2.47642	3.04539	0.0042734	0.0316705	-2.47369
PCSK6	1.77248	1.27273	4.30989	0.000116515	0.00207695	0.92453
TREM2	1.77231	-2.69171	2.85938	0.00694507	0.0452594	-2.92051
ERN2	1.76604	-2.41604	2.9313	0.0057659	0.0394739	-2.74979
MAGEE2	1.7652	-1.84224	3.60428	0.000919367	0.0100205	-1.03845
DIRAS1	1.76486	2.032	4.09961	0.000218131	0.00333858	0.325698
SLC38A5	1.76364	2.18038	5.45303	3.48783e-06	0.00014766	4.30328
LOC400958	1.75943	-1.6813	3.42544	0.00152042	0.0146054	-1.51136
SYNGR3	1.75918	-1.90443	3.25164	0.00245466	0.0209769	-1.95912
PIANP	1.75845	-0.0312867	3.03276	0.00441861	0.0325129	-2.50456
SGCG	1.75761	-1.91686	2.93694	0.00568192	0.0390908	-2.7363
MAP1B	1.75615	4.43693	5.18159	8.10223e-06	0.000273018	3.48854
NAP1L6	1.75576	-1.93453	3.00817	0.00471485	0.0341104	-2.56446
ANKRD30BP3	1.75478	-1.37903	3.19335	0.00287566	0.0234945	-2.10647
GLB1L3	1.75444	2.4595	4.74245	3.13655e-05	0.000769786	2.18367
COL9A1	1.75444	5.13917	3.30656	0.00211222	0.0187132	-1.81896
SCG3	1.75346	-2.1952	2.91489	0.00601716	0.0406656	-2.78898
IGF2	1.75239	-0.611908	2.96738	0.00524783	0.0368202	-2.66317
AFAP1L1	1.75138	-0.712308	3.04343	0.00429557	0.0318049	-2.47848
DCDC2	1.74988	-3.24244	2.93029	0.00578118	0.0395568	-2.75222
SNRK-AS1	1.74976	-0.699404	3.29604	0.00217406	0.0191182	-1.8459
TF	1.74853	5.6848	3.80401	0.000518506	0.00647668	-0.497209
TRAM1L1	1.74847	1.31065	5.78106	1.25604e-06	6.90912e-05	5.29208
COL5A1	1.74762	9.83732	5.52061	2.8265e-06	0.000126914	4.5067
TDO2	1.74629	-2.95761	3.13644	0.00335224	0.0263861	-2.24889
CENPK	1.74596	0.44168	4.37836	9.4836e-05	0.00176503	1.12157
FBLN5	1.74558	2.96071	4.64878	4.17636e-05	0.000954801	1.90837
SLC2A12	1.74484	4.14871	5.10072	1.04078e-05	0.000331943	3.24677
HBA1	1.7438	-3.31299	3.19153	0.00288988	0.0235846	-2.11106
EYA4	1.74299	-0.227423	2.9525	0.00545597	0.0379104	-2.69897
COL10A1	1.7401	4.64155	2.81622	0.00775731	0.049082	-3.02169
CST2	1.73989	-3.45728	3.58803	0.000962741	0.0103326	-1.08189
SHISA9	1.73934	-0.267723	2.91806	0.00596793	0.0403674	-2.78143
AOC3	1.73841	1.70967	5.10931	1.01347e-05	0.000323817	3.27244
TCF24	1.73835	-2.82713	3.13113	0.00340035	0.026641	-2.26211
TMEM132E	1.7375	-1.63459	3.26036	0.00239694	0.0206193	-1.93694
ABCA12	1.73681	0.538096	4.05726	0.000247241	0.00366349	0.206341
CLIC3	1.73672	0.48778	3.32442	0.00201103	0.0180596	-1.77311
CELF2	1.7365	2.19814	4.17159	0.000176164	0.00285474	0.529516
CMA1	1.73613	-2.02825	2.96076	0.00533945	0.0372673	-2.67911
SLC26A4-AS1	1.73562	-0.835531	3.51577	0.00118073	0.0119731	-1.27397
ATRNL1	1.73531	3.09788	3.38586	0.00169715	0.0159036	-1.61439
E2F8	1.72979	-2.96661	2.99546	0.00487515	0.0349185	-2.5953
RTP4	1.72839	-2.77407	2.88946	0.00642693	0.0427285	-2.84945
RAPSN	1.72771	-2.44949	3.11865	0.00351597	0.0272972	-2.29312
TACSTD2	1.72744	0.228199	3.10418	0.0036547	0.028077	-2.32898
NFE2	1.72526	-1.85546	3.40503	0.00160922	0.0153034	-1.56456
PKMYT1	1.7241	-2.88911	2.98188	0.00505214	0.0358934	-2.62817
SDSL	1.72178	-3.17092	2.94459	0.00556969	0.0384526	-2.71795
ABCC3	1.71519	1.02382	3.26584	0.00236133	0.0203943	-1.92299
RAET1E	1.71389	0.00451039	5.50527	2.96461e-06	0.000130942	4.46054
PTGES	1.71372	4.73629	4.5439	5.74729e-05	0.0012101	1.60173
RAB31	1.71083	4.27849	4.41595	8.46716e-05	0.00162017	1.23016
SYT11	1.70965	2.67904	4.74674	3.09563e-05	0.000766086	2.19631
FAM171A1	1.70916	2.32655	4.27133	0.000130795	0.00227171	0.81397
CLEC11A	1.70893	3.95572	4.32836	0.000110231	0.00198584	0.977572
ADAM12	1.70768	4.57556	4.29006	0.000123658	0.00217161	0.867624
GPR171	1.70687	-2.25579	2.88204	0.0065512	0.0432876	-2.86701
DLK2	1.70586	-1.12614	3.48205	0.00129799	0.0128972	-1.36294
HYDIN2	1.70547	0.00835121	3.24258	0.00251602	0.0213416	-1.98213
ATP8B4	1.70509	1.15358	2.89424	0.00634798	0.0423342	-2.83811
GJA3	1.70475	-0.789084	2.8975	0.00629458	0.0420845	-2.83036
LINC00710	1.70319	-1.8094	3.13754	0.00334231	0.0263166	-2.24614
OR13D1	1.70288	-2.33512	3.65923	0.000786191	0.00887995	-0.890844
TPO	1.69649	0.412082	2.89279	0.00637183	0.0424336	-2.84155
ADAMTS16	1.69537	0.147184	2.90899	0.00610997	0.0411053	-2.80303
MIR100	1.69286	-3.12825	3.35372	0.00185502	0.0170263	-1.69762
HIST1H3J	1.69274	-2.79508	2.82772	0.00753257	0.0480576	-2.99482
ADIG	1.69138	-3.51952	3.85113	0.000452286	0.00580552	-0.367697
KIF4B	1.69075	-1.3101	3.87272	0.00042476	0.00558835	-0.308134
CCNA2	1.69064	1.24781	5.57404	2.39339e-06	0.000112361	4.66769
PARS2	1.69057	0.84501	6.1989	3.42124e-07	2.61647e-05	6.55285
LOC285627	1.68737	-2.84594	2.93938	0.00564587	0.0388992	-2.73045
PIK3AP1	1.68726	-0.0621954	3.34397	0.00190557	0.0173692	-1.72277
LINC00470	1.68624	-3.01359	3.1892	0.00290807	0.0237086	-2.11689
IFNA1	1.68578	-2.66739	3.33759	0.00193938	0.0176299	-1.73921
SRPX	1.68527	2.06169	3.78251	0.000551768	0.00677406	-0.556097
CDC20	1.68478	0.139463	3.64061	0.000829082	0.00927602	-0.940972
SMOC1	1.68219	7.71671	4.74537	3.10863e-05	0.000767034	2.19227
TMEM151A	1.68134	-1.04085	4.15566	0.00018471	0.00296888	0.484307
CD55	1.6804	7.28195	5.77042	1.29837e-06	7.06001e-05	5.25997
SRGN	1.67749	5.94483	3.21481	0.00271324	0.0225624	-2.05239
CDK6	1.67593	5.18943	5.56378	2.47104e-06	0.000115322	4.63678
RAG2	1.67447	-2.06991	3.0635	0.00407298	0.0305867	-2.42929
LSAMP	1.67386	1.26211	3.3339	0.00195924	0.0177696	-1.74873
PRR11	1.67143	-0.0485009	3.31621	0.00205693	0.0183399	-1.79419
TNFAIP8L2	1.66988	-1.55629	3.01391	0.00464399	0.0337729	-2.55049
VEPH1	1.66982	0.758609	5.42348	3.82354e-06	0.000158092	4.21438
TMEM190	1.66859	-3.16219	3.11595	0.00354149	0.0274116	-2.29982
SLC36A1	1.6664	2.1514	4.76707	2.90867e-05	0.000733605	2.25624
ARHGAP44	1.66456	1.53625	6.41699	1.73866e-07	1.53806e-05	7.20945
GPR56	1.66338	1.41387	2.97978	0.00508003	0.0360031	-2.63324
CPT1B	1.66303	-1.66819	3.17321	0.00303647	0.0244943	-2.15705
CHST6	1.66262	6.92251	6.38828	1.9005e-07	1.64442e-05	7.12311
AKR1C2	1.66253	5.52804	4.88531	2.02303e-05	0.000558347	2.60585
SLC26A10	1.66251	-0.859663	3.10658	0.00363129	0.0279515	-2.32303
CD163L1	1.66216	-1.33273	2.93739	0.00567522	0.0390674	-2.73521
SSX2IP	1.66027	3.01194	4.61852	4.58007e-05	0.00101481	1.81971
TRIM61	1.65851	-2.57659	2.91389	0.00603281	0.0407017	-2.79136
C1QTNF1	1.65767	3.28635	4.28101	0.000127056	0.00221651	0.841704
FLJ37201	1.65642	0.350012	3.47059	0.00134033	0.0132292	-1.39309
GRIK1-AS2	1.65621	-2.40602	3.01893	0.00458295	0.0334521	-2.53828
GPX7	1.65456	3.07606	4.33137	0.000109237	0.00197312	0.98624
DTL	1.65414	-0.614269	3.06645	0.00404112	0.0303763	-2.42202
NT5E	1.65406	7.63811	6.74517	6.30597e-08	7.10068e-06	8.19344
LOC100506013	1.65395	-3.48099	2.84466	0.00721271	0.0465158	-2.95513
SERPINA11	1.65183	-3.05685	2.88466	0.00650701	0.0431037	-2.8608
ABRACL	1.65093	1.6683	5.6463	1.91114e-06	9.43943e-05	4.88554
CDC45	1.6504	-1.34543	2.96544	0.00527457	0.0369531	-2.66785
LRRC66	1.64999	1.14016	5.62527	2.04052e-06	9.93363e-05	4.82211
DLEU7-AS1	1.64847	-2.66296	3.15167	0.00321785	0.0255489	-2.21093
DBNDD1	1.64807	-0.330063	3.03092	0.00444012	0.0326407	-2.50905
APOBEC3B	1.6436	-3.34183	3.19447	0.00286698	0.0234704	-2.10366
CSF1R	1.64348	1.35103	3.83977	0.000467458	0.00595603	-0.398983
MARK2P9	1.64247	-2.71502	3.62151	0.000875427	0.00967582	-0.992277
SBSPON	1.64148	6.05466	4.65405	4.10967e-05	0.000945025	1.92384
DKFZp686O1327	1.64063	1.45743	3.58403	0.000973739	0.0104082	-1.09259
A4GNT	1.63981	-1.81799	3.20043	0.00282105	0.0231664	-2.08864
STX16-NPEPL1	1.6396	-2.01792	3.04553	0.00427177	0.0316705	-2.47334
SMIM13	1.63535	2.4873	7.99976	1.41122e-09	3.63665e-07	11.8764
FOXD4L1	1.63471	-3.14367	3.15277	0.00320833	0.0255273	-2.20818
FAM19A4	1.63113	-3.17618	3.08283	0.00386887	0.0293656	-2.38172
DPT	1.63056	6.73924	4.32925	0.000109937	0.00198203	0.980135
LRRC8E	1.62943	1.40576	5.49978	3.01571e-06	0.000132647	4.444
LRRC9	1.62725	0.152939	3.29484	0.00218123	0.0191599	-1.84898
TRAF3IP3	1.62682	-0.848712	3.09254	0.00377005	0.0287489	-2.35776
HTRA3	1.62578	4.32897	4.26371	0.000133812	0.00231289	0.792169
C10orf105	1.62567	5.6899	5.14045	9.20356e-06	0.000300548	3.36547
UHRF1	1.62318	-0.309159	3.50513	0.00121656	0.0122524	-1.30207
NAGPA	1.62295	1.86729	4.85153	2.24446e-05	0.000601262	2.5058
LUM	1.62198	12.2208	4.71558	3.40536e-05	0.000817977	2.10458
LRIT3	1.61982	-0.338093	4.29023	0.000123593	0.00217161	0.868127
CCDC80	1.61845	9.03662	5.17706	8.21673e-06	0.000274756	3.47499
ECE2	1.61628	0.178417	3.48857	0.00127445	0.0127113	-1.34576
SLC39A3	1.61415	2.56511	4.99301	1.45172e-05	0.000428077	2.92571
NUSAP1	1.61335	1.14556	4.50518	6.46388e-05	0.00131596	1.48898
CCDC150	1.61323	-0.623098	3.46232	0.00137172	0.0134717	-1.41481
SERPINF1	1.61117	2.73162	4.06682	0.000240354	0.00357935	0.233249
EXTL2	1.61021	4.51261	7.33363	1.04237e-08	1.77788e-06	9.93935
ACPL2	1.60742	6.02754	4.99689	1.43447e-05	0.000423516	2.93724
SSC5D	1.60684	5.027	3.29301	0.00219217	0.0192346	-1.85365
FTSJD1	1.60453	3.36773	6.12137	4.35384e-07	3.1279e-05	6.31908
FAM186A	1.60413	0.965652	4.50633	6.44139e-05	0.00131422	1.49233
MUM1L1	1.60362	1.03791	3.79839	0.000527018	0.00655589	-0.512634
TMSB4X	1.6029	4.18419	4.04837	0.000253813	0.00373983	0.181358
LOC100505702	1.60047	-0.358747	3.2538	0.00244022	0.0208855	-1.95362
PPARG	1.5992	-0.911446	2.99184	0.00492177	0.0351253	-2.60407
SAMD3	1.59754	-1.58485	2.9331	0.00573908	0.0393584	-2.7455
COL25A1	1.59725	1.66669	2.84307	0.00724219	0.046619	-2.95886
VCAM1	1.59718	7.25282	3.12315	0.00347388	0.0270828	-2.28195
ZSCAN16	1.59713	0.951825	5.49654	3.0463e-06	0.00013325	4.43423
REP15	1.59438	0.874554	3.60414	0.00091972	0.0100205	-1.03881
ZNF815P	1.59284	0.633469	4.70432	3.52466e-05	0.000842429	2.07147
NRP2	1.59228	6.16957	4.48523	6.86683e-05	0.0013867	1.43098
C3orf55	1.58977	-0.759385	3.07841	0.00391465	0.029584	-2.39261
TSPAN11	1.58718	3.96579	5.58836	2.28905e-06	0.000108808	4.71084
SLC16A10	1.58463	4.05147	4.3103	0.000116373	0.00207598	0.925697
TUBA3D	1.58284	-1.60716	3.05608	0.00415397	0.0310376	-2.44749
ATP8B3	1.58239	-0.494143	3.04878	0.00423517	0.0314757	-2.46539
SAMD14	1.57881	0.366615	4.90309	1.91535e-05	0.000535485	2.65855
MICALL2	1.57855	3.12147	5.52619	2.77779e-06	0.000126407	4.52353
TMEM221	1.57814	-1.33807	2.96364	0.00529946	0.0371056	-2.67219
BRS3	1.57565	-3.46742	3.59276	0.000949919	0.0102327	-1.06925
IGFBP4	1.57473	5.48323	3.32515	0.00200699	0.0180371	-1.77123
TSPAN17	1.57431	1.80592	3.24998	0.00246576	0.0210499	-1.96333
LRRC33	1.57187	-1.80207	2.95699	0.00539236	0.0375785	-2.68818
ZNF284	1.5717	1.3622	3.42952	0.00150323	0.0144873	-1.5007
MACC1	1.57025	0.704052	3.09702	0.00372527	0.0285108	-2.3467
SAMD9	1.57015	2.82758	3.75929	0.000589994	0.00714636	-0.619505
MLLT10P1	1.56942	1.28458	3.57465	0.00099995	0.0106071	-1.1176
SPDYE6	1.5679	-1.98698	3.18098	0.00297344	0.0240759	-2.13755
GRIN2D	1.56555	1.24465	3.75805	0.000592112	0.00715484	-0.622896
ARHGEF38	1.56453	-0.405414	3.4346	0.00148211	0.0143079	-1.48743
MEST	1.56448	-0.712988	2.90644	0.00615057	0.0412985	-2.80911
ACSM4	1.56413	-2.75159	2.94762	0.00552596	0.0382621	-2.7107
CHPF2	1.56303	5.84006	9.07091	6.28576e-11	3.72557e-08	14.8806
CAP2	1.56237	0.700854	3.46682	0.00135456	0.0133381	-1.403
RPL23AP32	1.56212	1.05105	4.34284	0.000105536	0.00192022	1.01923
LOC100130264	1.55911	-3.21804	2.84667	0.0071756	0.0463161	-2.95041
NOVA1	1.55887	4.67299	5.93739	7.71874e-07	4.84116e-05	5.76392
DOLK	1.55709	2.47287	5.54833	2.59279e-06	0.000120058	4.59023
KDELC1	1.55696	2.99725	7.54897	5.43465e-09	1.09243e-06	10.5707
CDHR4	1.55669	1.07413	4.09412	0.000221709	0.00337807	0.310191
MAFB	1.55333	4.44252	3.16358	0.00311626	0.0249174	-2.18114
RFPL1-AS1	1.5508	-0.475544	2.9811	0.00506256	0.0359243	-2.63007
GPR153	1.54837	3.15062	4.54202	5.7803e-05	0.00121597	1.59623
CXCR3	1.54255	-1.94896	3.02617	0.0044962	0.032961	-2.52064
TUBB1	1.5414	0.0951756	4.21415	0.000155177	0.00258716	0.650625
EVI2A	1.54075	4.37102	6.14331	4.06672e-07	3.00355e-05	6.38523
LOC100505812	1.53795	-0.430731	2.92005	0.00593718	0.0402168	-2.77669
LOC158376	1.53792	0.914142	3.99815	0.000294278	0.00418908	0.040558
PDLIM7	1.53586	3.92869	4.89003	1.9939e-05	0.000552237	2.61982
ANK3	1.53522	7.36459	3.87131	0.000426508	0.00560058	-0.312031
GPRIN3	1.53445	0.120833	2.92966	0.00579063	0.0395568	-2.75372
MON1A	1.53435	0.923445	4.20359	0.000160142	0.00264023	0.620547
MESP2	1.53341	-3.02666	3.22731	0.00262271	0.0219715	-2.0208
PLXNA4	1.5309	2.2138	2.85182	0.00708144	0.0458582	-2.93832
NRP1	1.53061	5.14199	4.41658	8.45117e-05	0.00161842	1.23197
FGF1	1.52992	6.11093	3.05742	0.00413918	0.0309662	-2.4442
CDKN2B	1.52949	1.54561	4.65857	4.05344e-05	0.000936636	1.93708
S100A3	1.52855	1.46141	3.89645	0.00039638	0.00531225	-0.242504
PRKXP1	1.52836	1.61483	2.86049	0.00692537	0.0451807	-2.91791
TMEM19	1.52628	4.16704	7.49686	6.35987e-09	1.22585e-06	10.4183
CLP1	1.52512	1.0774	4.0526	0.000250665	0.00370496	0.193243
TSACC	1.52434	-2.60152	2.99644	0.00486262	0.034877	-2.59293
ARHGAP11A	1.52401	1.69435	3.1403	0.00331767	0.0261574	-2.23928
C12orf60	1.52318	0.190725	4.03852	0.000261295	0.00382568	0.153694
KCNJ15	1.52287	2.7147	6.25463	2.87738e-07	2.28151e-05	6.72077
NAT1	1.5227	0.807397	4.18502	0.000169257	0.00276932	0.567693
MSX1	1.52092	0.34297	3.17918	0.00298789	0.0241517	-2.14206
SCD5	1.52012	0.903816	3.60375	0.000920746	0.0100271	-1.03986
POU1F1	1.52009	-3.25373	3.14249	0.00329824	0.0260545	-2.23383
STAB2	1.52	-0.132335	2.82046	0.00767382	0.0487098	-3.0118
RIPK3	1.51872	1.26138	5.74694	1.39691e-06	7.46052e-05	5.18911
SEMA5A	1.51714	2.1675	4.1547	0.000185238	0.0029746	0.481585
SNX20	1.51683	-1.04289	2.9381	0.00566477	0.0390181	-2.73352
YPEL4	1.51666	-0.0164765	3.71869	0.000663116	0.00782068	-0.730016
TRPV2	1.51573	1.55492	4.64485	4.22675e-05	0.000960765	1.89685
CDKN3	1.51551	1.32323	4.36767	9.79393e-05	0.00180696	1.09074
PFKFB1	1.51514	-0.997055	3.4759	0.00132053	0.0130774	-1.37911
ENO4	1.51487	0.623938	5.78382	1.24527e-06	6.88493e-05	5.30042
LOXL1	1.51428	3.21118	5.19098	7.87005e-06	0.000267311	3.51662
GINS3	1.51084	2.95275	4.89066	1.99e-05	0.000551801	2.62171
CRTAC1	1.5105	10.1695	6.21373	3.26723e-07	2.50678e-05	6.59753
SLC38A7	1.50695	1.48243	6.21604	3.24384e-07	2.49691e-05	6.6045
GINS1	1.50611	0.171763	3.8868	0.000407695	0.00541827	-0.269221
HSD3BP4	1.5056	0.42403	3.33682	0.00194355	0.0176543	-1.74121
CHST2	1.50455	2.16749	3.54719	0.00108067	0.0112272	-1.19068
FAM169A	1.50297	0.881341	4.18339	0.00017008	0.00277506	0.563062
ABCG5	1.50167	-0.089803	3.533	0.00112479	0.0115608	-1.22833
MATK	1.49962	-3.28633	3.45108	0.0014155	0.0138158	-1.4443
CAMK2A	1.49948	0.567109	4.3835	9.33782e-05	0.00174866	1.13641
AURKA	1.49934	0.157986	5.13596	9.33233e-06	0.000302669	3.35206
LIPC	1.49881	0.242883	3.38826	0.00168591	0.0158358	-1.60817
ZCCHC5	1.49849	1.19959	4.59937	4.85512e-05	0.00105698	1.76369
S1PR3	1.49801	2.60774	4.6209	4.54686e-05	0.00100933	1.8267
SMIM9	1.49588	-2.7917	2.86419	0.00685976	0.0448618	-2.90919
FSTL1	1.49195	8.75459	5.33281	5.06818e-06	0.000192513	3.94188
LOC401397	1.49168	1.88836	3.00933	0.0047004	0.0340474	-2.56163
IFI30	1.49077	1.89693	3.35031	0.00187255	0.0171275	-1.70642
CD276	1.4882	4.90535	6.91009	3.79742e-08	4.91963e-06	8.68548
AVIL	1.48491	2.71682	4.98674	1.4801e-05	0.0004354	2.90704
C12orf75	1.48269	3.16562	3.83257	0.000477323	0.00606127	-0.418784
NPFF	1.48254	1.51114	4.43959	7.88365e-05	0.00154085	1.29859
INMT	1.47999	0.691078	4.8497	2.25717e-05	0.000603303	2.50036
ACOX2	1.47976	0.160091	2.80782	0.00792542	0.049807	-3.04128
CCDC67	1.47808	-0.0586179	3.20278	0.00280316	0.0230754	-2.08272
RUNDC3B	1.47764	0.127428	3.7588	0.000590839	0.00714675	-0.620859
SERPINA5	1.47753	8.3519	5.8182	1.11881e-06	6.39065e-05	5.40419
CDC25A	1.47608	0.345553	3.33399	0.00195873	0.0177696	-1.74848
HUNK	1.47548	0.887559	5.29949	5.62062e-06	0.000207884	3.84187
FUT4	1.47542	5.41434	6.86952	4.30125e-08	5.33028e-06	8.56462
TMOD4	1.47529	-1.18815	2.98748	0.00497843	0.0354334	-2.61462
LOC100506025	1.47376	-1.17488	2.8201	0.00768091	0.0487156	-3.01265
DEPDC1B	1.46806	0.127421	3.93196	0.000357325	0.00487146	-0.143995
LRRN2	1.46707	2.2354	4.08169	0.000230018	0.00346459	0.275129
TP53TG3D	1.4666	-3.27529	2.82465	0.00759194	0.0483453	-3.002
C7orf73	1.466	5.34595	6.73955	6.416e-08	7.14134e-06	8.17665
CTPS1	1.46547	2.41611	3.51113	0.00119621	0.0121041	-1.28622
NTNG2	1.46125	0.316767	3.39951	0.00163412	0.0154596	-1.57894
ZGLP1	1.46065	0.00196236	3.26169	0.00238824	0.0205639	-1.93355
LOC541471	1.46029	0.77934	3.38733	0.00169025	0.015864	-1.61057
STAB1	1.45931	3.75073	4.58006	5.14908e-05	0.00110667	1.70724
MPZL3	1.45869	0.263292	2.89772	0.00629105	0.0420729	-2.82984
FAM198B	1.45828	3.57259	3.4905	0.00126759	0.0126588	-1.34068
MTTP	1.45725	-0.122538	3.18995	0.00290223	0.0236708	-2.11502
NFAM1	1.45689	0.542643	3.36394	0.00180336	0.0167204	-1.6712
GRIP2	1.45178	1.54033	3.27448	0.00230627	0.0200209	-1.90099
FBXO45	1.45119	2.58184	3.48108	0.00130153	0.0129215	-1.3655
PRH2	1.45113	2.50023	5.1638	8.56134e-06	0.000284275	3.43531
LIME1	1.45047	0.56516	3.41261	0.0015757	0.0150814	-1.54484
STXBP6	1.45004	0.0894214	3.51158	0.0011947	0.0120939	-1.28503
MPZL2	1.44979	2.84162	4.57711	5.19549e-05	0.00110968	1.69863
HAPLN1	1.44978	9.67033	4.41956	8.37537e-05	0.00161171	1.24061
SH3KBP1	1.44947	4.2627	8.87655	1.09409e-10	5.51885e-08	14.3466
ARSB	1.44913	3.76678	5.09993	1.0433e-05	0.000332007	3.24444
SLC16A6	1.44902	-0.328637	3.34565	0.00189679	0.0173091	-1.71845
ZFP69	1.44651	1.60103	3.69998	0.000699671	0.00811179	-0.780733
SLC35B4	1.44534	4.54643	6.0614	5.24681e-07	3.57446e-05	6.13817
DNAJC22	1.44491	0.294794	3.1004	0.00369179	0.0282977	-2.33833
RCAN1	1.44333	6.5377	3.58108	0.00098191	0.0104648	-1.10046
CORO1A	1.44109	-0.88391	2.94494	0.00556465	0.038429	-2.71712
CHN1	1.43932	-0.308915	2.81353	0.00781085	0.0493418	-3.02797
USH1C	1.43882	1.42291	2.97076	0.00520152	0.0366037	-2.65501
TMEM150C	1.43846	-0.846401	3.25506	0.00243188	0.0208286	-1.95043
RYR3	1.43843	1.25523	3.39463	0.00165641	0.0156153	-1.59163
CTAGE7P	1.43634	0.651341	3.26992	0.00233518	0.0202423	-1.91261
TBC1D9	1.43618	2.79804	5.88073	9.20825e-07	5.55494e-05	5.59291
FRMPD4	1.43386	1.86998	3.25843	0.00240959	0.0206905	-1.94185
GAS1	1.43357	7.13653	4.66123	4.02067e-05	0.00093179	1.94488
SPSB4	1.43225	2.46756	4.43445	8.00702e-05	0.00155599	1.28371
BFSP1	1.43092	3.98832	3.86875	0.000429698	0.00562522	-0.319099
STMN3	1.43041	2.13257	5.09502	1.05927e-05	0.000336188	3.22977
ACSBG2	1.42828	-0.362028	2.99019	0.00494316	0.0352671	-2.60807
FAM20A	1.42772	2.55236	3.43885	0.00146462	0.0141901	-1.4763
TYRO3	1.42558	1.72496	4.5101	6.36812e-05	0.00130489	1.5033
ZNF81	1.42471	2.6667	3.58135	0.00098115	0.0104648	-1.09973
CARD6	1.42453	2.39823	4.30505	0.00011822	0.00209966	0.910634
LRRC17	1.42393	2.34455	4.86432	2.15793e-05	0.000585357	2.54367
ZNF749	1.42185	0.991897	3.54844	0.00107685	0.0111924	-1.18735
RGS17	1.42113	1.14807	4.14254	0.000192054	0.00305304	0.447108
ADCY7	1.42108	3.81478	5.94005	7.65513e-07	4.814e-05	5.77195
ZNF681	1.42049	1.85643	3.66561	0.000772001	0.00873632	-0.873649
RGS21	1.41959	-3.4498	2.8368	0.00735966	0.0472195	-2.97358
C14orf119	1.41682	3.64458	8.77711	1.45543e-10	7.04192e-08	14.0714
HEG1	1.41628	4.5845	5.22734	7.03092e-06	0.000245131	3.62553
GABRA4	1.41399	5.16832	3.7879	0.000543236	0.00670783	-0.54134
PTN	1.41272	3.43571	3.47009	0.00134222	0.0132368	-1.39441
MIR637	1.41266	-3.23671	3.17834	0.00299472	0.0241986	-2.14418
LOC100288637	1.41194	-0.471948	3.02215	0.00454419	0.0332409	-2.53044
SKP2	1.41056	3.11261	9.17437	4.6889e-11	3.0879e-08	15.1628
SPRED3	1.40999	1.2977	3.37461	0.00175091	0.0163428	-1.64358
ZKSCAN4	1.40991	1.69849	7.06468	2.36496e-08	3.3374e-06	9.14486
METRN	1.40973	2.45451	4.45516	7.52107e-05	0.00149589	1.34372
OR7E156P	1.40837	-3.7861	3.11141	0.0035847	0.027703	-2.31106
MMP2	1.40805	6.42433	2.9181	0.0059672	0.0403674	-2.78132
NIP7	1.40315	2.38459	4.76954	2.88673e-05	0.000731181	2.26353
NRG1-IT3	1.40309	-3.68353	3.19899	0.00283209	0.023233	-2.09227
PCOLCE	1.40192	7.39042	3.74197	0.000620177	0.00742959	-0.666709
MMD	1.39756	0.68059	5.28005	5.97032e-06	0.000216429	3.78353
PKDCC	1.39708	3.36156	3.76368	0.000582577	0.00708658	-0.607532
FN1	1.39623	15.967	5.91543	8.26513e-07	5.0896e-05	5.69763
C9orf142	1.39158	1.89534	3.61754	0.000885373	0.00975844	-1.00293
SLC12A5	1.38693	-0.685257	2.9531	0.00544741	0.0378842	-2.69753
LOC100506385	1.38624	1.00882	3.20091	0.00281744	0.0231448	-2.08745
ALX4	1.38572	1.24079	3.03306	0.00441516	0.0324975	-2.50384
LOC100505549	1.3845	1.55015	3.86556	0.000433702	0.00565266	-0.327899
GPR88	1.38229	4.86024	3.39385	0.00165995	0.0156354	-1.59364
SERTAD4	1.38112	5.67143	3.51165	0.00119449	0.0120939	-1.28487
OSBPL3	1.38071	3.90947	5.50852	2.93481e-06	0.000130297	4.47031
SCRG1	1.37983	9.60356	3.76332	0.000583183	0.00709031	-0.608516
LEPREL4	1.379	5.33073	4.97736	1.52352e-05	0.000444823	2.87916
STEAP1	1.37748	4.71784	6.03281	5.73502e-07	3.86267e-05	6.05191
KLHL34	1.37499	-0.983687	2.88813	0.006449	0.0428271	-2.85259
REEP4	1.3739	1.48508	2.9519	0.00546456	0.0379478	-2.70042
SCIMP	1.37365	-0.367871	2.85813	0.00696746	0.045343	-2.92346
FZD8	1.37356	6.5478	4.74953	3.06929e-05	0.000761955	2.20453
KAL1	1.37141	7.06597	3.17302	0.003038	0.0244982	-2.15751
KPNA2	1.37063	2.03748	3.72541	0.000650428	0.00772175	-0.71175
DPP4	1.36916	3.27695	3.14427	0.00328245	0.0259494	-2.22937
COL6A3	1.36862	9.82498	3.1199	0.00350425	0.0272657	-2.29002
OR1J2	1.36814	-3.92751	3.54862	0.00107631	0.0111924	-1.18688
SNORD116-2	1.36713	-3.3657	3.25775	0.00241407	0.020714	-1.94358
AEBP1	1.36324	9.6373	5.06067	1.17799e-05	0.00036317	3.12726
SLC46A3	1.36189	2.02658	5.36769	4.54758e-06	0.000177119	4.04667
KHDRBS3	1.36068	-0.0164777	3.12136	0.00349053	0.0271831	-2.28639
MICAL2	1.36024	3.92521	4.28922	0.00012397	0.00217388	0.865212
BMP1	1.35873	5.38835	6.56391	1.10333e-07	1.07204e-05	7.65067
CCNJ	1.35742	2.75452	9.38418	2.5987e-11	1.81206e-08	15.7305
AQP3	1.35733	4.8465	3.27459	0.00230556	0.0200209	-1.9007
AP1S3	1.35713	-0.232281	3.07165	0.00398565	0.0300165	-2.40924
ASTN2	1.35593	1.25273	4.86377	2.16159e-05	0.000585678	2.54204
SLC23A3	1.35518	0.713829	3.43991	0.00146033	0.0141543	-1.47355
XXYLT1	1.35451	2.57726	3.20295	0.0028019	0.0230731	-2.08231
IFIT1	1.35291	3.53969	3.01227	0.0046642	0.0339095	-2.5545
LAMB3	1.35027	2.8658	3.76258	0.000584428	0.0070909	-0.610534
CCDC112	1.34938	0.899627	3.78901	0.000541503	0.00668992	-0.538314
TMTC4	1.349	0.937308	3.28874	0.00221796	0.019382	-1.86456
TMED6	1.34866	-0.51956	3.00653	0.00473519	0.0341845	-2.56843
EDA2R	1.34727	1.46	3.31844	0.00204437	0.0182554	-1.78847
THBS3	1.34552	6.88991	5.8411	1.04179e-06	6.07834e-05	5.4733
GALNT7	1.34459	4.70623	7.8453	2.23454e-09	5.14334e-07	11.4316
JAK3	1.34393	3.8261	5.6808	1.71646e-06	8.75134e-05	4.98958
FDPSL2A	1.34346	-0.458725	2.99184	0.00492181	0.0351253	-2.60408
GNG11	1.34235	4.23083	3.75906	0.000590401	0.00714636	-0.620158
FNDC5	1.34094	0.83578	4.04505	0.000256315	0.00377201	0.172017
PCYOX1L	1.3401	2.47468	4.92899	1.7685e-05	0.000502728	2.73542
GTF2E1	1.33849	2.83847	6.86835	4.31675e-08	5.33028e-06	8.56113
LINC00654	1.33801	1.28915	3.09698	0.0037256	0.0285108	-2.34678
WISP1	1.33279	5.68813	4.39064	9.13904e-05	0.00171823	1.15701
ZNF30	1.33208	2.03043	6.25891	2.8394e-07	2.27034e-05	6.73366
SH3TC2	1.33199	0.998285	3.00159	0.00479726	0.0345515	-2.58045
CYP4Z1	1.33186	-1.23919	2.86163	0.00690506	0.0450841	-2.91522
CYB5A	1.33135	2.17997	4.70166	3.55347e-05	0.00084584	2.06364
UCP3	1.32984	0.847945	3.90361	0.000388187	0.00522609	-0.222675
GGN	1.32869	-0.0454893	3.3442	0.00190438	0.017365	-1.72218
CPNE2	1.3283	3.67522	5.37599	4.43188e-06	0.000175152	4.07159
MARS2	1.32736	0.524908	3.16631	0.00309349	0.0247855	-2.17433
DSEL	1.32733	6.04366	3.94622	0.000342717	0.00472392	-0.104333
C2	1.32653	4.3514	5.08502	1.09256e-05	0.000343989	3.19991
C14orf182	1.32587	0.259856	4.3724	9.65537e-05	0.00178975	1.10438
IGSF10	1.32473	1.1705	2.84419	0.00722145	0.046536	-2.95624
HIST1H3F	1.32398	-3.95076	3.58244	0.000978125	0.0104496	-1.09682
CTGF	1.3187	10.4903	4.50784	6.41203e-05	0.00131049	1.49671
TGM2	1.31754	5.15153	3.45777	0.00138925	0.0136101	-1.42674
TMEM189	1.31588	2.64351	3.56614	0.00102433	0.0108028	-1.14028
LOC100505912	1.31561	-0.0583918	3.36902	0.00177817	0.0165321	-1.65804
HAGHL	1.31494	1.16563	3.30996	0.00209259	0.0185809	-1.81024
PNMAL1	1.31398	2.40078	3.65129	0.000804213	0.00904044	-0.912235
NUDT6	1.31371	0.333356	3.15224	0.0032129	0.0255352	-2.2095
FAM212A	1.3109	0.232636	2.81609	0.0077599	0.0490853	-3.022
AADACL2	1.30603	-3.9602	2.87996	0.00658645	0.04346	-2.87193
DYSF	1.30432	4.57932	4.85747	2.2039e-05	0.000594921	2.52337
MSX2	1.30354	1.40236	3.85514	0.000447043	0.00576118	-0.356638
FAM203A	1.30118	-3.27679	2.86326	0.00687623	0.0449096	-2.91139
DDX28	1.29772	1.58814	3.08277	0.0038695	0.0293656	-2.38187
ALDH1B1	1.29771	2.61792	5.55918	2.50671e-06	0.000116528	4.62291
ENOX1	1.29747	3.3262	3.93472	0.000354452	0.00485266	-0.136326
FAM108C1	1.29737	1.68871	2.89097	0.0064018	0.0425853	-2.84585
CHSY3	1.29658	4.31494	3.56825	0.00101823	0.0107481	-1.13467
PODNL1	1.29561	5.55586	3.26195	0.00238657	0.0205599	-1.9329
FIGNL2	1.29228	0.488953	4.07431	0.000235094	0.00351869	0.254331
DOPEY2	1.29222	1.93997	4.29411	0.000122165	0.00215017	0.87924
ARHGAP28	1.29156	2.45832	3.01975	0.00457301	0.0333899	-2.53628
ADCY1	1.2911	1.93834	4.38883	9.18889e-05	0.00172623	1.15181
HEY2	1.28787	1.22901	2.98572	0.00500145	0.0355865	-2.61888
EZH2	1.28779	1.82059	5.51859	2.84428e-06	0.000127471	4.50064
COL6A1	1.28581	10.1484	4.63991	4.29084e-05	0.000970309	1.88239
CDK5	1.28457	0.86045	3.94924	0.000339698	0.00469049	-0.0959253
PCDH12	1.28332	2.60641	5.94266	7.5931e-07	4.78769e-05	5.77983
GPR161	1.2819	3.70905	5.66702	1.7917e-06	8.99937e-05	4.94803
B3GALT6	1.27941	3.44695	5.61489	2.10757e-06	0.000101628	4.7908
EXO1	1.27562	-0.63042	2.8203	0.0076769	0.0487156	-3.01217
HCLS1	1.27556	1.41445	4.04263	0.000258147	0.00379192	0.165233
ZBTB39	1.26972	2.58518	6.60434	9.73725e-08	9.74054e-06	7.77191
BTBD11	1.26941	4.38034	4.60791	4.73042e-05	0.0010365	1.78869
COL15A1	1.26941	8.52588	3.44889	0.00142416	0.0138775	-1.45002
GPX8	1.26817	6.04828	7.49139	6.46562e-09	1.23619e-06	10.4023
CAMK2N1	1.26654	2.52151	3.47271	0.00133238	0.0131837	-1.3875
PLK1	1.26458	0.698547	3.8555	0.000446582	0.00576118	-0.355661
GPC5	1.26266	3.79491	3.03422	0.00440155	0.0324274	-2.50099
UROC1	1.26178	2.06989	3.00529	0.00475072	0.0342653	-2.57145
ALDH1A2	1.26133	5.91768	4.1963	0.000163662	0.00269265	0.599786
POU2F2	1.2596	0.415966	3.36527	0.00179673	0.016672	-1.66776
LOC100288432	1.25666	-0.0769368	2.83005	0.00748783	0.0478495	-2.98937
GUCY2C	1.2538	1.51393	3.73298	0.000636433	0.00757984	-0.691182
HAVCR1P1	1.25351	0.679586	2.88548	0.00649334	0.0430493	-2.85888
OPRL1	1.25233	0.0955055	2.99888	0.0048315	0.0347212	-2.587
CTSO	1.25044	5.13551	5.97894	6.78205e-07	4.42945e-05	5.88933
TMEM180	1.24903	1.0556	4.40518	8.74696e-05	0.00165771	1.19902
ICMT	1.2487	5.2057	5.78368	1.24584e-06	6.88493e-05	5.29998
KIF15	1.2438	0.320027	3.3139	0.00207003	0.0184359	-1.80012
ANGPTL1	1.24324	4.38118	4.50098	6.54675e-05	0.00132999	1.47676
RPIA	1.24248	2.12018	4.34959	0.000103415	0.00188783	1.03866
SLC25A20	1.2399	2.25826	5.17804	8.19186e-06	0.000274314	3.47792
DNMT3B	1.23956	0.372121	3.82483	0.000488164	0.00616262	-0.440071
LDHAL6A	1.23919	0.36595	3.00199	0.00479222	0.0345331	-2.57948
DNM3OS	1.23577	6.1292	6.91713	3.7163e-08	4.84099e-06	8.70643
TMEM182	1.23416	1.67869	6.51642	1.2779e-07	1.1881e-05	7.50816
ANTXR1	1.2328	7.02861	5.63777	1.96263e-06	9.67361e-05	4.85979
LTBP1	1.23226	7.31806	3.49453	0.00125334	0.0125535	-1.33006
ZMAT3	1.23209	4.68572	5.96388	7.10764e-07	4.55427e-05	5.84388
ZNF200	1.23172	1.61743	5.52521	2.78629e-06	0.00012646	4.52057
PTTG1	1.23096	0.903686	3.39559	0.00165196	0.0155941	-1.58912
ARHGAP18	1.22717	1.73321	3.65932	0.000786	0.00887995	-0.890615
DAGLA	1.22652	0.929523	3.04778	0.00424638	0.0315392	-2.46783
TM4SF1	1.22597	5.78398	4.04241	0.000258317	0.00379206	0.164607
TMEM8A	1.22394	2.80073	6.0329	5.7334e-07	3.86267e-05	6.05218
F5	1.22341	6.04685	3.34195	0.00191622	0.0174528	-1.72797
PITPNM3	1.22049	1.61071	4.36406	9.90075e-05	0.00182242	1.08035
MGAT3	1.21813	1.47277	3.55961	0.00104342	0.0109457	-1.15767
SELP	1.21608	2.17784	3.11839	0.0035184	0.0272973	-2.29376
VWC2	1.21599	1.58584	3.47132	0.00133759	0.0132131	-1.39116
ZFP3	1.21516	2.64732	4.82764	2.41542e-05	0.000637142	2.43511
TMC7	1.21421	0.822592	4.03377	0.000264979	0.00386117	0.140363
METTL21A	1.21402	1.32764	4.92458	1.79271e-05	0.000508392	2.72232
TMEM14A	1.21023	3.85127	3.45591	0.00139652	0.01367	-1.43163
PARPBP	1.20917	-0.02995	3.0167	0.00460997	0.0335874	-2.54371
C12orf49	1.2053	2.28424	5.05521	1.19804e-05	0.000366991	3.11097
TUBA1B	1.20481	6.92319	3.39419	0.0016584	0.0156269	-1.59276
ANKRD65	1.20017	2.89415	4.20383	0.000160028	0.00264018	0.621228
GDE1	1.19884	4.55383	7.68968	3.55969e-09	7.60298e-07	10.9806
RPP40	1.19876	1.51232	4.36962	9.73641e-05	0.00180196	1.09638
NREP	1.19697	4.72098	3.02112	0.00455655	0.0333004	-2.53295
SPAG6	1.19504	1.37099	3.00257	0.00478486	0.0344905	-2.57806
COL7A1	1.19329	4.16234	4.26225	0.0001344	0.00231811	0.787977
RPS6KA4	1.19274	2.33005	3.80199	0.000521544	0.00650093	-0.502744
PCDH1	1.18936	1.4602	2.87765	0.00662595	0.0436686	-2.87741
SELL	1.18931	0.531938	3.21644	0.00270128	0.0224945	-2.04828
ANO8	1.18858	2.4703	3.58231	0.000978492	0.0104496	-1.09717
PRADC1	1.18851	2.03717	5.39326	4.2002e-06	0.000167923	4.12351
GLI3	1.18826	8.13262	6.40246	1.81874e-07	1.58525e-05	7.16576
TAS2R14	1.18648	1.76553	3.26251	0.00238294	0.0205435	-1.93148
TMEM74B	1.18647	0.151982	2.93286	0.0057426	0.0393661	-2.74606
PON2	1.1864	4.46296	4.11425	0.000208871	0.00323866	0.367053
C1R	1.18372	8.26593	4.61496	4.62995e-05	0.00102014	1.80931
ZNF492	1.18275	-1.23934	3.00697	0.00472973	0.0341555	-2.56737
BCDIN3D-AS1	1.18268	0.92973	3.29801	0.00216236	0.0190692	-1.84087
S1PR4	1.18176	-3.90433	2.81305	0.00782041	0.0493758	-3.02909
CCNF	1.18093	0.833431	3.12784	0.00343043	0.0268323	-2.27028
LPHN1	1.17862	3.70106	3.46015	0.00138006	0.0135429	-1.42051
CAPS	1.17701	4.93479	4.19164	0.000165949	0.0027246	0.586536
CCBP2	1.17556	2.86425	3.04182	0.00431398	0.0319313	-2.48243
LOC100499183	1.17537	1.60175	2.9736	0.00516301	0.0364191	-2.64817
LPAR4	1.17421	3.29473	3.29432	0.00218434	0.019173	-1.85031
FAM86A	1.17381	0.762523	3.89725	0.000395455	0.00530585	-0.240285
TMEM177	1.17241	0.0516532	2.95799	0.00537821	0.0375019	-2.68576
NACC1	1.17149	2.80207	8.09101	1.07697e-09	3.10177e-07	12.138
TMEM206	1.16833	1.18492	3.24473	0.00250133	0.0212551	-1.97667
PPFIA3	1.16814	0.397681	2.88883	0.00643742	0.0427742	-2.85094
GTF3C6	1.16399	3.87461	4.69003	3.68212e-05	0.000872084	2.02944
RAB23	1.16226	4.06442	4.76736	2.90609e-05	0.000733605	2.2571
CRYGS	1.16121	1.25051	3.48762	0.00127787	0.0127347	-1.34827
GNG2	1.1606	3.91748	3.6636	0.000776448	0.00878245	-0.879072
GPR156	1.16047	0.405321	4.08106	0.000230445	0.00346881	0.273363
GOLM1	1.15887	7.41835	5.41089	3.97615e-06	0.00016197	4.17653
ZNF850	1.15809	2.57888	5.1468	9.02432e-06	0.000295918	3.38446
NID2	1.15631	4.14084	2.86995	0.00675872	0.044313	-2.8956
ZNF792	1.15617	2.23319	2.96331	0.00530403	0.0371157	-2.67298
EHD3	1.15447	3.89503	5.62963	2.01301e-06	9.8604e-05	4.83525
SLC15A2	1.15446	1.95168	3.61935	0.000880834	0.00971293	-0.998082
ABCC10	1.15374	3.07059	5.45627	3.45289e-06	0.000146442	4.31302
ICA1	1.15336	2.34464	4.23935	0.000143927	0.00243431	0.722524
CMTM1	1.15169	-0.512926	3.02169	0.00454976	0.0332714	-2.53157
FUCA1	1.14803	4.63467	4.8572	2.20573e-05	0.000594921	2.52256
MAP1A	1.14769	5.56892	4.29627	0.000121378	0.00214029	0.885421
LEPROTL1	1.14693	3.90121	5.96474	7.08862e-07	4.55427e-05	5.84647
SGCD	1.1447	6.02536	3.5903	0.000956564	0.0102756	-1.07582
BICD2	1.14456	4.70856	8.90906	9.96892e-11	5.25207e-08	14.4363
HYAL2	1.14443	3.25141	5.23322	6.90384e-06	0.000242483	3.64315
LINC00574	1.1432	1.77363	3.16634	0.0030932	0.0247855	-2.17424
HMGCR	1.14305	4.02521	3.83949	0.000467837	0.00595676	-0.399753
ZSCAN9	1.14122	2.80708	6.60439	9.7357e-08	9.74054e-06	7.77206
SPA17	1.14117	0.87931	3.88742	0.00040695	0.00541827	-0.267485
AGPS	1.14045	4.55641	3.5621	0.0010361	0.010893	-1.15104
ZNF223	1.1352	2.00208	6.16715	3.77616e-07	2.83307e-05	6.45713
ZNF367	1.13505	0.858177	3.15279	0.00320815	0.0255273	-2.20812
ABHD6	1.13494	2.26381	5.26681	6.22068e-06	0.000223116	3.74383
PRDX1	1.13403	6.64556	5.13942	9.23271e-06	0.000300943	3.36242
KBTBD6	1.134	4.0715	4.74697	3.09345e-05	0.000766086	2.19698
PPP1R14B	1.13181	2.80422	3.77779	0.000559343	0.0068461	-0.569006
HOXC5	1.12993	0.600212	3.1236	0.00346961	0.0270673	-2.28081
ZNF423	1.12974	2.16699	3.87998	0.000415876	0.00549925	-0.288077
TTLL1	1.12957	1.62989	5.0672	1.15444e-05	0.000357305	3.14674
ZNF169	1.12915	1.53496	2.87882	0.00660591	0.043552	-2.87463
PRKX	1.12883	0.789462	2.88645	0.00647705	0.0429532	-2.85657
AEN	1.12803	3.06783	5.11683	9.90169e-06	0.000317658	3.29489
TSPAN12	1.12616	2.38152	5.77289	1.2884e-06	7.03291e-05	5.26744
P2RX6	1.12398	0.450443	2.86004	0.00693338	0.0452205	-2.91897
SPAG17	1.12264	4.31965	5.92846	7.93646e-07	4.91273e-05	5.73696
LYPLA1	1.12197	3.88928	7.6914	3.54128e-09	7.60298e-07	10.9856
CTU1	1.11874	0.621186	4.98429	1.49133e-05	0.00043758	2.89975
LOC283174	1.11783	3.51958	5.5837	2.32252e-06	0.000109686	4.69679
PABPC4L	1.11595	1.371	3.70381	0.000692041	0.00806623	-0.770371
RCC2	1.11421	3.9512	6.68544	7.58079e-08	8.28228e-06	8.0148
TPST2	1.11354	1.81807	3.57855	0.000988968	0.010533	-1.1072
EP400NL	1.11266	1.82816	4.71579	3.40317e-05	0.000817977	2.1052
CD3EAP	1.11244	0.990164	3.49336	0.00125745	0.012584	-1.33314
TIAM1	1.11182	3.05794	3.59274	0.000949981	0.0102327	-1.06932
FAM98A	1.1116	5.10379	7.65946	3.89767e-09	8.10578e-07	10.8927
RTN4RL1	1.11062	4.17319	3.61549	0.000890549	0.0097894	-1.00842
SOGA2	1.11054	1.60136	3.35823	0.00183204	0.0169004	-1.68596
RCBTB2	1.10891	3.54683	6.05744	5.31191e-07	3.60845e-05	6.12621
FGF14	1.10775	2.52096	3.29525	0.00217878	0.0191526	-1.84793
AGPAT4-IT1	1.10602	2.8523	6.05032	5.43085e-07	3.6787e-05	6.10474
IPO13	1.10122	3.35444	4.77173	2.86745e-05	0.000728978	2.26998
HSBP1	1.10112	5.53214	4.02674	0.000270532	0.00392761	0.120619
C21orf62	1.09965	1.47468	2.81553	0.00777103	0.0491426	-3.02331
ECM2	1.09705	7.6451	3.51807	0.00117309	0.0119346	-1.26787
HMGB3	1.09673	0.962949	3.22895	0.00261103	0.0219356	-2.01665
HSPA8	1.0959	7.54974	3.43458	0.0014822	0.0143079	-1.48749
LOC100506136	1.09224	1.28043	4.61767	4.59186e-05	0.00101552	1.81724
EIF4E2	1.09084	4.36264	4.5847	5.07685e-05	0.0010932	1.72081
TRAK1	1.08546	3.58792	5.07568	1.12455e-05	0.00035219	3.17206
FIBIN	1.08442	8.48629	3.70926	0.000681297	0.00796852	-0.755584
FLJ27352	1.08356	0.794091	4.70249	3.54451e-05	0.000844555	2.06606
USP31	1.08267	3.52846	3.89178	0.000401816	0.00535784	-0.255434
ZNF85	1.08128	2.36498	5.63206	1.99782e-06	9.80626e-05	4.84259
FZD1	1.0785	4.77492	4.1773	0.000173192	0.00282007	0.545756
PIF1	1.07807	0.92474	3.52732	0.00114295	0.0117176	-1.24339
NXT2	1.07768	2.63356	4.54012	5.81365e-05	0.00121866	1.59071
NUDT1	1.07755	1.68981	2.89393	0.00635293	0.0423553	-2.83882
GALNT1	1.07741	5.81844	4.16276	0.000180853	0.00291281	0.504444
DNAH5	1.07504	2.94279	3.62408	0.000869053	0.00961882	-0.985385
RP2	1.07473	2.80369	3.21321	0.00272505	0.0226321	-2.05643
SKA2	1.07432	3.36384	5.41535	3.92142e-06	0.000160846	4.18993
CENPN	1.07427	2.26592	6.11672	4.4173e-07	3.1622e-05	6.30504
NT5DC2	1.07403	3.8753	4.27271	0.000130257	0.00226569	0.817909
CMTM3	1.07373	3.68245	4.52723	6.04568e-05	0.00125326	1.55316
NNAT	1.07281	1.23212	4.94639	1.67622e-05	0.00047937	2.78708
ERI2	1.07215	3.78997	4.40617	8.72075e-05	0.00165603	1.20189
EVI5L	1.07116	2.35252	3.56393	0.00103074	0.0108464	-1.14616
GLRX5	1.071	2.91005	4.23491	0.000145849	0.00245756	0.709852
ARPC5	1.0688	4.68913	3.84982	0.000454012	0.00582452	-0.371309
MIR3129	1.0677	-3.9654	2.80997	0.00788202	0.0496195	-3.03626
MGAT4B	1.06612	4.3225	4.03182	0.000266507	0.00388104	0.134891
NME1	1.0653	3.88961	2.84457	0.00721451	0.0465158	-2.95536
ZNF671	1.06509	0.360053	2.92397	0.00587697	0.039928	-2.76732
TFDP1	1.06328	4.13869	4.23598	0.000145384	0.00245321	0.712904
MVB12B	1.06256	1.8568	4.39143	9.11716e-05	0.00171823	1.15931
GGH	1.06255	2.8437	3.09872	0.0037084	0.0284067	-2.34249
KCTD21	1.05992	2.80443	6.02909	5.80186e-07	3.89662e-05	6.04067
NRK	1.05914	6.46725	4.14137	0.000192723	0.0030542	0.443791
ADO	1.05881	4.02025	6.94947	3.36531e-08	4.41191e-06	8.80268
MMP23B	1.05867	-3.9734	2.85695	0.00698866	0.045456	-2.92624
GLB1	1.05865	4.88361	6.0811	4.93482e-07	3.4209e-05	6.19761
PRSS27	1.05591	-0.330579	2.98081	0.00506629	0.0359293	-2.63075
ZKSCAN7	1.055	2.58724	6.32182	2.33564e-07	1.95665e-05	6.92311
LINS	1.05461	2.63022	5.42818	3.76812e-06	0.000156987	4.22851
PCNA	1.05366	4.14018	4.81992	2.47333e-05	0.00064793	2.4123
ANO1	1.05331	4.74562	3.77358	0.000566181	0.0069084	-0.580511
SPTLC3	1.05241	2.67471	3.28235	0.00225717	0.0196666	-1.88091
KLLN	1.05142	0.0403524	2.86517	0.00684248	0.0447814	-2.90688
CALD1	1.05112	7.84839	4.95677	1.62341e-05	0.000467086	2.81793
CAPZB	1.04728	6.00149	3.5379	0.00110935	0.01143	-1.21533
MPP3	1.04591	2.30856	3.9914	0.000300178	0.00424899	0.0216743
OSTC	1.0455	4.69963	3.41584	0.00156158	0.0149644	-1.5364
LHFPL2	1.04409	6.06505	4.51354	6.30215e-05	0.00129697	1.51329
CTSK	1.04329	7.12006	5.14801	8.99059e-06	0.000295629	3.38808
FAIM2	1.04228	1.37917	3.16489	0.00310528	0.0248632	-2.17786
LRRC8B	1.04146	1.62198	3.70695	0.000685831	0.00801364	-0.761853
C6orf163	1.03998	2.04584	4.29162	0.000123081	0.00216469	0.872095
ANKRD50	1.03816	5.75285	3.11771	0.00352479	0.0273358	-2.29544
PUS1	1.03672	2.34337	3.185	0.00294129	0.0239219	-2.12745
GAS2L1	1.03622	2.97124	3.18438	0.00294626	0.0239402	-2.12902
ARVCF	1.03365	2.17546	3.4674	0.00135237	0.0133258	-1.40148
MIR1827	1.0322	-3.7597	2.81644	0.00775287	0.049067	-3.02117
C3orf62	1.03117	2.25456	4.73315	3.22714e-05	0.000785431	2.15628
NQO1	1.03106	2.9862	4.96204	1.59723e-05	0.000461795	2.83361
TIMP3	1.03042	8.79447	4.57637	5.20721e-05	0.00111086	1.69646
LYG1	1.03016	1.22902	3.24069	0.002529	0.0214134	-1.98692
CDK2AP1	1.02899	7.02172	3.57703	0.000993221	0.0105688	-1.11124
ARPC1B	1.0283	5.03328	5.30791	5.47558e-06	0.000203235	3.86714
PLBD1	1.02736	5.02176	4.97937	1.51413e-05	0.000442843	2.88512
NLN	1.02532	3.69795	4.01127	0.000283136	0.00407565	0.0772808
XKR8	1.02465	3.54838	2.91376	0.00603484	0.0407038	-2.79167
FAT2	1.02235	1.19348	3.7836	0.000550028	0.00675651	-0.553107
TDRKH	1.01912	0.841647	3.55062	0.00107024	0.0111531	-1.18156
NCEH1	1.0187	2.13554	3.72162	0.000657559	0.00777527	-0.72206
EML1	1.01782	5.95095	4.61792	4.58838e-05	0.00101552	1.81797
TUSC2	1.01643	3.18708	3.98628	0.000304726	0.00428675	0.00736878
PLXNA1	1.01628	4.68718	5.66499	1.80306e-06	8.99937e-05	4.94191
LNX1	1.01603	4.5853	4.53009	5.99347e-05	0.00124425	1.56148
MIR497HG	1.01487	3.50954	3.32808	0.00199089	0.0179788	-1.76371
PROS1	1.01281	5.47567	3.97197	0.000317798	0.00444102	-0.0325741
PLD1	1.01252	4.13623	4.60411	4.78563e-05	0.00104473	1.77754
COL18A1	1.01168	3.98671	2.83451	0.00740284	0.0474214	-2.97893
ENPP2	1.01055	4.27113	2.88348	0.00652686	0.043199	-2.8636
IPW	1.00783	3.466	6.57439	1.06816e-07	1.04989e-05	7.68211
BPGM	1.00775	4.47827	4.78108	2.78637e-05	0.000715701	2.29758
GM2A	1.00766	4.50415	6.9854	3.01438e-08	4.0837e-06	8.90951
ITPA	1.00679	2.81565	4.4309	8.09346e-05	0.00156803	1.27342
ADCK1	1.00672	0.997795	5.07735	1.11878e-05	0.000350846	3.17703
FADD	1.00462	3.62936	5.38076	4.36665e-06	0.000173699	4.08593
CSMD2	1.00458	5.3451	3.55693	0.00105134	0.0110045	-1.16479
SKAP2	1.00211	3.72894	3.87592	0.000420819	0.00555191	-0.299289
PDE8B	1.00171	2.36781	4.18557	0.000168978	0.00276667	0.569266
FADS2	1.0013	4.69199	3.24808	0.00247855	0.0210917	-1.96815
MYO15B	-1.00034	5.5345	-4.12895	0.000199962	0.0031437	0.40862
USP36	-1.00166	5.25409	-4.94275	1.6951e-05	0.000484185	2.77628
MED16	-1.00204	3.96418	-3.67426	0.000753145	0.00856793	-0.850302
RORA	-1.00216	8.01585	-4.41689	8.44314e-05	0.00161819	1.23289
DUSP15	-1.00266	0.188537	-3.02283	0.00453605	0.0331916	-2.52878
RASSF4	-1.00396	3.08055	-4.08735	0.000226194	0.00343098	0.291103
USPL1	-1.0047	4.83562	-2.84291	0.00724522	0.0466258	-2.95924
FOXJ2	-1.00488	5.40541	-4.84693	2.27647e-05	0.000607658	2.49216
TSLP	-1.0056	2.17235	-3.7351	0.000632557	0.00753979	-0.685403
GPRASP1	-1.00583	7.20384	-5.19895	7.67794e-06	0.000261912	3.54049
LOC100216545	-1.00708	4.78283	-4.42841	8.15442e-05	0.00157688	1.26623
CCNH	-1.00799	4.94477	-5.59274	2.25805e-06	0.000107714	4.72404
SDHAP2	-1.00805	3.32687	-3.26072	0.00239461	0.0206067	-1.93604
PHC2	-1.00861	5.64082	-2.97664	0.00512205	0.0361992	-2.64083
JHDM1D	-1.00872	6.45383	-3.53001	0.00113431	0.0116416	-1.23625
TMBIM1	-1.00882	7.03925	-3.99923	0.000293345	0.0041845	0.0435763
SSTR5	-1.00892	3.9503	-3.20526	0.00278439	0.0229768	-2.07647
LOC729970	-1.00922	1.39215	-3.43504	0.0014803	0.014307	-1.48629
ZNF185	-1.00961	3.53393	-4.74748	3.08861e-05	0.000765949	2.19849
PHLDB3	-1.01089	2.74037	-3.77656	0.000561322	0.00685971	-0.572351
RASSF1	-1.0114	4.91569	-5.68269	1.70639e-06	8.7188e-05	4.99527
RNF24	-1.01314	5.62693	-5.4078	4.01463e-06	0.000163257	4.16721
ZMIZ1	-1.01557	8.02959	-3.47809	0.00131248	0.0130248	-1.37337
DBIL5P	-1.01711	0.607265	-2.92697	0.00583135	0.0397497	-2.76016
KBTBD12	-1.01778	2.46436	-3.45999	0.00138068	0.0135429	-1.42093
CCDC19	-1.01796	0.73008	-2.99451	0.00488742	0.0349641	-2.59762
GABARAPL1	-1.01871	6.13322	-4.46196	7.36807e-05	0.00146915	1.36342
LRCH2	-1.01921	1.9209	-4.25005	0.000139395	0.00237957	0.753103
AOX1	-1.01959	5.27816	-4.1525	0.000186451	0.00298877	0.475354
PLA2G16	-1.02043	4.24168	-2.94904	0.00550545	0.0381668	-2.70728
CD79B	-1.02293	3.0206	-3.77662	0.000561229	0.00685971	-0.572194
ACVR2B-AS1	-1.02403	1.79518	-3.40361	0.00161559	0.0153394	-1.56826
CRY2	-1.02422	6.23906	-5.0927	1.06689e-05	0.000337701	3.22286
PLIN2	-1.02436	4.15607	-5.07018	1.14384e-05	0.000354948	3.15565
PLEKHA2	-1.0251	4.16435	-4.90651	1.89529e-05	0.000531129	2.6687
LOC100289361	-1.02645	0.21365	-2.87447	0.00668038	0.0438843	-2.88491
MGEA5	-1.02653	7.8232	-5.47725	3.23471e-06	0.000138677	4.37617
TNIP1	-1.02691	6.48655	-4.45443	7.53763e-05	0.00149667	1.34161
PTK6	-1.02716	2.21606	-3.46609	0.00135731	0.0133524	-1.40491
GAB1	-1.02908	6.10649	-4.5126	6.3201e-05	0.00129841	1.51056
ABTB1	-1.03012	3.6059	-2.87355	0.00669633	0.0439526	-2.8871
NCOR2	-1.03013	7.76984	-2.93775	0.00566992	0.0390422	-2.73435
SLC16A3	-1.03106	6.64717	-4.1649	0.000179703	0.00289823	0.51053
PRKD2	-1.03114	4.03055	-5.03887	1.26005e-05	0.00038201	3.06229
TCF7	-1.03148	3.63681	-4.77455	2.84275e-05	0.000725114	2.2783
SPEN	-1.03314	7.77935	-7.27962	1.22817e-08	2.03163e-06	9.78032
PHF21A	-1.03368	6.24312	-6.31784	2.36463e-07	1.97397e-05	6.91114
IGSF8	-1.03463	4.28508	-4.67285	3.88052e-05	0.000906397	1.97899
PPP1R3E	-1.03542	4.26285	-4.19097	0.000166283	0.0027282	0.584616
DIRAS3	-1.03543	2.58485	-2.92381	0.00587939	0.039928	-2.7677
UBTD1	-1.0356	3.72252	-4.65941	4.04309e-05	0.000935156	1.93954
SMTN	-1.03583	5.8556	-3.74484	0.000615081	0.00738346	-0.658903
NOTCH4	-1.03944	1.68126	-3.10532	0.0036436	0.0280098	-2.32616
NEURL2	-1.04091	0.715086	-3.03936	0.00434211	0.0320994	-2.48843
CEP250	-1.04097	6.15494	-5.82328	1.10127e-06	6.3371e-05	5.41949
ZHX2	-1.04224	5.86215	-4.76851	2.89586e-05	0.00073271	2.26049
RNF157	-1.04293	1.33724	-3.14093	0.00331209	0.0261308	-2.23772
GPER	-1.04361	4.51123	-3.13073	0.00340397	0.0266517	-2.2631
RLIM	-1.0449	7.05757	-3.20329	0.0027993	0.0230597	-2.08144
FGFR4	-1.04493	0.592334	-3.04948	0.0042273	0.031427	-2.46367
SIAH2	-1.04548	4.82397	-9.47664	2.00716e-11	1.53503e-08	15.9787
SYNE2	-1.04673	6.52097	-2.92914	0.00579847	0.0395939	-2.75496
SNHG15	-1.04806	2.73785	-8.23151	7.11625e-10	2.34322e-07	12.5387
BNIP3L	-1.04821	8.37671	-7.98533	1.47296e-09	3.75494e-07	11.835
C20orf111	-1.04915	5.51209	-4.20771	0.00015819	0.00261823	0.632263
EPS8	-1.05027	7.26922	-3.2016	0.00281214	0.0231253	-2.0857
ZNF703	-1.05109	3.19484	-4.32539	0.000111217	0.00200207	0.969057
TUFT1	-1.05187	3.279	-5.41177	3.96539e-06	0.00016181	4.17915
LRP5	-1.05288	4.29807	-3.99662	0.000295611	0.00420416	0.0362579
GYLTL1B	-1.05325	0.0662576	-3.19795	0.00284005	0.0232821	-2.09488
DKFZP686I15217	-1.05335	2.82554	-4.11469	0.000208602	0.00323661	0.368283
CXXC5	-1.05443	4.37657	-3.03429	0.00440073	0.0324274	-2.50082
MXD1	-1.05516	4.83596	-8.15016	9.04335e-10	2.78441e-07	12.307
CXCR7	-1.05778	7.17472	-3.23263	0.00258504	0.0217972	-2.00733
VPS37D	-1.05805	1.23072	-4.44145	7.83936e-05	0.00153346	1.30399
GPM6B	-1.06246	5.14825	-3.185	0.00294129	0.0239219	-2.12745
DDTL	-1.0658	0.898636	-3.30283	0.00213396	0.0188847	-1.82853
RPS6KA5	-1.06621	3.12769	-4.89153	1.98469e-05	0.000551544	2.62429
ZNF516	-1.06673	5.20414	-6.37783	1.96308e-07	1.69239e-05	7.09167
YEATS2	-1.06752	6.3027	-4.23167	0.000147269	0.00247972	0.700594
MLLT3	-1.06835	4.32287	-5.20211	7.6031e-06	0.000259733	3.54995
C5orf56	-1.06963	2.41383	-4.21073	0.000156768	0.0026027	0.640885
FGD5	-1.0697	5.61315	-5.65958	1.8337e-06	9.09485e-05	4.92559
ADCY2	-1.07048	6.36195	-4.80625	2.57939e-05	0.00066906	2.37188
HLA-F	-1.07078	3.61236	-6.25232	2.89811e-07	2.28267e-05	6.7138
C12orf57	-1.07183	5.79154	-3.52555	0.00114865	0.011738	-1.24808
C15orf39	-1.07208	3.4837	-4.04803	0.000254069	0.00374129	0.180396
FBXO32	-1.07276	4.46002	-4.70435	3.52436e-05	0.000842429	2.07155
ARRDC2	-1.07341	4.78691	-4.37879	9.47114e-05	0.00176503	1.12283
PARD3	-1.07394	5.12583	-3.61512	0.000891485	0.0097894	-1.00941
EIF4A3	-1.07446	4.6324	-4.88572	2.02049e-05	0.000558295	2.60706
SLC25A28	-1.0746	4.25115	-3.28796	0.00222277	0.0194025	-1.86658
MIR155HG	-1.07551	1.37568	-2.92453	0.00586832	0.0399214	-2.76597
NDNF	-1.0777	7.25816	-4.30477	0.000118321	0.00209966	0.909819
S1PR2	-1.08155	3.10099	-3.90661	0.000384804	0.00518643	-0.214364
LOC100129794	-1.08212	2.23265	-3.32107	0.00202968	0.0181703	-1.78173
SPAG4	-1.08338	3.8198	-5.16067	8.64486e-06	0.000285847	3.42594
FBXO31	-1.08434	5.10949	-5.0547	1.19993e-05	0.000367069	3.10946
CYP26B1	-1.08481	6.39027	-3.48126	0.00130086	0.0129204	-1.36502
PNPLA7	-1.085	3.65817	-4.03806	0.000261649	0.00382568	0.152403
MAP3K9	-1.08505	1.11222	-3.4286	0.0015071	0.0145127	-1.50311
CCDC28A	-1.08559	3.34706	-3.40383	0.00161459	0.0153361	-1.56768
LOC91450	-1.08955	0.231867	-3.40977	0.00158817	0.0151885	-1.55222
AKNA	-1.0933	4.7221	-4.46989	7.1933e-05	0.00144141	1.38644
H3F3B	-1.09401	9.52967	-5.20221	7.6007e-06	0.000259733	3.55026
TBX3	-1.09529	1.97718	-3.18621	0.00293169	0.0238683	-2.12441
SNHG1	-1.09555	4.77395	-7.26879	1.26925e-08	2.03994e-06	9.74842
IRF2BPL	-1.09665	4.85432	-4.68168	3.7772e-05	0.000889748	2.00493
FNBP1	-1.09686	4.70977	-7.42111	7.99613e-09	1.45825e-06	10.1964
FOXP2	-1.09697	4.38291	-7.45706	7.17241e-09	1.32847e-06	10.3018
KIF26A	-1.09929	3.14569	-5.49796	3.03287e-06	0.000132908	4.43851
YPEL2	-1.10002	5.70788	-3.1058	0.00363893	0.0279922	-2.32498
ABHD4	-1.10198	3.64447	-3.93122	0.000358098	0.00487468	-0.146048
GGA2	-1.10217	5.91215	-6.1285	4.25831e-07	3.09527e-05	6.34059
SNX25	-1.103	4.54586	-4.3928	9.07966e-05	0.00171386	1.16326
ODF3L1	-1.10448	1.13741	-4.50697	6.42884e-05	0.00131279	1.4942
NR3C2	-1.10498	4.70097	-4.44655	7.71959e-05	0.00152454	1.31875
XAB2	-1.10505	3.80845	-3.45074	0.00141682	0.0138173	-1.44517
UPP1	-1.10523	3.52902	-3.86593	0.000433236	0.00564971	-0.326881
RLF	-1.10533	6.90433	-7.34364	1.01118e-08	1.73718e-06	9.96881
DYRK3	-1.10541	3.63573	-2.84744	0.0071615	0.0462377	-2.94861
OGFR	-1.10635	4.50807	-4.57769	5.18627e-05	0.00110872	1.70033
SH3RF2	-1.10712	2.12357	-3.98649	0.000304539	0.00428675	0.00795215
FOXN3	-1.10714	6.69549	-5.6237	2.05052e-06	9.94598e-05	4.81738
SCML1	-1.10714	4.31844	-5.94303	7.58441e-07	4.78769e-05	5.78094
LOC100126784	-1.1079	2.49411	-3.42515	0.00152164	0.0146112	-1.51211
TULP3	-1.10863	5.56702	-4.50859	6.39734e-05	0.00130861	1.49891
NECAB3	-1.10886	2.79194	-3.59418	0.000946104	0.0102141	-1.06546
AATK	-1.10966	0.852866	-3.25871	0.00240775	0.0206826	-1.94114
DPY19L2	-1.11006	3.33256	-4.75351	3.03203e-05	0.000755967	2.21628
PSRC1	-1.11019	2.59617	-3.53549	0.00111693	0.0114931	-1.22173
DENND3	-1.11168	5.24389	-5.42708	3.78099e-06	0.000156987	4.22521
CSNK1D	-1.11206	6.24913	-4.63414	4.36711e-05	0.00098045	1.86546
FEM1C	-1.1122	6.06591	-10.677	7.76262e-13	1.31454e-09	19.0913
ARHGAP10	-1.11236	5.32126	-3.36596	0.00179329	0.0166531	-1.66596
LINC00115	-1.11242	1.55624	-3.21272	0.00272869	0.0226401	-2.05768
CLK3	-1.1134	5.39363	-4.78785	2.72911e-05	0.00070328	2.31756
LOC154761	-1.11404	0.246131	-3.03575	0.00438384	0.0323189	-2.49727
LOC401074	-1.11435	0.78663	-3.21548	0.0027083	0.0225372	-2.05069
BTG3	-1.11734	5.05164	-5.28718	5.83969e-06	0.000213402	3.80491
CIRBP-AS1	-1.11785	1.46302	-4.13959	0.000193746	0.00306836	0.438741
NINJ1	-1.11944	5.669	-3.26792	0.00234796	0.0203307	-1.9177
SREBF1	-1.11971	5.44959	-4.64127	4.27307e-05	0.000969333	1.88638
KCNAB1	-1.11984	6.25608	-5.69249	1.65509e-06	8.51169e-05	5.02484
APLN	-1.1204	2.11829	-2.84227	0.00725716	0.04669	-2.96075
AK8	-1.12305	-0.151687	-3.50718	0.0012096	0.0122082	-1.29668
NFKBIE	-1.12432	1.2301	-3.44636	0.00143427	0.0139588	-1.45666
IFT122	-1.12446	5.507	-6.56247	1.10826e-07	1.07243e-05	7.64635
FOXO3	-1.12575	7.78531	-4.75215	3.04472e-05	0.000758238	2.21226
ALDH2	-1.12625	5.05545	-5.04088	1.25226e-05	0.000380134	3.06827
ZBTB10	-1.12947	5.72964	-2.8832	0.00653157	0.0432181	-2.86426
ZNF791	-1.12983	5.19942	-4.34241	0.000105674	0.00192047	1.01798
PMS2CL	-1.13004	3.00858	-8.71853	1.72286e-10	7.85493e-08	13.9087
SIK2	-1.13293	6.53228	-5.46639	3.34593e-06	0.000142902	4.34346
MIR942	-1.13366	-3.89876	-2.95898	0.00536431	0.037427	-2.68338
SHMT2	-1.13509	6.92969	-5.82342	1.10078e-06	6.3371e-05	5.41992
YTHDC1	-1.13552	7.15855	-7.26835	1.27094e-08	2.03994e-06	9.74712
METRNL	-1.13613	5.04835	-4.5754	5.22249e-05	0.00111244	1.69365
PTP4A3	-1.13825	0.678411	-3.33059	0.00197716	0.0178774	-1.75724
BTG1	-1.13876	8.30347	-3.24074	0.00252862	0.0214134	-1.98678
ASS1	-1.14017	6.58314	-6.10943	4.51859e-07	3.19781e-05	6.28306
TIPARP-AS1	-1.14062	2.93701	-3.51543	0.00118186	0.0119792	-1.27487
MAB21L2	-1.14237	2.89067	-4.33126	0.000109275	0.00197312	0.985907
FLJ43663	-1.14248	6.36562	-5.21816	7.23412e-06	0.000250741	3.59801
SLC7A5P2	-1.14378	3.42556	-3.7708	0.000570735	0.00696038	-0.588094
TLE2	-1.14492	3.30272	-5.01837	1.34242e-05	0.000402352	3.00121
RNF144B	-1.14678	4.60717	-3.9316	0.000357702	0.00487379	-0.144996
RHOU	-1.1477	5.88165	-4.11001	0.000211518	0.00326507	0.355048
TPRG1	-1.14814	4.0719	-3.88697	0.000407485	0.00541827	-0.268732
CTIF	-1.14845	5.29539	-6.68203	7.6608e-08	8.30828e-06	8.00461
ALDH3A2	-1.14973	6.35799	-6.1467	4.02408e-07	2.99068e-05	6.39546
KIAA1522	-1.14978	2.41677	-4.20043	0.000161659	0.00266338	0.611547
ANKZF1	-1.15352	6.09223	-4.08227	0.000229625	0.00346087	0.27676
USP2	-1.15385	2.45461	-4.0976	0.000219436	0.00335421	0.320016
SLC16A9	-1.15465	2.14007	-3.27706	0.00229004	0.0198946	-1.8944
LOC255512	-1.15519	-0.0631341	-3.27398	0.00230944	0.0200411	-1.90227
HSD17B3	-1.15552	0.0786768	-3.30727	0.00210809	0.0186906	-1.81714
CERK	-1.15752	6.40041	-6.1267	4.28231e-07	3.09527e-05	6.33514
PDE3B	-1.15922	4.81771	-3.20896	0.00275662	0.0228271	-2.06715
JUP	-1.16262	3.65202	-3.93467	0.000354506	0.00485266	-0.136471
NPAS2	-1.16264	4.51465	-5.5882	2.29017e-06	0.000108808	4.71037
FAM13A	-1.16327	6.25443	-3.63139	0.000851164	0.00946057	-0.965769
PNP	-1.16577	4.37422	-3.13974	0.00332268	0.0261795	-2.24068
BCKDHA	-1.16632	4.20525	-4.65119	4.14574e-05	0.000949635	1.91544
SYNE3	-1.16683	4.51868	-3.7472	0.000610922	0.00733725	-0.652486
TMEM107	-1.16694	3.82048	-4.47339	7.11741e-05	0.00142879	1.39661
EHD1	-1.16704	3.87901	-4.07942	0.000231564	0.00348125	0.268745
ZBTB21	-1.16898	6.47729	-5.28511	5.87724e-06	0.000214036	3.79872
RHOBTB3	-1.17041	7.6777	-3.42883	0.00150612	0.0145092	-1.5025
FLJ35282	-1.1711	2.96797	-4.14686	0.000189607	0.00302504	0.459341
NFKB2	-1.17327	4.04616	-4.18896	0.00016728	0.00274266	0.578907
KIAA2022	-1.17517	1.7222	-3.11933	0.00350958	0.0272811	-2.29143
TSKU	-1.1757	4.47475	-4.52121	6.1572e-05	0.00127156	1.53562
MOAP1	-1.17744	3.51344	-5.42428	3.81405e-06	0.000158083	4.21679
IGFLR1	-1.18201	0.801877	-2.96593	0.00526781	0.0369167	-2.66667
FOXD2	-1.18473	5.04338	-5.33055	5.10379e-06	0.00019314	3.93511
RASSF5	-1.18668	3.42783	-5.23048	6.9628e-06	0.000243478	3.63494
MEG3	-1.18917	6.77651	-4.26362	0.000133849	0.00231289	0.791906
PXN-AS1	-1.1892	0.456029	-3.89179	0.000401803	0.00535784	-0.255403
CECR5	-1.19219	3.31155	-7.49807	6.33653e-09	1.22585e-06	10.4219
KIAA0355	-1.19354	5.7678	-4.47342	7.11678e-05	0.00142879	1.39669
TGIF1	-1.19653	4.90562	-5.52481	2.78972e-06	0.00012646	4.51938
NCK1	-1.19653	5.05915	-8.22237	7.31028e-10	2.37414e-07	12.5127
LAYN	-1.19825	4.71008	-5.46844	3.32461e-06	0.000142274	4.34964
MYO15A	-1.19871	3.7471	-5.7972	1.19444e-06	6.70762e-05	5.3408
TLN2	-1.19931	4.31784	-6.31086	2.41642e-07	1.99612e-05	6.89012
ARID5B	-1.20132	6.48253	-3.60221	0.000924777	0.0100526	-1.04398
THSD4	-1.20211	4.26287	-4.49518	6.66294e-05	0.00135013	1.45989
AGPAT9	-1.20213	1.97461	-5.20916	7.43874e-06	0.000255962	3.57106
ORAI3	-1.2025	4.8127	-4.77087	2.87495e-05	0.000728978	2.26746
PHF3	-1.20407	8.08709	-4.22827	0.000148773	0.00249795	0.690886
ELL	-1.20593	3.93918	-5.99838	6.38382e-07	4.22759e-05	5.948
ZNF292	-1.20802	8.03056	-4.86945	2.12416e-05	0.000578845	2.55886
LOC150381	-1.20962	3.94743	-4.98671	1.48023e-05	0.0004354	2.90696
ZNF331	-1.21145	5.23528	-5.72443	1.49834e-06	7.89394e-05	5.1212
PTPRU	-1.21234	5.67112	-7.52155	5.90316e-09	1.16627e-06	10.4905
PELO	-1.21273	5.76739	-8.28266	6.12343e-10	2.04471e-07	12.684
FAM115C	-1.21426	4.96059	-5.34298	4.91058e-06	0.000188687	3.97241
SLC2A4	-1.21543	0.949219	-3.01593	0.00461933	0.0336349	-2.54558
MIR1908	-1.21824	-3.73476	-2.97956	0.00508302	0.0360031	-2.63378
SALL4	-1.21832	0.457334	-3.06207	0.00408842	0.0306659	-2.43279
INADL	-1.21905	6.25174	-3.35709	0.0018378	0.0169354	-1.6889
KIAA1462	-1.2192	5.84609	-3.97198	0.000317794	0.00444102	-0.0325612
CAPN12	-1.22372	0.392949	-2.97454	0.00515038	0.0363409	-2.64591
PATL1	-1.22377	5.06669	-4.93909	1.71433e-05	0.00048909	2.76541
SYCP2L	-1.224	1.5581	-3.40584	0.0016056	0.0152996	-1.56245
HOXA11-AS	-1.22466	2.58074	-3.64861	0.000810388	0.00910122	-0.919453
HOXA13	-1.22747	3.58799	-5.11793	9.86785e-06	0.000317001	3.29819
TTC21A	-1.22771	3.54291	-5.89277	8.86929e-07	5.36411e-05	5.62925
FAM162A	-1.22985	5.72437	-5.70051	1.61425e-06	8.33783e-05	5.04903
FP588	-1.23207	2.10038	-4.70402	3.52787e-05	0.000842429	2.07059
SORL1	-1.23616	5.23036	-4.13531	0.000196223	0.00309517	0.426625
ARHGEF2	-1.23707	6.73714	-7.10981	2.06034e-08	2.97845e-06	9.27861
DIP2A-IT1	-1.23746	-0.825598	-2.85669	0.00699332	0.0454636	-2.92685
GPRASP2	-1.23804	1.3687	-2.86121	0.00691258	0.0451097	-2.91622
WDR5B	-1.24302	5.25884	-5.81911	1.11564e-06	6.39065e-05	5.40693
NCKAP1L	-1.24635	2.05915	-3.66054	0.000783256	0.00885524	-0.887314
ESR2	-1.24663	0.199669	-2.94176	0.00561101	0.0387153	-2.72475
GPRC5C	-1.24669	5.00821	-2.83738	0.00734865	0.0471762	-2.97221
C1orf226	-1.24717	1.56513	-3.67481	0.000751972	0.00856692	-0.84883
CXXC4	-1.24827	2.22985	-4.14567	0.000190278	0.00302759	0.455972
ASNS	-1.24845	4.17269	-5.15609	8.76832e-06	0.000288721	3.41225
PPME1	-1.24904	4.42438	-3.57158	0.00100868	0.0106753	-1.12579
ZKSCAN1	-1.25085	7.16017	-3.02553	0.00450384	0.0330068	-2.52221
MYC	-1.25246	3.89492	-3.81858	0.000497082	0.00624527	-0.457228
SPSB2	-1.25315	2.15784	-7.18767	1.62471e-08	2.48508e-06	9.50899
VLDLR	-1.2548	4.05711	-4.04424	0.000256927	0.00377868	0.169744
LDHD	-1.25524	3.13452	-4.87992	2.0569e-05	0.00056441	2.58985
SDC4	-1.25967	6.76118	-4.29674	0.000121206	0.00213965	0.886776
RYBP	-1.2615	5.537	-6.57332	1.07168e-07	1.04989e-05	7.67891
RALGDS	-1.26324	4.89168	-5.46587	3.35133e-06	0.000142902	4.3419
PRCD	-1.26391	1.65397	-3.73834	0.000626695	0.00748875	-0.676598
IRF2BP2	-1.26539	7.4201	-9.65835	1.21208e-11	9.57866e-09	16.463
BAG3	-1.26829	6.03855	-5.22901	6.99461e-06	0.000244224	3.63053
KLF11	-1.2684	4.09939	-8.00989	1.36942e-09	3.61144e-07	11.9055
MTRNR2L8	-1.27053	0.612601	-3.00769	0.00472075	0.0341337	-2.56562
LOC440028	-1.27078	0.461201	-3.47174	0.00133604	0.0132033	-1.39007
LOC554223	-1.27357	0.448076	-3.31352	0.00207224	0.0184431	-1.80112
EID2B	-1.27382	1.89485	-3.24174	0.00252177	0.0213827	-1.98425
ILF3-AS1	-1.27819	5.18543	-5.30889	5.45904e-06	0.000203176	3.87006
SBDS	-1.2783	5.57099	-3.01101	0.00467967	0.0339698	-2.55755
C9orf72	-1.28059	3.96126	-4.1374	0.000195008	0.00308011	0.43255
GPM6A	-1.28143	2.6078	-3.99278	0.000298964	0.00423983	0.0255285
MIR3132	-1.28266	-3.81747	-3.57294	0.0010048	0.0106395	-1.12216
SH3BP5	-1.28452	3.94448	-3.12906	0.00341923	0.0267535	-2.26725
2019-03-03	-1.28616	3.53053	-3.64876	0.000810054	0.00910122	-0.919065
DUSP1	-1.28627	8.79598	-6.01908	5.98532e-07	3.99718e-05	6.01049
SLAIN1	-1.28725	2.20028	-4.41803	8.41424e-05	0.00161657	1.23617
OXNAD1	-1.28888	4.79447	-4.27828	0.000128102	0.00223147	0.833863
OTUB2	-1.28983	3.04757	-3.57059	0.0010115	0.0106961	-1.12842
BCR	-1.29026	4.88123	-5.1732	8.31571e-06	0.000277674	3.46343
MIR3675	-1.29057	-3.90809	-2.89584	0.00632176	0.0421949	-2.83431
GBP2	-1.29167	7.12006	-6.76323	5.96477e-08	6.84074e-06	8.24741
PROSER2	-1.29211	3.13152	-7.28413	1.21143e-08	2.02258e-06	9.79362
RELA	-1.29577	6.14538	-4.86566	2.14906e-05	0.00058362	2.54763
WWP2	-1.29611	10.2778	-5.79658	1.19678e-06	6.70762e-05	5.33891
CDKN1B	-1.29779	6.32316	-8.61847	2.30038e-10	9.56796e-08	13.6297
NDRG1	-1.29939	9.02743	-6.51125	1.2985e-07	1.20253e-05	7.49265
FUT8-AS1	-1.29949	-1.08751	-2.93536	0.0057053	0.039219	-2.74007
PARM1	-1.30088	6.82719	-3.92429	0.000365433	0.00496487	-0.16531
LOC100507217	-1.30134	6.32475	-7.74448	3.02044e-09	6.88545e-07	11.1397
SERTAD1	-1.30135	4.26241	-4.86705	2.1399e-05	0.000581798	2.55175
RSG1	-1.30282	1.59291	-5.51613	2.86617e-06	0.000127968	4.49321
ARID5A	-1.30386	3.60627	-5.02269	1.32464e-05	0.000398029	3.01407
SLC34A3	-1.30449	-0.496232	-2.8321	0.00744866	0.0476505	-2.98458
NYAP1	-1.30608	2.1494	-4.0921	0.000223037	0.00339284	0.3045
MAFK	-1.30752	4.18704	-3.41532	0.00156387	0.0149803	-1.53777
TBC1D2B	-1.30769	5.44418	-4.16341	0.000180502	0.00290914	0.506298
HOXA11	-1.30849	4.70773	-5.51079	2.91415e-06	0.000129622	4.47715
HSPA4L	-1.30934	3.4688	-3.36543	0.00179592	0.016671	-1.66734
TACR2	-1.31119	1.36402	-4.26535	0.000133159	0.0023077	0.796846
SFMBT2	-1.31233	4.89935	-4.29498	0.000121847	0.00214617	0.881735
CASZ1	-1.31367	0.420674	-2.95091	0.00547868	0.0380125	-2.7028
ZNF442	-1.31856	2.13359	-5.4844	3.16359e-06	0.000136616	4.39768
PPP4R4	-1.31926	6.44889	-5.4028	4.07749e-06	0.000164683	4.15219
TLE3	-1.31974	5.46787	-6.65282	8.38347e-08	8.79448e-06	7.91715
REM2	-1.32222	0.417392	-3.0277	0.00447812	0.0328997	-2.51692
ICAM1	-1.32467	5.9165	-5.42722	3.77939e-06	0.000156987	4.22562
CCNB1IP1	-1.32816	5.0662	-4.695	3.62659e-05	0.000860653	2.04405
INHA	-1.32948	0.530025	-2.86645	0.00681997	0.0446652	-2.90386
LOC400752	-1.32986	0.166093	-3.05361	0.00418125	0.0311923	-2.45354
SMOX	-1.33001	3.81796	-5.1803	8.13473e-06	0.000273557	3.48468
LOC254100	-1.33183	0.000483193	-3.11444	0.00355582	0.0275046	-2.30357
TRIB3	-1.33234	1.31008	-3.13248	0.00338804	0.026584	-2.25875
RNMT	-1.33364	6.42484	-5.98054	6.74833e-07	4.4196e-05	5.89417
B3GNT8	-1.33451	0.398222	-3.40898	0.00159165	0.0152096	-1.55428
MIDN	-1.33466	5.36381	-5.67358	1.75548e-06	8.85509e-05	4.96781
DCXR	-1.3355	4.63081	-2.87451	0.00667979	0.0438843	-2.88483
ZBTB16	-1.33734	5.94467	-3.23767	0.00254987	0.021544	-1.99457
RIOK3	-1.33858	6.20448	-5.87166	9.47195e-07	5.67073e-05	5.56554
GRPEL1	-1.33882	4.9152	-8.66138	2.03186e-10	8.60204e-08	13.7495
PDLIM4	-1.34058	5.54339	-4.69657	3.60916e-05	0.000857374	2.04869
PEG10	-1.34105	1.95298	-3.34169	0.00191759	0.0174546	-1.72864
ERN1	-1.34746	3.8232	-3.25494	0.00243269	0.0208286	-1.95074
TAF9B	-1.3493	5.57109	-2.87665	0.00664299	0.0437113	-2.87977
C1orf51	-1.35153	4.37616	-4.32358	0.000111824	0.00200751	0.963849
PTPN22	-1.35846	5.88669	-5.70164	1.60856e-06	8.33783e-05	5.05245
PGF	-1.3627	3.02725	-4.05507	0.000248844	0.00368452	0.200186
FAM163A	-1.36515	-0.576022	-2.85074	0.007101	0.0459472	-2.94084
GPRC5B	-1.36803	5.00375	-4.60236	4.81109e-05	0.00104932	1.77244
SNAPC1	-1.36812	5.97191	-8.97628	8.2279e-11	4.43334e-08	14.6212
SASH1	-1.36919	7.03997	-7.2892	1.1929e-08	2.00576e-06	9.80857
ELL2	-1.36947	8.4216	-4.44577	7.73776e-05	0.00152575	1.31649
THRA	-1.37013	5.23239	-6.1149	4.44236e-07	3.16275e-05	6.29956
DNAJB9	-1.37025	6.57497	-6.52974	1.22631e-07	1.15831e-05	7.54814
TMEM184A	-1.37051	2.08962	-4.92032	1.81638e-05	0.000514489	2.70968
POU2F3	-1.37207	0.812295	-3.36331	0.00180648	0.0167396	-1.67282
TICAM1	-1.37269	2.35718	-2.81112	0.00785898	0.0495645	-3.03359
SBDSP1	-1.37467	4.52538	-5.11964	9.81568e-06	0.000315753	3.30331
ZC3H12A	-1.37814	2.97344	-4.57847	5.17396e-05	0.00110872	1.70261
RRAGD	-1.3791	4.91722	-7.73361	3.12044e-09	6.97919e-07	11.1082
NXT1	-1.37986	3.76125	-8.75587	1.54715e-10	7.33596e-08	14.0125
LOC100134229	-1.38023	3.12263	-4.89539	1.96126e-05	0.000546316	2.63573
ARIH2OS	-1.38093	0.744503	-4.25628	0.000136823	0.00234888	0.770897
GRIK5	-1.38275	1.18325	-3.29978	0.00215187	0.0190006	-1.83633
PLD6	-1.38769	1.79817	-5.50513	2.96591e-06	0.000130942	4.46011
SMG7-AS1	-1.3901	0.610352	-3.0568	0.00414604	0.0309881	-2.44573
EMC9	-1.39038	2.35298	-4.51011	6.36809e-05	0.00130489	1.50331
RGS16	-1.39264	5.68895	-5.13776	9.28028e-06	0.000301806	3.35746
PPFIA4	-1.39959	5.97117	-5.70911	1.5716e-06	8.21509e-05	5.07497
ARRDC3	-1.40275	7.41606	-3.75266	0.00060139	0.00723744	-0.637608
TNFRSF10D	-1.40445	5.05959	-3.63914	0.000832558	0.00930321	-0.944919
RAMP1	-1.40449	2.61066	-3.25653	0.00242214	0.0207757	-1.94669
NEAT1	-1.40506	10.5639	-7.46411	7.02117e-09	1.31069e-06	10.3224
DPH3P1	-1.40573	0.982988	-3.13167	0.00339539	0.0266108	-2.26076
RGS6	-1.40624	1.36397	-3.32267	0.00202074	0.0181263	-1.77761
LINC00441	-1.40667	0.287289	-3.22332	0.0026513	0.0221406	-2.0309
CBWD3	-1.40736	-1.97856	-2.96741	0.00524738	0.0368202	-2.66309
DLGAP1	-1.40785	1.4491	-3.50014	0.00123376	0.0123993	-1.31527
KDM6B	-1.40909	4.3105	-3.98661	0.000304429	0.00428675	0.00829595
SNORA31	-1.41209	0.331421	-2.80658	0.00795053	0.0499182	-3.04416
BCL3	-1.41257	3.90739	-4.11686	0.000207262	0.0032285	0.374426
JMJD6	-1.41288	5.54627	-10.9686	3.62434e-13	7.16048e-10	19.8163
JUND	-1.41302	7.57924	-3.57322	0.00100401	0.0106359	-1.12142
SLC51B	-1.41427	1.44474	-3.14075	0.00331367	0.0261346	-2.23816
SNX33	-1.41457	5.15929	-3.27727	0.00228872	0.0198904	-1.89386
LURAP1	-1.41553	2.53229	-2.86897	0.00677583	0.0444129	-2.89791
ABLIM1	-1.41615	5.35566	-5.86083	9.79707e-07	5.78967e-05	5.53284
MYLIP	-1.41664	5.08863	-7.54391	5.51823e-09	1.09938e-06	10.5559
GSE1	-1.42049	5.09291	-7.12447	1.97011e-08	2.89704e-06	9.32204
FAM205A	-1.42423	0.19818	-2.85822	0.00696594	0.045343	-2.92326
KIAA1045	-1.42443	0.0720822	-3.07681	0.00393134	0.0296829	-2.39654
STRA6	-1.42593	1.46773	-3.49345	0.00125712	0.012584	-1.33289
LZTS2	-1.42776	4.69734	-3.46638	0.00135622	0.0133471	-1.40415
C4orf47	-1.42863	3.74415	-4.57978	5.15338e-05	0.00110667	1.70644
PER2	-1.42928	6.36555	-4.3387	0.000106859	0.00193515	1.00731
CCNG2	-1.42937	5.99301	-8.01577	1.34575e-09	3.61144e-07	11.9224
TSC22D3	-1.42978	7.97299	-3.00115	0.0048028	0.0345568	-2.58151
LOC284648	-1.43042	1.76317	-4.61065	4.69114e-05	0.0010317	1.7967
HLA-J	-1.43248	2.42843	-5.99402	6.47095e-07	4.26725e-05	5.93486
MYOG	-1.43292	-0.167069	-2.84043	0.00729145	0.0468852	-2.96506
CAHM	-1.43331	0.533593	-3.30211	0.00213817	0.0189077	-1.83036
LOC100133985	-1.43805	-2.1567	-2.93535	0.00570551	0.039219	-2.74011
KCNK5	-1.43869	6.48314	-4.21383	0.000155326	0.00258783	0.649708
KRBA1	-1.44219	4.36907	-6.19778	3.43324e-07	2.61721e-05	6.54946
CDC42EP4	-1.44304	5.42027	-5.6061	2.16606e-06	0.000103743	4.7643
ULK1	-1.44713	4.53207	-6.25837	2.84416e-07	2.27034e-05	6.73203
ANGPTL7	-1.44748	4.7129	-3.10986	0.00359959	0.0277902	-2.3149
CEBPB	-1.44847	6.72792	-6.13067	4.22978e-07	3.08553e-05	6.34711
SBF2-AS1	-1.44962	2.35058	-5.44844	3.53795e-06	0.000148952	4.28948
GAB2	-1.45034	5.16794	-5.38309	4.33516e-06	0.000172736	4.09293
PDXP	-1.45559	1.99831	-4.91965	1.82012e-05	0.000514933	2.70769
FAM210A	-1.45608	5.03558	-8.00579	1.3862e-09	3.61144e-07	11.8937
GCH1	-1.45752	4.24246	-3.58129	0.000981307	0.0104648	-1.09988
LOC100129722	-1.45796	1.48057	-3.32798	0.00199141	0.0179788	-1.76395
MLXIP	-1.45913	5.03026	-6.67163	7.91068e-08	8.48626e-06	7.97347
CEP95	-1.46012	5.85044	-8.48542	3.3851e-10	1.29442e-07	13.2567
MATN1	-1.46151	0.253396	-3.11951	0.00350788	0.0272811	-2.29098
IFRD1	-1.46228	5.9403	-6.31121	2.41376e-07	1.99612e-05	6.89119
SYCE2	-1.46563	0.0761009	-3.38662	0.00169359	0.0158828	-1.61242
C5orf4	-1.46706	6.3653	-5.66091	1.82612e-06	9.09123e-05	4.9296
MIR5188	-1.46955	-3.44698	-3.18893	0.00291026	0.0237182	-2.11759
CBWD6	-1.47073	1.04499	-2.89152	0.00639278	0.0425395	-2.84456
SLC3A2	-1.47085	5.63543	-6.66182	8.15378e-08	8.62438e-06	7.9441
FGL2	-1.47229	3.39629	-4.3062	0.000117813	0.00209694	0.913931
PPP1R15B	-1.47463	5.99803	-3.38183	0.00171623	0.016057	-1.62485
WNT3A	-1.47877	-1.90978	-2.80855	0.00791066	0.0497601	-3.03957
LOC284023	-1.48147	1.93793	-3.89071	0.000403072	0.00537157	-0.258396
TMOD1	-1.48195	3.25844	-2.87548	0.00666311	0.0438316	-2.88254
MIR210HG	-1.48556	6.00778	-3.78141	0.000553521	0.00678886	-0.5591
MOGAT1	-1.48851	0.94445	-2.82216	0.00764054	0.0485635	-3.00783
ACSS1	-1.48896	1.52781	-2.91283	0.00604949	0.040791	-2.7939
PLK3	-1.49685	4.34879	-5.26324	6.29002e-06	0.000224923	3.73312
SNORD50A	-1.49699	0.335896	-2.83981	0.00730295	0.0469464	-2.96651
EEPD1	-1.49828	2.80345	-5.71313	1.55204e-06	8.14067e-05	5.0871
SH2B2	-1.49961	0.172989	-4.40313	8.80116e-05	0.0016666	1.1931
SCN4A	-1.49978	0.301133	-3.20125	0.00281484	0.0231315	-2.08659
LOC644656	-1.50372	1.87015	-3.59226	0.000951273	0.010242	-1.0706
MIR4681	-1.51157	-2.90743	-3.04544	0.00427282	0.0316705	-2.47357
OSR2	-1.51344	3.54496	-5.94305	7.58396e-07	4.78769e-05	5.781
HERPUD1	-1.51457	7.63808	-8.07511	1.12882e-09	3.14848e-07	12.0925
OTUD1	-1.51662	3.92013	-3.70092	0.00069779	0.00810544	-0.778189
BCL7A	-1.52012	2.20423	-6.56751	1.09112e-07	1.06453e-05	7.66147
CHAC1	-1.52589	1.23837	-5.20346	7.57138e-06	0.000259396	3.55399
EFNA3	-1.52908	0.512228	-3.63942	0.000831907	0.00930321	-0.944181
GPR146	-1.52916	1.92331	-4.52038	6.17263e-05	0.00127363	1.53322
RPS27	-1.52963	2.97771	-4.89897	1.93976e-05	0.000541034	2.64635
CEBPG	-1.5298	5.07392	-7.69139	3.5414e-09	7.60298e-07	10.9856
BCL6	-1.53012	8.3813	-4.58186	5.12096e-05	0.0011017	1.7125
JPH1	-1.53125	0.660243	-4.23905	0.000144058	0.00243431	0.721655
SOCS3	-1.53173	6.59352	-3.24874	0.00247412	0.0210618	-1.96648
SLC37A2	-1.53544	6.20795	-6.1123	4.47836e-07	3.17883e-05	6.29173
LOC100129917	-1.53636	3.49049	-3.99556	0.000296532	0.00421473	0.033299
ATP8A1	-1.53699	3.84711	-5.56717	2.4451e-06	0.000114562	4.647
TUBA8	-1.53792	1.73394	-5.46459	3.36464e-06	0.000143212	4.33806
ZFAND5	-1.53847	8.36816	-5.00147	1.4143e-05	0.000418604	2.9509
SCNN1A	-1.5395	3.76755	-3.3091	0.00209756	0.0186042	-1.81246
C2orf50	-1.53973	-2.39126	-3.14967	0.00323522	0.0256682	-2.21592
ODF3	-1.54058	0.0664607	-3.44245	0.00145	0.0140806	-1.46689
PRKAG2	-1.54193	4.84935	-5.3367	5.00721e-06	0.000190854	3.95358
LOC440518	-1.54218	-0.114168	-3.52497	0.00115053	0.0117522	-1.24961
GYS1	-1.54375	4.78727	-5.78822	1.22833e-06	6.81999e-05	5.31369
C9orf173	-1.54756	0.042107	-3.68977	0.00072044	0.00827128	-0.808371
GGTA1P	-1.55122	3.29057	-4.23656	0.000145131	0.00245068	0.714567
TRIM31	-1.55266	-2.72842	-3.0671	0.00403416	0.0303433	-2.42043
IDI2-AS1	-1.55271	1.44009	-4.6827	3.76542e-05	0.000888264	2.00793
FLJ38576	-1.55393	0.383615	-3.50758	0.00120822	0.0121995	-1.29561
TBX4	-1.55439	5.15113	-5.07352	1.13211e-05	0.000352929	3.16559
WEE1	-1.55509	3.82994	-5.08949	1.07754e-05	0.000340163	3.21327
FLJ30679	-1.55577	-2.50759	-2.88384	0.00652078	0.0431708	-2.86274
EPN2-IT1	-1.55638	1.18662	-3.71191	0.000676147	0.00793125	-0.748412
HLA-L	-1.55659	3.24966	-4.51301	6.31229e-05	0.00129793	1.51175
HIP1R	-1.55812	4.27901	-6.71419	6.93761e-08	7.68584e-06	8.10082
LAMC3	-1.56086	3.71761	-4.26541	0.000133134	0.0023077	0.797027
ENO2	-1.56155	6.57385	-4.40167	8.83998e-05	0.00167176	1.18888
SNORD38A	-1.56304	-0.684969	-3.44909	0.00142338	0.0138756	-1.44951
C2orf62	-1.56583	-0.699429	-4.09034	0.000224202	0.0034073	0.299534
N4BP2L1	-1.57036	4.2477	-7.13556	1.90457e-08	2.84507e-06	9.35485
MRPL23-AS1	-1.57487	0.295526	-3.24965	0.002468	0.0210548	-1.96417
SH3TC1	-1.57827	5.13418	-2.9003	0.00624919	0.0418519	-2.82372
HIST2H2AC	-1.58003	4.53922	-3.16635	0.00309316	0.0247855	-2.17423
ASIC4	-1.58095	-0.525499	-3.15259	0.00320983	0.0255273	-2.20861
IER3	-1.58389	5.67038	-3.93971	0.00034931	0.00480083	-0.12244
OR51M1	-1.5879	-1.4441	-3.63845	0.000834197	0.00931566	-0.946775
SNORD82	-1.58939	-2.26456	-3.08519	0.0038446	0.0292234	-2.37589
LOC100506394	-1.59156	0.812542	-5.11105	1.00802e-05	0.000322511	3.27764
F13A1	-1.59261	6.00327	-3.93539	0.000353763	0.00485079	-0.134476
PLD4	-1.59329	0.712608	-3.36289	0.00180859	0.0167492	-1.67391
FLJ13224	-1.59461	-1.51136	-2.81837	0.00771489	0.0488919	-3.01668
SHISA7	-1.59526	-1.68185	-2.95259	0.00545472	0.0379104	-2.69876
KLF4	-1.59574	7.3918	-8.17243	8.46844e-10	2.64171e-07	12.3705
DUSP8	-1.59676	1.00733	-2.92299	0.00589189	0.0399785	-2.76965
GALR2	-1.60168	-2.77908	-3.12348	0.0034708	0.0270677	-2.28113
FOXD2-AS1	-1.6025	3.15574	-7.10377	2.09867e-08	3.01548e-06	9.26073
PDK1	-1.60265	7.23837	-6.70942	7.0403e-08	7.76333e-06	8.08656
HCG9	-1.60326	-1.57516	-3.14956	0.00323614	0.0256682	-2.21619
UPK3B	-1.60606	-0.324103	-3.34924	0.00187811	0.0171717	-1.70919
FST	-1.60912	1.8258	-2.92998	0.00578578	0.0395568	-2.75295
ABCA1	-1.60988	5.48548	-3.69572	0.000708278	0.00817917	-0.792285
GRASP	-1.6121	1.02108	-4.44283	7.80673e-05	0.00152949	1.30799
FLJ26850	-1.61308	-0.953928	-3.67053	0.000761229	0.00864745	-0.860383
UBC	-1.61636	9.92425	-8.01274	1.35792e-09	3.61144e-07	11.9137
LINC00092	-1.62094	0.460108	-3.40218	0.00162204	0.015376	-1.572
CPSF4L	-1.62095	-2.92182	-3.11861	0.00351635	0.0272972	-2.29322
PXT1	-1.621	-2.06003	-2.81522	0.00777714	0.0491681	-3.02402
MPP2	-1.62149	3.91774	-7.02276	2.68857e-08	3.68443e-06	9.02046
ABCB1	-1.62319	0.58313	-3.46819	0.00134936	0.0133018	-1.39939
SNORA42	-1.62406	-1.74421	-2.81278	0.00782573	0.0493851	-3.02971
JMY	-1.62603	5.31039	-3.93245	0.000356816	0.00487079	-0.14264
GPR3	-1.62685	-0.483593	-3.22789	0.00261855	0.0219521	-2.01933
SGSM1	-1.62718	2.9285	-4.93626	1.72932e-05	0.000492773	2.75701
ARHGEF37	-1.63391	2.4777	-5.20506	7.5339e-06	0.000258486	3.55878
LPPR3	-1.63655	-1.32092	-3.00406	0.00476618	0.0343664	-2.57445
PITX1	-1.63846	5.19443	-4.76038	2.96889e-05	0.000744338	2.23652
EPN2-AS1	-1.64351	1.87843	-4.83724	2.34522e-05	0.00062193	2.46351
SLC2A1-AS1	-1.64362	1.96842	-5.4147	3.92936e-06	0.000160893	4.18798
SLC7A5P1	-1.64448	-0.836774	-3.00009	0.00481619	0.0346217	-2.58408
FAM222A	-1.64593	2.52023	-3.79836	0.00052706	0.00655589	-0.512709
SPRY1	-1.64706	2.75759	-5.77794	1.26833e-06	6.96053e-05	5.28265
FZD5	-1.64935	2.85444	-4.73157	3.24278e-05	0.000787703	2.15163
TRIB1	-1.64973	3.86721	-4.24344	0.000142177	0.00241453	0.734215
ERICH1	-1.65179	5.15559	-6.14512	4.04384e-07	2.99598e-05	6.3907
LRP1B	-1.65538	2.53298	-3.57143	0.00100909	0.0106753	-1.12617
FAM160A1	-1.6555	5.09645	-6.12697	4.27863e-07	3.09527e-05	6.33597
MRS2P2	-1.65902	2.39211	-3.54228	0.00109574	0.0113341	-1.20372
TBX5	-1.66114	3.94789	-3.71855	0.000663379	0.00782068	-0.73039
SAP30	-1.66209	5.01279	-7.67556	3.71366e-09	7.79146e-07	10.9396
VPS37B	-1.66621	4.0821	-5.89438	8.82487e-07	5.36411e-05	5.63412
VWA2	-1.66897	0.376631	-3.75845	0.000591437	0.00715033	-0.621816
TSPYL2	-1.67179	7.24353	-6.35243	2.124e-07	1.81136e-05	7.01525
C22orf24	-1.67707	-1.01822	-3.06205	0.0040887	0.0306659	-2.43285
ELMSAN1	-1.68289	6.38952	-8.72839	1.67459e-10	7.78453e-08	13.9361
SNORD44	-1.68404	-1.05327	-2.86512	0.00684339	0.0447814	-2.907
PAIP2B	-1.69058	3.8783	-6.28139	2.64788e-07	2.14986e-05	6.80139
PALD1	-1.6914	4.30901	-4.62448	4.49762e-05	0.00100028	1.83717
PPM1J	-1.69269	1.60336	-4.49617	6.64289e-05	0.00134837	1.46278
FHDC1	-1.6931	4.01601	-6.67997	7.70973e-08	8.30828e-06	7.99844
SNORA84	-1.69394	-2.2662	-3.61621	0.000888725	0.00977721	-1.00649
CD37	-1.69632	1.07519	-3.40938	0.00158988	0.0151988	-1.55323
SPRY4	-1.69681	4.39213	-6.24784	2.93871e-07	2.30699e-05	6.70031
ADAMTSL2	-1.69939	6.13248	-3.47198	0.00133513	0.0131998	-1.38943
HBZ	-1.70047	-3.08029	-2.94643	0.00554305	0.038358	-2.71354
LINC00167	-1.70135	0.850667	-4.1729	0.000175479	0.00285008	0.533233
PNRC1	-1.70291	7.89106	-5.27326	6.09742e-06	0.000219692	3.76317
NRARP	-1.70325	-1.20276	-3.3946	0.00165651	0.0156153	-1.59169
RAB20	-1.70793	2.88077	-5.76768	1.30949e-06	7.10423e-05	5.25171
SAMD12	-1.71074	1.55917	-3.22965	0.00260608	0.0219251	-2.01488
H1FX	-1.71714	5.84939	-7.22215	1.46275e-08	2.31192e-06	9.61083
NR4A2	-1.72141	5.49901	-4.55887	5.49172e-05	0.00116456	1.64539
SNORD99	-1.7239	-1.61918	-3.35302	0.0018586	0.0170482	-1.69943
ADSSL1	-1.72417	6.1956	-5.28989	5.79065e-06	0.000212789	3.81306
CITED2	-1.72537	5.36277	-5.93285	7.82847e-07	4.87132e-05	5.75024
ADCYAP1R1	-1.72539	0.684756	-3.63358	0.000845865	0.00942091	-0.959878
FLJ42875	-1.72839	-0.334061	-3.16116	0.00313672	0.0250557	-2.18722
SERPINA10	-1.73272	2.87986	-3.54142	0.00109841	0.0113519	-1.20601
MIR324	-1.73464	-1.81386	-3.18838	0.00291458	0.0237453	-2.11897
RASD1	-1.73552	5.66692	-4.53274	5.94533e-05	0.00123968	1.56922
DLGAP2	-1.73953	1.02359	-3.77932	0.000556876	0.00681984	-0.564822
BCOR	-1.74065	6.32127	-8.78349	1.42898e-10	7.04192e-08	14.0891
SNORD61	-1.74083	-3.14409	-3.25352	0.0024421	0.020894	-1.95434
STK32B	-1.74114	4.3111	-6.13938	4.11674e-07	3.02166e-05	6.37338
PER1	-1.74324	7.9465	-5.14367	9.11209e-06	0.000297971	3.37512
IL20RA	-1.75336	-1.84875	-2.90063	0.00624384	0.0418279	-2.82293
GPX3	-1.75403	10.3231	-3.93466	0.000354513	0.00485266	-0.13649
HAVCR1	-1.75414	-1.42356	-3.59767	0.000936791	0.0101377	-1.05614
SLC5A10	-1.75509	1.535	-6.49445	1.36779e-07	1.24722e-05	7.44221
HIST1H1C	-1.75955	5.98532	-3.21115	0.00274028	0.0227152	-2.06162
FBLN1	-1.75983	4.65504	-3.82288	0.000490933	0.00618768	-0.445431
ING1	-1.76724	5.62401	-10.2662	2.31328e-12	2.94028e-09	18.0493
ST3GAL5	-1.76838	2.4886	-7.20845	1.52507e-08	2.39446e-06	9.57036
PRDM16	-1.77	2.41139	-4.61933	4.56875e-05	0.00101325	1.82209
KBTBD11	-1.77505	4.9752	-9.13468	5.24606e-11	3.32328e-08	15.0547
SLC7A5	-1.77596	4.58728	-5.51279	2.89608e-06	0.000129061	4.48317
PDE2A	-1.77619	1.06529	-2.94575	0.00555296	0.0383923	-2.71518
DAPK2	-1.7772	3.23885	-6.16952	3.74839e-07	2.82117e-05	6.46428
CHD5	-1.77792	2.21604	-3.56118	0.00103877	0.0109153	-1.15347
LOC148696	-1.77999	5.08604	-5.00436	1.40176e-05	0.000416343	2.95949
MIR219-1	-1.78616	-3.06717	-3.25003	0.00246543	0.0210499	-1.9632
RNU11	-1.78836	1.96571	-3.78648	0.000545467	0.00672638	-0.545221
CYTL1	-1.79218	10.1854	-3.01872	0.0045855	0.0334604	-2.53879
PPP1R3C	-1.79228	9.57076	-5.18841	7.93296e-06	0.00026858	3.50893
SLC6A8	-1.79301	5.41608	-8.20941	7.59442e-10	2.40065e-07	12.4758
JUNB	-1.79487	8.33867	-7.69485	3.50487e-09	7.60298e-07	10.9956
BEND5	-1.79742	1.89011	-7.51856	5.95668e-09	1.16712e-06	10.4818
C11orf85	-1.7986	-1.91836	-3.04489	0.004279	0.0317013	-2.4749
PRKRIP1	-1.80001	-0.652368	-3.40444	0.00161189	0.0153227	-1.56612
LINC00313	-1.80036	-2.11356	-3.2797	0.00227354	0.0197875	-1.88765
PIEZO2	-1.8022	6.79068	-5.2713	6.1347e-06	0.000220366	3.75728
TMC3	-1.80343	-0.112713	-3.02649	0.00449246	0.032961	-2.51987
HMGB2	-1.80599	5.67993	-8.47176	3.52245e-10	1.32556e-07	13.2183
KLF5	-1.80766	3.56826	-6.7859	5.56254e-08	6.46454e-06	8.31514
PTGS2	-1.81193	4.53205	-3.83305	0.000476657	0.00605605	-0.41746
EGLN3	-1.81312	5.82203	-7.70747	3.37466e-09	7.47725e-07	11.0323
SLC47A1	-1.81677	4.80282	-7.36654	9.4334e-09	1.65664e-06	10.0361
DHH	-1.81971	-2.43841	-3.32761	0.00199346	0.0179826	-1.76491
PLEKHG2	-1.8201	4.45528	-6.23001	3.10607e-07	2.40649e-05	6.64659
ENO1-AS1	-1.82084	-0.838393	-3.30267	0.00213486	0.0188856	-1.82892
PNOC	-1.82213	-0.808093	-3.00836	0.00471252	0.0341039	-2.56401
AKAP12	-1.82495	4.14036	-8.61174	2.34566e-10	9.58808e-08	13.6109
ASH1L-AS1	-1.83048	1.19336	-4.19517	0.000164214	0.00269985	0.596573
RELT	-1.831	3.5814	-6.64207	8.6664e-08	8.97219e-06	7.88495
SH3GL3	-1.83212	-0.147404	-3.7911	0.000538236	0.00666693	-0.532583
MIR24-2	-1.83395	-1.70519	-3.16001	0.00314638	0.0251244	-2.19007
BNIP3	-1.83705	7.60376	-5.75776	1.35059e-06	7.26072e-05	5.22177
MYLPF	-1.83934	-1.66936	-3.1291	0.00341892	0.0267535	-2.26716
SULT1C4	-1.84212	2.66827	-5.05647	1.19335e-05	0.000366476	3.11476
RORC	-1.84614	4.94181	-7.01741	2.73291e-08	3.72366e-06	9.0046
LOC100272217	-1.84925	1.3487	-7.02615	2.66077e-08	3.66754e-06	9.03054
KCND3	-1.84982	2.06738	-5.18806	7.94139e-06	0.00026858	3.50791
GDF15	-1.85002	-1.54883	-3.12451	0.00346124	0.0270198	-2.27857
PPP1R27	-1.85052	-2.25126	-2.9347	0.00571516	0.0392626	-2.74166
KLF9	-1.85405	7.53106	-7.18875	1.61941e-08	2.48508e-06	9.51216
NR4A1	-1.85559	5.08695	-3.77056	0.000571136	0.00696169	-0.588759
TOB1-AS1	-1.85668	0.285894	-5.2967	5.66953e-06	0.000209041	3.83349
ARC	-1.85835	-1.45408	-3.34468	0.00190186	0.0173487	-1.72094
ARNTL	-1.85856	4.12408	-5.81073	1.14518e-06	6.49518e-05	5.38161
CCNL1	-1.86219	7.13914	-8.32014	5.48583e-10	1.85797e-07	12.7903
LOC284950	-1.86499	0.894309	-4.6484	4.18114e-05	0.000954801	1.90727
LDHC	-1.87189	-0.0970665	-3.65523	0.000795225	0.00896065	-0.901628
EGR1	-1.87248	8.46661	-4.71813	3.37891e-05	0.000814608	2.11208
EFNA1	-1.87618	4.70913	-4.97004	1.55832e-05	0.000452753	2.85739
CEBPA	-1.87754	-0.85238	-3.07505	0.00394984	0.0298036	-2.40089
PIM3	-1.87966	6.25354	-9.25824	3.70104e-11	2.50698e-08	15.3904
CYP1A1	-1.88342	-1.95504	-3.12562	0.00345093	0.026957	-2.27581
C17orf82	-1.88415	-1.79758	-3.36859	0.00178031	0.0165455	-1.65916
DHDH	-1.88787	-1.28925	-4.63114	4.40725e-05	0.000988181	1.85667
HIST2H2AB	-1.88789	2.21622	-2.99621	0.00486556	0.034877	-2.59348
CYP2W1	-1.8886	-1.10793	-4.56554	5.38156e-05	0.00114324	1.66484
EIF4EBP3	-1.89175	-1.38827	-4.0286	0.000269049	0.00390847	0.125851
MKNK2	-1.89444	6.28935	-7.25084	1.34045e-08	2.13284e-06	9.69549
LOC649133	-1.89451	-2.08939	-3.48479	0.00128807	0.0128255	-1.35574
F2RL3	-1.89484	1.611	-4.092	0.000223108	0.00339284	0.304197
MXI1	-1.89504	6.75963	-8.51799	3.07901e-10	1.21662e-07	13.3483
GPT2	-1.89645	5.59967	-9.9337	5.69024e-12	5.62101e-09	17.188
SOX3	-1.90117	-2.35382	-2.80766	0.00792862	0.049807	-3.04164
C19orf69	-1.90461	-2.5473	-3.45856	0.0013862	0.0135858	-1.42467
SLC25A29	-1.90617	1.66885	-3.1821	0.00296446	0.0240361	-2.13474
GPR133	-1.90727	1.44092	-3.91511	0.000375365	0.00508813	-0.190779
SLC2A3	-1.91331	5.61534	-6.9756	3.10629e-08	4.18431e-06	8.88037
LOC254896	-1.91545	-2.73856	-3.39487	0.00165528	0.0156153	-1.59099
C17orf100	-1.92057	-0.575921	-3.765	0.00058036	0.00706686	-0.603923
STON1-GTF2A1L	-1.92181	-1.11613	-4.31796	0.000113729	0.0020334	0.947685
CLUHP3	-1.92275	1.33912	-5.02061	1.33316e-05	0.000400082	3.00788
HSD11B2	-1.92332	-0.481555	-3.26233	0.00238407	0.0205458	-1.93192
NR4A3	-1.92455	2.70883	-4.7354	3.20493e-05	0.000782517	2.16292
IL6R	-1.92634	5.54504	-4.76259	2.94889e-05	0.000741382	2.24303
FOXJ1	-1.92637	-2.68361	-2.96622	0.00526376	0.0369097	-2.66596
GADD45A	-1.92915	5.52255	-6.81387	5.10384e-08	6.0501e-06	8.39864
C6orf223	-1.93363	-0.462594	-3.85381	0.000448775	0.00577296	-0.360306
SMIM3	-1.93732	5.6364	-5.81813	1.11905e-06	6.39065e-05	5.40397
TIPARP	-1.94284	8.10221	-6.16606	3.78899e-07	2.83373e-05	6.45383
RASSF7	-1.94566	2.61824	-6.59143	1.01336e-07	1.00522e-05	7.7332
TAS1R1	-1.94765	1.02551	-5.37451	4.45227e-06	0.000175152	4.06715
SNORD114-19	-1.94794	-2.61206	-3.07223	0.00397951	0.0299797	-2.40781
LINGO4	-1.94986	0.331921	-3.81236	0.000506126	0.00634208	-0.474313
SNORA78	-1.95077	-2.53459	-3.35548	0.001846	0.0169763	-1.69306
CYP4F11	-1.95123	0.700996	-2.94034	0.00563185	0.0388365	-2.72816
RHOB	-1.95164	7.77642	-6.41357	1.7572e-07	1.54296e-05	7.19916
ITPKC	-1.95608	4.77895	-6.17542	3.68028e-07	2.77873e-05	6.48207
MATN1-AS1	-1.95966	2.04254	-5.15923	8.68353e-06	0.000286726	3.42163
BHLHE41	-1.96538	8.25302	-7.07526	2.28967e-08	3.25051e-06	9.17624
SLC43A2	-1.96619	2.41818	-5.85713	9.91061e-07	5.83029e-05	5.52167
FOXC2	-1.96884	3.73373	-3.2134	0.00272363	0.0226321	-2.05595
MIR3190	-1.97271	-2.75773	-3.21303	0.0027264	0.0226321	-2.05689
AQP10	-1.97331	-2.5272	-3.52693	0.00114418	0.0117176	-1.24441
COL4A2-AS1	-1.97695	-3.30756	-4.44498	7.75629e-05	0.00152729	1.3142
DHRS3	-1.97731	6.73232	-9.71641	1.03258e-11	8.74298e-09	16.6168
IL17REL	-1.97734	-1.25177	-3.14214	0.00330131	0.0260631	-2.23469
FAM84B	-1.97758	3.11052	-9.05904	6.50116e-11	3.75926e-08	14.8482
STX11	-1.98386	2.63125	-7.40726	8.33858e-09	1.50204e-06	10.1557
KDM3A	-1.98674	6.15701	-4.29614	0.000121423	0.00214029	0.885067
CYP4F22	-1.99191	0.493458	-3.5492	0.00107453	0.0111831	-1.18532
LOC731223	-2.00696	-2.84575	-3.69681	0.00070606	0.0081655	-0.789323
TUBB4B	-2.0099	6.10532	-9.89739	6.28334e-12	5.95862e-09	17.0931
LOC100507156	-2.0115	3.05701	-3.75628	0.000595145	0.00718416	-0.62773
SH3D21	-2.0121	4.15184	-3.95228	0.00033669	0.00466252	-0.0874703
HIST1H2AK	-2.01242	0.405792	-4.46352	7.33331e-05	0.00146408	1.36796
TNFRSF1B	-2.01654	1.93952	-4.45658	7.48891e-05	0.00149074	1.34783
PIGA	-2.02026	4.0066	-6.24349	2.97866e-07	2.31535e-05	6.68721
ALDH1L1-AS2	-2.02436	0.0782089	-3.87102	0.000426871	0.00560058	-0.312838
G0S2	-2.0267	2.88718	-4.14628	0.000189929	0.0030261	0.457722
SNORD43	-2.03704	-2.53798	-3.29798	0.00216253	0.0190692	-1.84094
LGALS8-AS1	-2.0375	-1.46087	-3.22872	0.00261268	0.0219417	-2.01723
AVPI1	-2.04041	4.69308	-7.48614	6.56908e-09	1.24592e-06	10.3869
PDK4	-2.04065	5.3577	-3.59761	0.000936931	0.0101377	-1.05628
RXFP4	-2.04274	0.895606	-3.73118	0.000639722	0.00760991	-0.696057
IRS2	-2.04422	5.0672	-10.0014	4.73142e-12	4.87706e-09	17.3648
PIM1	-2.04654	2.75092	-3.70201	0.000695613	0.00809094	-0.775237
ZNF395	-2.05455	7.82994	-11.1204	2.44787e-13	6.44823e-10	20.1891
FAM43A	-2.05857	3.74209	-5.78867	1.22662e-06	6.81999e-05	5.31505
KCNK17	-2.05876	-1.0533	-3.32912	0.0019852	0.0179381	-1.76103
APOF	-2.06029	-2.53904	-3.79991	0.000524705	0.00653346	-0.508468
EGR3	-2.06287	3.34602	-4.50504	6.46657e-05	0.00131596	1.48858
CTH	-2.06288	3.84402	-8.3295	5.33746e-10	1.85023e-07	12.8168
FAM157A	-2.06666	-1.16738	-3.89944	0.000392934	0.00527501	-0.234214
TINAGL1	-2.06977	1.84676	-5.01086	1.37392e-05	0.000410755	2.97883
SOX9	-2.07239	8.75613	-7.94487	1.66109e-09	4.02151e-07	11.7187
IER5	-2.07445	5.94213	-7.04104	2.54227e-08	3.52469e-06	9.07474
RAB44	-2.07782	-1.56613	-3.23878	0.00254215	0.021494	-1.99175
GPRC5A	-2.08045	5.09328	-6.88899	4.05157e-08	5.16422e-06	8.62264
ATOH8	-2.08257	5.89542	-6.39725	1.84837e-07	1.60517e-05	7.15009
SLC6A16	-2.08472	2.41805	-5.063	1.16951e-05	0.000361496	3.13423
L3MBTL4	-2.09185	2.86614	-6.66878	7.98048e-08	8.52258e-06	7.96495
RPS16P5	-2.0922	2.76628	-4.33848	0.000106928	0.00193515	1.00669
HOXD1	-2.09733	-0.764612	-4.3227	0.000112119	0.00200917	0.961322
RNF39	-2.10144	1.38498	-8.66206	2.02786e-10	8.60204e-08	13.7514
FUT5	-2.10539	-2.6582	-3.53973	0.00110367	0.0113931	-1.2105
SNORD63	-2.11187	-0.671048	-4.52665	6.05628e-05	0.00125399	1.55147
RBM20	-2.12597	-1.00287	-3.08945	0.00380117	0.028949	-2.36538
TBL1Y	-2.12844	-1.57424	-2.83181	0.00745426	0.0476735	-2.98526
ETS2	-2.14338	6.97048	-12.7632	4.22724e-15	2.50548e-11	24.0158
IRF1	-2.14969	3.87858	-5.25227	6.50771e-06	0.00023062	3.70024
MIR5690	-2.15123	-0.0496929	-2.98824	0.00496856	0.0354057	-2.61279
HIST1H2BG	-2.15536	-1.43892	-3.31746	0.00204988	0.0182907	-1.79098
HIST1H1E	-2.16767	5.29253	-3.26775	0.00234905	0.0203327	-1.91813
FOS	-2.18542	9.02177	-4.99853	1.42721e-05	0.000421898	2.94213
SNORA67	-2.18834	-0.763986	-4.04893	0.000253396	0.00373834	0.182922
NOD2	-2.18967	1.80356	-6.52137	1.25848e-07	1.17929e-05	7.52302
LINC00309	-2.19373	-2.34911	-3.13498	0.0033654	0.0264545	-2.25253
C9orf174	-2.19416	-1.6087	-4.00259	0.000290463	0.00415022	0.0529706
SOX13	-2.19913	2.22358	-5.96166	7.15691e-07	4.57348e-05	5.83718
KLF15	-2.20339	5.40411	-5.02756	1.30486e-05	0.000393084	3.02857
PPP1R15A	-2.20367	5.44673	-8.46373	3.60586e-10	1.33574e-07	13.1957
LOC100131551	-2.21088	-0.989608	-3.45091	0.00141614	0.0138164	-1.44472
TCTE1	-2.21936	-0.821535	-3.40032	0.00163045	0.015431	-1.57684
BRE-AS1	-2.22061	0.418928	-4.36646	9.82965e-05	0.00181073	1.08726
C6orf123	-2.23831	-0.911955	-3.61624	0.000888645	0.00977721	-1.00641
PIM2	-2.239	2.9658	-10.523	1.16597e-12	1.72767e-09	18.7035
ACPP	-2.25951	-1.71312	-2.97511	0.00514264	0.0362971	-2.64453
FOSL2	-2.2696	6.76594	-6.95294	3.32967e-08	4.41004e-06	8.813
C22orf26	-2.2699	3.001	-4.43767	7.92952e-05	0.00154499	1.29303
FAM83G	-2.28205	2.84861	-4.77501	2.83875e-05	0.000725114	2.27966
VIT	-2.28654	6.14419	-5.21195	7.37465e-06	0.000254495	3.57942
SLC2A1	-2.28957	7.00431	-10.6073	9.32971e-13	1.47459e-09	18.9161
MIR614	-2.29398	-0.635525	-3.69336	0.000713083	0.00822265	-0.798674
VIPR1	-2.29991	0.303646	-3.9907	0.000300799	0.00424991	0.0197066
RARA	-2.30953	6.03142	-6.28985	2.57924e-07	2.10133e-05	6.82687
ZFP36	-2.31397	6.89988	-5.22355	7.1142e-06	0.00024767	3.61416
BEX2	-2.32001	3.34739	-4.10065	0.000217466	0.00333558	0.328611
LOC100188947	-2.32086	2.46076	-6.64729	8.52777e-08	8.90645e-06	7.90059
TXNIP	-2.32433	9.00959	-6.27892	2.66829e-07	2.15667e-05	6.79394
HES1	-2.32808	6.41014	-6.51775	1.27266e-07	1.18788e-05	7.51215
PLK2	-2.33578	1.29841	-4.0929	0.000222514	0.00338816	0.306736
ALDH1L1	-2.33947	3.79763	-6.74293	6.34956e-08	7.10072e-06	8.18675
KLF10	-2.35072	6.74242	-13.2754	1.27513e-15	1.00769e-11	25.1342
STAC2	-2.35642	4.2179	-6.37574	1.97588e-07	1.69725e-05	7.08537
C10orf10	-2.3601	8.0478	-7.68475	3.61265e-09	7.6472e-07	10.9663
PFKFB3	-2.36141	9.00549	-12.0067	2.62835e-14	1.03855e-10	22.3
TFCP2L1	-2.37211	2.35608	-5.54393	2.62854e-06	0.00012124	4.57698
SNORD70	-2.37374	-2.0441	-4.2292	0.000148359	0.00249277	0.693549
MLLT4-AS1	-2.37826	1.33743	-4.02638	0.000270818	0.00392934	0.119616
LOC100129617	-2.38278	-0.151608	-4.88737	2.01025e-05	0.000556116	2.61195
KCNJ9	-2.384	0.0827202	-4.87676	2.07698e-05	0.000567948	2.5805
SOWAHA	-2.38445	-0.8615	-4.41843	8.40398e-05	0.00161591	1.23734
KLF2	-2.38455	4.60168	-6.85424	4.50811e-08	5.50919e-06	8.51905
BHLHE40	-2.39633	9.21212	-8.98605	8.00185e-11	4.41181e-08	14.6481
LOC100498859	-2.40675	-2.43428	-4.59143	4.97386e-05	0.00107788	1.74049
ACADL	-2.42097	3.47305	-6.07949	4.95957e-07	3.42803e-05	6.19276
LOC100506801	-2.43472	0.413797	-5.21763	7.2459e-06	0.000250782	3.59644
PFKFB4	-2.43648	3.91419	-5.48317	3.17572e-06	0.00013681	4.39397
BTG2	-2.44473	6.4039	-6.66058	8.18494e-08	8.62438e-06	7.9404
FOSL1	-2.45631	2.01991	-5.58071	2.34422e-06	0.000110491	4.68778
ITPRIP	-2.45736	5.78051	-7.89382	1.93361e-09	4.5842e-07	11.5716
HERC5	-2.45882	3.12287	-7.4063	8.36297e-09	1.50204e-06	10.1529
LOC399715	-2.46261	3.54918	-7.58214	4.91791e-09	1.01386e-06	10.6675
PCK1	-2.46687	1.57016	-3.8811	0.000414518	0.00548709	-0.284972
KIAA1683	-2.48983	3.43701	-6.56089	1.11368e-07	1.0733e-05	7.64161
IRF4	-2.49674	0.582374	-4.04064	0.000259667	0.00380717	0.159643
MTFP1	-2.50129	2.71167	-10.115	3.47739e-12	3.92581e-09	17.6595
KCNK7	-2.50933	-0.233921	-4.92614	1.7841e-05	0.000506555	2.72696
ERRFI1	-2.51835	9.21021	-9.88001	6.58904e-12	6.0082e-09	17.0475
FOXI2	-2.53712	1.28642	-4.13414	0.000196904	0.00310385	0.423321
C11orf35	-2.54166	-0.00752785	-5.70808	1.57663e-06	8.21509e-05	5.07187
MAB21L3	-2.54428	-0.0714004	-4.75885	2.9829e-05	0.000746765	2.23199
MIR23A	-2.54901	-0.946508	-3.78493	0.000547918	0.00674107	-0.549467
DHRS13	-2.55095	2.99858	-11.4213	1.13485e-13	3.84357e-10	20.9181
MYZAP	-2.55261	1.77344	-6.17884	3.64135e-07	2.75812e-05	6.49238
RBM24	-2.56345	-0.345194	-4.93129	1.75603e-05	0.000499784	2.74224
VEGFA	-2.56398	9.34813	-8.43104	3.96643e-10	1.44671e-07	13.1036
NR1D1	-2.56901	7.56741	-5.259	6.37327e-06	0.000227214	3.72041
PAK3	-2.57583	-0.0644508	-5.39391	4.19175e-06	0.000167923	4.12546
TCTEX1D4	-2.57967	1.22424	-5.17984	8.14625e-06	0.000273557	3.48331
IER2	-2.58188	5.64337	-9.39706	2.50671e-11	1.80088e-08	15.7651
ASTL	-2.58637	-2.44194	-3.89249	0.000400985	0.00535784	-0.25347
SLC38A3	-2.60054	5.81208	-8.1235	9.78375e-10	2.93612e-07	12.2308
MIR27A	-2.61704	-1.42925	-4.01989	0.000276042	0.0039832	0.101429
STC1	-2.62354	-0.342985	-3.69593	0.000707849	0.00817821	-0.791713
APOBEC3H	-2.62648	-2.17318	-4.66554	3.96812e-05	0.00092205	1.95753
SNORA80B	-2.63168	-2.09012	-4.64815	4.1844e-05	0.000954801	1.90652
LOC284578	-2.63809	-1.47973	-4.43836	7.91293e-05	0.00154423	1.29504
SLCO2A1	-2.64419	1.71099	-5.32117	5.25472e-06	0.000198059	3.90693
HK2	-2.65243	6.44617	-9.12929	5.32668e-11	3.32328e-08	15.04
STC2	-2.65567	8.56785	-6.53662	1.20047e-07	1.13843e-05	7.5688
OPTC	-2.6712	1.72932	-7.73411	3.11577e-09	6.97919e-07	11.1096
MIR210	-2.67386	-1.82901	-5.96016	7.19029e-07	4.58246e-05	5.83267
UCMA	-2.67521	-0.422866	-2.88149	0.00656052	0.0433371	-2.86831
LOC730227	-2.69056	-1.30541	-4.55701	5.52289e-05	0.00116908	1.63996
ANKRD37	-2.70103	2.88191	-4.75347	3.03242e-05	0.000755967	2.21615
LONRF3	-2.71032	2.6481	-7.46427	7.01783e-09	1.31069e-06	10.3229
LIF	-2.71266	1.17588	-3.6244	0.000868269	0.00961463	-0.984534
DDIT3	-2.71335	4.71316	-17.4356	2.1296e-19	5.04885e-15	33.0461
AKR7A2P1	-2.7195	0.842906	-3.78905	0.000541444	0.00668992	-0.538212
FAM71A	-2.72204	-1.96287	-4.70294	3.53963e-05	0.000844241	2.06739
ANGPTL4	-2.73619	7.07093	-6.94918	3.3683e-08	4.41191e-06	8.80182
MIR5087	-2.788	-1.74754	-3.98032	0.000310112	0.0043478	-0.00929267
TOB1	-2.82537	6.20951	-8.89436	1.03971e-10	5.35859e-08	14.3957
C2CD4B	-2.82979	-2.50832	-4.70397	3.52848e-05	0.000842429	2.07042
PLIN5	-2.87123	-1.15635	-3.58666	0.000966497	0.0103549	-1.08555
APOD	-2.87196	8.48451	-3.99272	0.000299013	0.00423983	0.0253721
MYO7A	-2.87441	3.0608	-9.44245	2.20807e-11	1.6359e-08	15.887
SESN2	-2.87747	3.69176	-11.0182	3.18717e-13	6.86923e-10	19.9384
NFIL3	-2.89296	5.07878	-6.87891	4.179e-08	5.29817e-06	8.59259
RNU4ATAC	-2.8956	-0.0958556	-6.63146	8.95482e-08	9.11162e-06	7.85318
AVPR1A	-2.92338	1.76684	-4.62978	4.42547e-05	0.00098887	1.8527
GADD45B	-2.92572	7.04016	-10.4707	1.33977e-12	1.86843e-09	18.5709
HIST1H1D	-2.94044	-1.08256	-4.26264	0.000134242	0.00231801	0.789099
LINGO3	-2.98184	-1.17252	-5.34084	4.9433e-06	0.000189331	3.966
RNU12	-2.99875	1.19029	-3.49081	0.00126647	0.012653	-1.33985
CDKN1A	-2.99883	5.15998	-8.66581	2.00601e-10	8.60204e-08	13.7619
CSRNP1	-2.99988	5.16029	-7.19226	1.60219e-08	2.48508e-06	9.52252
ELF3	-3.02256	1.91657	-7.05354	2.44689e-08	3.4124e-06	9.11183
PCDH17	-3.05235	0.707519	-5.62355	2.05145e-06	9.94598e-05	4.81694
JUN	-3.06234	6.81956	-9.85022	7.14885e-12	6.27722e-09	16.9694
MYOC	-3.084	3.85795	-4.56574	5.37825e-05	0.00114324	1.66543
C19orf35	-3.10958	1.2647	-7.86608	2.10028e-09	4.88171e-07	11.4916
SIK1	-3.11705	4.59119	-7.27806	1.23399e-08	2.03163e-06	9.77573
FOSB	-3.11736	6.27163	-5.08962	1.07713e-05	0.000340163	3.21364
CLDN5	-3.12589	0.887701	-6.25614	2.86385e-07	2.27839e-05	6.72534
MAFF	-3.12759	4.80867	-16.5781	1.11441e-18	1.32102e-14	31.5722
CISH	-3.15122	3.88282	-10.7703	6.07574e-13	1.10803e-09	19.3247
LOC143666	-3.19278	3.29547	-10.1825	2.89751e-12	3.43471e-09	17.834
KIT	-3.34386	1.73917	-6.13181	4.21471e-07	3.08402e-05	6.35057
MIR4505	-3.35337	-1.34702	-5.90851	8.44507e-07	5.18693e-05	5.67676
OPRK1	-3.35883	-1.4652	-4.25305	0.000138152	0.00236485	0.761659
HPN	-3.3943	-0.981506	-5.92891	7.92521e-07	4.91273e-05	5.73834
RND1	-3.54	1.02525	-5.81747	1.12136e-06	6.39065e-05	5.40198
FAM166A	-3.67316	0.634378	-7.39702	8.6012e-09	1.53321e-06	10.1257
HILPDA	-3.76969	6.96451	-11.0256	3.12674e-13	6.86923e-10	19.9566
ATF3	-3.93768	2.79887	-8.1299	9.60069e-10	2.91812e-07	12.2491
DUSP2	-3.98282	-0.132707	-6.27818	2.67446e-07	2.15667e-05	6.79171
DDIT4	-4.0638	8.68172	-10.0394	4.26829e-12	4.59967e-09	17.4634
ADM	-4.57532	6.42557	-11.3061	1.52106e-13	4.50766e-10	20.6406
